# Supplementary material for: Monocyte adhesion to atherosclerotic matrix proteins is enhanced by Asn-Gly-Arg deamidation
Source: Sci Rep. 2017 Jul 18;7:5765. doi: 10.1038/s41598-017-06202-2 (PMC5515959; doi:10.1038/s41598-017-06202-2)
Supplement: Supplementary file 3 — Supplementary Data 2 [file 41598_2017_6202_MOESM3_ESM.xls]

## Sheet: Title
						Monocyte adhesion to atherosclerotic matrix proteins is enhanced by Asn-Gly-Arg deamidation Bamaprasad Dutta1a, Jung Eun Park1a, Subodh Kumar1, Piliang Hao1, Xavier Gallart-Palau1, Aida Serra1, Yan Ren1, Vitaly Sorokin2,3, Chuen Neng Lee2,3, Hee Hwa Ho4, Dominique de Kleijn3, and Siu Kwan Sze1* 1School of Biological Sciences, Nanyang Technological University, 60 Nanyang Drive, Singapore 637551. 2…

## Sheet: Uniq_Pep
GS	Score	cZ	Err	ppm	PTM	Pep	prot_acc	prot_desc	prot_mass	pep_query	pep_rank	pep_isbold	pep_isunique	pep_exp_mz	pep_exp_mr	pep_exp_z	pep_calc_mr	pep_delta	pep_start	pep_end	pep_miss	pep_score	pep_homol	pep_ident	pep_expect	pep_res_before	pep_seq	pep_res_after	pep_frame	pep_var_mod	pep_var_mod_pos	pep_summed_mod_pos	pep_num_match	pep_scan_title
A2M	78.32	3	0.0002	0.1416	Deamidated (NQ)	K.EQAPHCICAN#GR.Q	P01023	A2MG_HUMAN Alpha-2-macroglobulin OS=Homo sapiens GN=A2M PE=1 SV=3	164613	2454	1	1	1	471.872	1412.59	3	1412.59	0.0002	842	853	0	78.32	17	25	2.6e-07	K	EQAPHCICANGR	Q		Deamidated (NQ)	0.000000000200.0		8	130809_HPL_Human_Plaque_Control08_Spectrum022864_scans__2979_RTINSECONDS=849
A2M	77.69	3	-0.0025	-1.7698	Deamidated (NQ)	K.EQAPHCICAN#GR.Q	P01023	A2MG_HUMAN Alpha-2-macroglobulin OS=Homo sapiens GN=A2M PE=1 SV=3	164613	2865	1	1	1	471.871	1412.59	3	1412.59	-0.0025	842	853	0	77.69	17	24	2.4e-07	K	EQAPHCICANGR	Q		Deamidated (NQ)	0.000000000200.0		8	130801_HPL_Human_Plaque_Control05_Spectrum023705_scans__2907_RTINSECONDS=832
A2M	77.68	3	-0.0025	-1.7698	Deamidated (NQ)	K.EQAPHCICAN#GR.Q	P01023	A2MG_HUMAN Alpha-2-macroglobulin OS=Homo sapiens GN=A2M PE=1 SV=3	164613	3004	1	1	1	471.871	1412.59	3	1412.59	-0.0025	842	853	0	77.68	17	24	2.4e-07	K	EQAPHCICANGR	Q		Deamidated (NQ)	0.000000000200.0		8	130801_HPL_Human_Plaque_BR1_TR1_05_Spectrum023705_scans__2907_RTINSECONDS=832
A2M	61.44	3	0.0017	1.2035	Deamidated (NQ)	K.EQAPHCICAN#GR.Q	P01023	A2MG_HUMAN Alpha-2-macroglobulin OS=Homo sapiens GN=A2M PE=1 SV=3	164613	3035	1	1	1	471.872	1412.59	3	1412.59	0.0017	842	853	0	61.44	17	25	1.3e-05	K	EQAPHCICANGR	Q		Deamidated (NQ)	0.000000000200.0		8	130806_HPL_Human_Plaque_Sample07_Spectrum022960_scans__3002_RTINSECONDS=856
A2M	61.43	3	0.0017	1.2035	Deamidated (NQ)	K.EQAPHCICAN#GR.Q	P01023	A2MG_HUMAN Alpha-2-macroglobulin OS=Homo sapiens GN=A2M PE=1 SV=3	164613	3151	1	1	1	471.872	1412.59	3	1412.59	0.0017	842	853	0	61.43	17	25	1.3e-05	K	EQAPHCICANGR	Q		Deamidated (NQ)	0.000000000200.0		8	130806_HPL_Human_Plaque_BR2_TR2_07_Spectrum022960_scans__3002_RTINSECONDS=856
A2M	47.88	3	-0.0011	-0.7787	Deamidated (NQ)	K.EQAPHCICAN#GR.Q	P01023	A2MG_HUMAN Alpha-2-macroglobulin OS=Homo sapiens GN=A2M PE=1 SV=3	164613	2988	1	1	1	471.871	1412.59	3	1412.59	-0.0011	842	853	0	47.88	15	24	0.00026	K	EQAPHCICANGR	Q		Deamidated (NQ)	0.000000000200.0		6	130809_HPL_Human_Plaque_Control05_Spectrum023819_scans__2959_RTINSECONDS=842
A2M	44.85	3	0.0001	0.0708	Deamidated (NQ)	K.EQAPHCICAN#GR.Q	P01023	A2MG_HUMAN Alpha-2-macroglobulin OS=Homo sapiens GN=A2M PE=1 SV=3	164613	2910	1	1	1	471.872	1412.59	3	1412.59	0.0001	842	853	0	44.85	15	25	0.00057	K	EQAPHCICANGR	Q		Deamidated (NQ)	0.000000000200.0		6	130809_HPL_Human_Plaque_Control07_Spectrum023034_scans__2886_RTINSECONDS=842
A2M	44.65	3	-0.0005	-0.354	Deamidated (NQ)	K.EQAPHCICAN#GR.Q	P01023	A2MG_HUMAN Alpha-2-macroglobulin OS=Homo sapiens GN=A2M PE=1 SV=3	164613	2319	1	1	1	471.871	1412.59	3	1412.59	-0.0005	842	853	0	44.65	15	25	0.00057	K	EQAPHCICANGR	Q		Deamidated (NQ)	0.000000000200.0		8	130806_HPL_Human_Plaque_Control08_Spectrum023092_scans__3107_RTINSECONDS=861
A2M	44.64	3	-0.0005	-0.354	Deamidated (NQ)	K.EQAPHCICAN#GR.Q	P01023	A2MG_HUMAN Alpha-2-macroglobulin OS=Homo sapiens GN=A2M PE=1 SV=3	164613	2473	1	1	1	471.871	1412.59	3	1412.59	-0.0005	842	853	0	44.64	16	25	0.00058	K	EQAPHCICANGR	Q		Deamidated (NQ)	0.000000000200.0		8	130806_HPL_Human_Plaque_BR1_TR2_08_Spectrum023092_scans__3107_RTINSECONDS=861
A2M	44.51	3	0.0001	0.0708	Deamidated (NQ)	K.EQAPHCICAN#GR.Q	P01023	A2MG_HUMAN Alpha-2-macroglobulin OS=Homo sapiens GN=A2M PE=1 SV=3	164613	2891	1	1	1	471.872	1412.59	3	1412.59	0.0001	842	853	0	44.51	15	25	0.00061	K	EQAPHCICANGR	Q		Deamidated (NQ)	0.000000000200.0		6	130801_HPL_Human_Plaque_Sample07_Spectrum022203_scans__2753_RTINSECONDS=843
A2M	44.24	3	0.0002	0.1416	Deamidated (NQ)	K.EQAPHCICAN#GR.Q	P01023	A2MG_HUMAN Alpha-2-macroglobulin OS=Homo sapiens GN=A2M PE=1 SV=3	164613	2901	1	1	1	471.872	1412.59	3	1412.59	0.0002	842	853	0	44.24	15	25	0.00066	K	EQAPHCICANGR	Q		Deamidated (NQ)	0.000000000200.0		6	130806_HPL_Human_Plaque_Control07_Spectrum023265_scans__2939_RTINSECONDS=834
A2M	44.23	3	0.0002	0.1416	Deamidated (NQ)	K.EQAPHCICAN#GR.Q	P01023	A2MG_HUMAN Alpha-2-macroglobulin OS=Homo sapiens GN=A2M PE=1 SV=3	164613	3012	1	1	1	471.872	1412.59	3	1412.59	0.0002	842	853	0	44.23	21	25	0.00066	K	EQAPHCICANGR	Q		Deamidated (NQ)	0.000000000200.0		6	130806_HPL_Human_Plaque_BR1_TR2_07_Spectrum023265_scans__2939_RTINSECONDS=834
A2M	42.94	3	0.0006	0.4248	Deamidated (NQ)	K.EQAPHCICAN#GR.Q	P01023	A2MG_HUMAN Alpha-2-macroglobulin OS=Homo sapiens GN=A2M PE=1 SV=3	164613	3232	1	1	1	471.872	1412.59	3	1412.59	0.0006	842	853	0	42.94	15	25	0.00095	K	EQAPHCICANGR	Q		Deamidated (NQ)	0.000000000200.0		7	130809_HPL_Human_Plaque_Sample04_Spectrum024499_scans__3027_RTINSECONDS=813
A2M	42.93	3	0.0006	0.4248	Deamidated (NQ)	K.EQAPHCICAN#GR.Q	P01023	A2MG_HUMAN Alpha-2-macroglobulin OS=Homo sapiens GN=A2M PE=1 SV=3	164613	3349	1	1	1	471.872	1412.59	3	1412.59	0.0006	842	853	0	42.93	16	25	0.00095	K	EQAPHCICANGR	Q		Deamidated (NQ)	0.000000000200.0		7	130809_HPL_Human_Plaque_BR2_TR3_04_Spectrum024499_scans__3027_RTINSECONDS=813
A2M	41.3	3	-0.0022	-1.5574	Deamidated (NQ)	K.EQAPHCICAN#GR.Q	P01023	A2MG_HUMAN Alpha-2-macroglobulin OS=Homo sapiens GN=A2M PE=1 SV=3	164613	2453	1	1	1	471.871	1412.59	3	1412.59	-0.0022	842	853	0	41.3	15	24	0.0011	K	EQAPHCICANGR	Q		Deamidated (NQ)	0.000000000200.0		6	130809_HPL_Human_Plaque_Control08_Spectrum022976_scans__3114_RTINSECONDS=870
A2M	41.29	3	-0.0022	-1.5574	Deamidated (NQ)	K.EQAPHCICAN#GR.Q	P01023	A2MG_HUMAN Alpha-2-macroglobulin OS=Homo sapiens GN=A2M PE=1 SV=3	164613	2599	1	1	1	471.871	1412.59	3	1412.59	-0.0022	842	853	0	41.29	15	24	0.0011	K	EQAPHCICANGR	Q		Deamidated (NQ)	0.000000000200.0		6	130809_HPL_Human_Plaque_BR1_TR3_08_Spectrum022976_scans__3114_RTINSECONDS=870
A2M	40.49	3	-0.0002	-0.1416	Deamidated (NQ)	K.EQAPHCICAN#GR.Q	P01023	A2MG_HUMAN Alpha-2-macroglobulin OS=Homo sapiens GN=A2M PE=1 SV=3	164613	2320	1	1	1	471.871	1412.59	3	1412.59	-0.0002	842	853	0	40.49	15	25	0.0016	K	EQAPHCICANGR	Q		Deamidated (NQ)	0.000000000200.0		5	130806_HPL_Human_Plaque_Control08_Spectrum022969_scans__2959_RTINSECONDS=838
A2M	40.41	3	0.0002	0.1416	Deamidated (NQ)	K.EQAPHCICAN#GR.Q	P01023	A2MG_HUMAN Alpha-2-macroglobulin OS=Homo sapiens GN=A2M PE=1 SV=3	164613	3034	1	1	1	471.872	1412.59	3	1412.59	0.0002	842	853	0	40.41	15	25	0.0016	K	EQAPHCICANGR	Q		Deamidated (NQ)	0.000000000200.0		7	130806_HPL_Human_Plaque_Sample07_Spectrum022832_scans__2857_RTINSECONDS=834
A2M	40.4	3	0.0002	0.1416	Deamidated (NQ)	K.EQAPHCICAN#GR.Q	P01023	A2MG_HUMAN Alpha-2-macroglobulin OS=Homo sapiens GN=A2M PE=1 SV=3	164613	3150	1	1	1	471.872	1412.59	3	1412.59	0.0002	842	853	0	40.4	15	25	0.0016	K	EQAPHCICANGR	Q		Deamidated (NQ)	0.000000000200.0		7	130806_HPL_Human_Plaque_BR2_TR2_07_Spectrum022832_scans__2857_RTINSECONDS=834
A2M	40.18	3	-0.0011	-0.7787	Deamidated (NQ)	K.EQAPHCICAN#GR.Q	P01023	A2MG_HUMAN Alpha-2-macroglobulin OS=Homo sapiens GN=A2M PE=1 SV=3	164613	2221	1	1	1	471.871	1412.59	3	1412.59	-0.0011	842	853	0	40.18	15	25	0.0015	K	EQAPHCICANGR	Q		Deamidated (NQ)	0.000000000200.0		6	130801_HPL_Human_Plaque_Control08_Spectrum022405_scans__2969_RTINSECONDS=872
A2M	40.17	3	-0.0011	-0.7787	Deamidated (NQ)	K.EQAPHCICAN#GR.Q	P01023	A2MG_HUMAN Alpha-2-macroglobulin OS=Homo sapiens GN=A2M PE=1 SV=3	164613	2336	1	1	1	471.871	1412.59	3	1412.59	-0.0011	842	853	0	40.17	15	25	0.0015	K	EQAPHCICANGR	Q		Deamidated (NQ)	0.000000000200.0		6	130801_HPL_Human_Plaque_BR1_TR1_08_Spectrum022405_scans__2969_RTINSECONDS=872
A2M	37.7	3	0	0	Deamidated (NQ)	K.EQAPHCICAN#GR.Q	P01023	A2MG_HUMAN Alpha-2-macroglobulin OS=Homo sapiens GN=A2M PE=1 SV=3	164613	2784	1	1	1	471.871	1412.59	3	1412.59	0	842	853	0	37.7	15	25	0.003	K	EQAPHCICANGR	Q		Deamidated (NQ)	0.000000000200.0		7	130801_HPL_Human_Plaque_Control07_Spectrum022856_scans__2883_RTINSECONDS=840
A2M	36.91	3	0.0003	0.2124	Deamidated (NQ)	K.EQAPHCICAN#GR.Q	P01023	A2MG_HUMAN Alpha-2-macroglobulin OS=Homo sapiens GN=A2M PE=1 SV=3	164613	3164	1	1	1	471.872	1412.59	3	1412.59	0.0003	842	853	0	36.91	15	25	0.0038	K	EQAPHCICANGR	Q		Deamidated (NQ)	0.000000000200.0		7	130809_HPL_Human_Plaque_Sample07_Spectrum022941_scans__2881_RTINSECONDS=825
A2M	36.9	3	0.0003	0.2124	Deamidated (NQ)	K.EQAPHCICAN#GR.Q	P01023	A2MG_HUMAN Alpha-2-macroglobulin OS=Homo sapiens GN=A2M PE=1 SV=3	164613	3265	1	1	1	471.872	1412.59	3	1412.59	0.0003	842	853	0	36.9	18	25	0.0038	K	EQAPHCICANGR	Q		Deamidated (NQ)	0.000000000200.0		7	130809_HPL_Human_Plaque_BR2_TR3_07_Spectrum022941_scans__2881_RTINSECONDS=825
A2M	34.54	3	-0.0023	-1.6282	Deamidated (NQ)	K.EQAPHCICAN#GR.Q	P01023	A2MG_HUMAN Alpha-2-macroglobulin OS=Homo sapiens GN=A2M PE=1 SV=3	164613	3047	1	1	1	471.871	1412.59	3	1412.59	-0.0023	842	853	0	34.54	15	24	0.0051	K	EQAPHCICANGR	Q		Deamidated (NQ)	0.000000000200.0		5	130801_HPL_Human_Plaque_Sample05_Spectrum023211_scans__2881_RTINSECONDS=838
A2M	34.23	3	-0.0032	-2.2653	Deamidated (NQ)	K.EQAPHCICAN#GR.Q	P01023	A2MG_HUMAN Alpha-2-macroglobulin OS=Homo sapiens GN=A2M PE=1 SV=3	164613	2551	1	1	1	471.87	1412.59	3	1412.59	-0.0032	842	853	0	34.23	15	24	0.0054	K	EQAPHCICANGR	Q		Deamidated (NQ)	0.000000000200.0		5	130809_HPL_Human_Plaque_Sample08_Spectrum023060_scans__3220_RTINSECONDS=862
A2M	34.22	3	-0.0032	-2.2653	Deamidated (NQ)	K.EQAPHCICAN#GR.Q	P01023	A2MG_HUMAN Alpha-2-macroglobulin OS=Homo sapiens GN=A2M PE=1 SV=3	164613	2656	1	1	1	471.87	1412.59	3	1412.59	-0.0032	842	853	0	34.22	15	24	0.0054	K	EQAPHCICANGR	Q		Deamidated (NQ)	0.000000000200.0		5	130809_HPL_Human_Plaque_BR2_TR3_08_Spectrum023060_scans__3220_RTINSECONDS=862
A2M	32.72	3	-0.0007	-0.4955	Deamidated (NQ)	K.EQAPHCICAN#GR.Q	P01023	A2MG_HUMAN Alpha-2-macroglobulin OS=Homo sapiens GN=A2M PE=1 SV=3	164613	3313	1	1	1	471.871	1412.59	3	1412.59	-0.0007	842	853	0	32.72	15	25	0.0091	K	EQAPHCICANGR	Q		Deamidated (NQ)	0.000000000200.0		6	130809_HPL_Human_Plaque_Sample05_Spectrum024095_scans__3038_RTINSECONDS=813
A2M	32.71	3	-0.0007	-0.4955	Deamidated (NQ)	K.EQAPHCICAN#GR.Q	P01023	A2MG_HUMAN Alpha-2-macroglobulin OS=Homo sapiens GN=A2M PE=1 SV=3	164613	3460	1	1	1	471.871	1412.59	3	1412.59	-0.0007	842	853	0	32.71	15	25	0.0091	K	EQAPHCICANGR	Q		Deamidated (NQ)	0.000000000200.0		6	130809_HPL_Human_Plaque_BR2_TR3_05_Spectrum024095_scans__3038_RTINSECONDS=813
A2M	31.24	3	-0.002	-1.4158	Deamidated (NQ)	K.EQAPHCICAN#GR.Q	P01023	A2MG_HUMAN Alpha-2-macroglobulin OS=Homo sapiens GN=A2M PE=1 SV=3	164613	3080	1	1	1	471.871	1412.59	3	1412.59	-0.002	842	853	0	31.24	14	24	0.011	K	EQAPHCICANGR	Q		Deamidated (NQ)	0.000000000200.0		5	130806_HPL_Human_Plaque_BR1_TR2_05_Spectrum024188_scans__3023_RTINSECONDS=828
A2M	31.16	3	-0.002	-1.4158	Deamidated (NQ)	K.EQAPHCICAN#GR.Q	P01023	A2MG_HUMAN Alpha-2-macroglobulin OS=Homo sapiens GN=A2M PE=1 SV=3	164613	2889	1	1	1	471.871	1412.59	3	1412.59	-0.002	842	853	0	31.16	14	24	0.012	K	EQAPHCICANGR	Q		Deamidated (NQ)	0.000000000200.0		5	130806_HPL_Human_Plaque_Control05_Spectrum024188_scans__3023_RTINSECONDS=828
A2M	29.7	3	0.0001	0.0708	Deamidated (NQ)	K.EQAPHCICAN#GR.Q	P01023	A2MG_HUMAN Alpha-2-macroglobulin OS=Homo sapiens GN=A2M PE=1 SV=3	164613	2890	1	1	1	471.872	1412.59	3	1412.59	0.0001	842	853	0	29.7	14	25	0.019	K	EQAPHCICANGR	Q		Deamidated (NQ)	0.000000000200.0		5	130801_HPL_Human_Plaque_Sample07_Spectrum022336_scans__2905_RTINSECONDS=867
A2M	29.69	3	0.0001	0.0708	Deamidated (NQ)	K.EQAPHCICAN#GR.Q	P01023	A2MG_HUMAN Alpha-2-macroglobulin OS=Homo sapiens GN=A2M PE=1 SV=3	164613	3006	1	1	1	471.872	1412.59	3	1412.59	0.0001	842	853	0	29.69	14	25	0.019	K	EQAPHCICANGR	Q		Deamidated (NQ)	0.000000000200.0		5	130801_HPL_Human_Plaque_BR2_TR1_07_Spectrum022336_scans__2905_RTINSECONDS=867
A2M	20.6	3	0	0	Deamidated (NQ)	K.EQAPHCICAN#GR.Q	P01023	A2MG_HUMAN Alpha-2-macroglobulin OS=Homo sapiens GN=A2M PE=1 SV=3	164613	3320	1	1	1	471.871	1412.59	3	1412.59	0	842	853	0	20.6	14	25	0.15	K	EQAPHCICANGR	Q		Deamidated (NQ)	0.000000000200.0		4	130806_HPL_Human_Plaque_BR2_TR2_05_Spectrum023923_scans__3055_RTINSECONDS=838
A2M	20.54	3	0	0	Deamidated (NQ)	K.EQAPHCICAN#GR.Q	P01023	A2MG_HUMAN Alpha-2-macroglobulin OS=Homo sapiens GN=A2M PE=1 SV=3	164613	3147	1	1	1	471.871	1412.59	3	1412.59	0	842	853	0	20.54	14	25	0.16	K	EQAPHCICANGR	Q		Deamidated (NQ)	0.000000000200.0		4	130806_HPL_Human_Plaque_Sample05_Spectrum023923_scans__3055_RTINSECONDS=838
A2M	19.1	3	0.0004	0.2832	Deamidated (NQ)	K.EQAPHCICAN#GR.Q	P01023	A2MG_HUMAN Alpha-2-macroglobulin OS=Homo sapiens GN=A2M PE=1 SV=3	164613	3247	1	1	1	471.872	1412.59	3	1412.59	0.0004	842	853	0	19.1	14	25	0.23	K	EQAPHCICANGR	Q		Deamidated (NQ)	0.000000000200.0		4	130809_HPL_Human_Plaque_BR1_TR3_06_Spectrum024050_scans__3336_RTINSECONDS=866
A2M	15.86	3	0.0004	0.2832	Deamidated (NQ)	K.EQAPHCICAN#GR.Q	P01023	A2MG_HUMAN Alpha-2-macroglobulin OS=Homo sapiens GN=A2M PE=1 SV=3	164613	3064	1	1	1	471.872	1412.59	3	1412.59	0.0004	842	853	0	15.86	13	25	0.48	K	EQAPHCICANGR	Q		Deamidated (NQ)	0.000000000200.0		4	130809_HPL_Human_Plaque_Control06_Spectrum024050_scans__3336_RTINSECONDS=866
A2M	25.55	3	0.0004	0.2834		K.EQAPHCICANGR.Q	P01023	A2MG_HUMAN Alpha-2-macroglobulin OS=Homo sapiens GN=A2M PE=1 SV=3	164613	3529	1	1	1	471.544	1411.61	3	1411.61	0.0004	842	853	0	25.55	17	27	0.076	K	EQAPHCICANGR	Q					4	130809_HPL_Human_Plaque_Control02_Spectrum025514_scans__2590_RTINSECONDS=766
A2M	81.54	4	-0.0046	-1.4039		R.VSVQLEASPAFLAVPVEKEQAPHCICANGR.Q	P01023	A2MG_HUMAN Alpha-2-macroglobulin OS=Homo sapiens GN=A2M PE=1 SV=3	164613	19461	1	1	1	820.166	3276.63	4	3276.64	-0.0046	824	853	1	81.54	18	32	5.6e-07	R	VSVQLEASPAFLAVPVEKEQAPHCICANGR	Q					19	130801_HPL_Human_Plaque_BR2_TR1_02_Spectrum035609_scans__14636_RTINSECONDS=2303
A2M	81.2	4	-0.0104	-3.174		R.VSVQLEASPAFLAVPVEKEQAPHCICANGR.Q	P01023	A2MG_HUMAN Alpha-2-macroglobulin OS=Homo sapiens GN=A2M PE=1 SV=3	164613	19977	1	1	1	820.164	3276.63	4	3276.64	-0.0104	824	853	1	81.2	18	32	6.2e-07	R	VSVQLEASPAFLAVPVEKEQAPHCICANGR	Q					16	130809_HPL_Human_Plaque_BR2_TR3_02_Spectrum036891_scans__15101_RTINSECONDS=2286
A2M	67.51	4	-0.0104	-3.174		R.VSVQLEASPAFLAVPVEKEQAPHCICANGR.Q	P01023	A2MG_HUMAN Alpha-2-macroglobulin OS=Homo sapiens GN=A2M PE=1 SV=3	164613	19113	1	1	1	820.164	3276.63	4	3276.64	-0.0104	824	853	1	67.51	17	32	1.4e-05	R	VSVQLEASPAFLAVPVEKEQAPHCICANGR	Q					15	130809_HPL_Human_Plaque_Sample02_Spectrum036891_scans__15101_RTINSECONDS=2286
A2M	66.02	4	0.0028	0.8545		R.VSVQLEASPAFLAVPVEKEQAPHCICANGR.Q	P01023	A2MG_HUMAN Alpha-2-macroglobulin OS=Homo sapiens GN=A2M PE=1 SV=3	164613	19299	1	1	1	820.168	3276.64	4	3276.64	0.0027	824	853	1	66.02	17	31	1.9e-05	R	VSVQLEASPAFLAVPVEKEQAPHCICANGR	Q					13	130801_HPL_Human_Plaque_BR1_TR1_02_Spectrum035522_scans__14595_RTINSECONDS=2301
A2M	64.83	4	-0.0048	-1.4649		R.VSVQLEASPAFLAVPVEKEQAPHCICANGR.Q	P01023	A2MG_HUMAN Alpha-2-macroglobulin OS=Homo sapiens GN=A2M PE=1 SV=3	164613	19988	1	1	1	820.166	3276.63	4	3276.64	-0.0048	824	853	1	64.83	17	32	2.6e-05	R	VSVQLEASPAFLAVPVEKEQAPHCICANGR	Q					14	130806_HPL_Human_Plaque_BR2_TR2_02_Spectrum036906_scans__15129_RTINSECONDS=2307
A2M	61.63	4	-0.0048	-1.4649		R.VSVQLEASPAFLAVPVEKEQAPHCICANGR.Q	P01023	A2MG_HUMAN Alpha-2-macroglobulin OS=Homo sapiens GN=A2M PE=1 SV=3	164613	19875	1	1	1	820.166	3276.63	4	3276.64	-0.0048	824	853	1	61.63	16	32	5.5e-05	R	VSVQLEASPAFLAVPVEKEQAPHCICANGR	Q					14	130806_HPL_Human_Plaque_BR1_TR2_02_Spectrum036763_scans__15046_RTINSECONDS=2311
A2M	59.81	4	-0.0046	-1.4039		R.VSVQLEASPAFLAVPVEKEQAPHCICANGR.Q	P01023	A2MG_HUMAN Alpha-2-macroglobulin OS=Homo sapiens GN=A2M PE=1 SV=3	164613	18962	1	1	1	820.166	3276.63	4	3276.64	-0.0046	824	853	1	59.81	16	32	8.4e-05	R	VSVQLEASPAFLAVPVEKEQAPHCICANGR	Q					17	130801_HPL_Human_Plaque_Sample02_Spectrum035609_scans__14636_RTINSECONDS=2303
A2M	58.24	4	-0.0048	-1.4649		R.VSVQLEASPAFLAVPVEKEQAPHCICANGR.Q	P01023	A2MG_HUMAN Alpha-2-macroglobulin OS=Homo sapiens GN=A2M PE=1 SV=3	164613	18707	1	1	1	820.166	3276.63	4	3276.64	-0.0048	824	853	1	58.24	16	32	0.00012	R	VSVQLEASPAFLAVPVEKEQAPHCICANGR	Q					14	130806_HPL_Human_Plaque_Control02_Spectrum036763_scans__15046_RTINSECONDS=2311
A2M	54.18	4	0.0006	0.1831		R.VSVQLEASPAFLAVPVEKEQAPHCICANGR.Q	P01023	A2MG_HUMAN Alpha-2-macroglobulin OS=Homo sapiens GN=A2M PE=1 SV=3	164613	19858	1	1	1	820.167	3276.64	4	3276.64	0.0005	824	853	1	54.18	16	32	0.00031	R	VSVQLEASPAFLAVPVEKEQAPHCICANGR	Q					10	130809_HPL_Human_Plaque_BR1_TR3_02_Spectrum036689_scans__15182_RTINSECONDS=2325
A2M	46.02	4	-0.0048	-1.4649		R.VSVQLEASPAFLAVPVEKEQAPHCICANGR.Q	P01023	A2MG_HUMAN Alpha-2-macroglobulin OS=Homo sapiens GN=A2M PE=1 SV=3	164613	19053	1	1	1	820.166	3276.63	4	3276.64	-0.0048	824	853	1	46.02	15	32	0.002	R	VSVQLEASPAFLAVPVEKEQAPHCICANGR	Q					12	130806_HPL_Human_Plaque_Sample02_Spectrum036906_scans__15129_RTINSECONDS=2307
A2M	43.15	4	0.0006	0.1831		R.VSVQLEASPAFLAVPVEKEQAPHCICANGR.Q	P01023	A2MG_HUMAN Alpha-2-macroglobulin OS=Homo sapiens GN=A2M PE=1 SV=3	164613	18908	1	1	1	820.167	3276.64	4	3276.64	0.0005	824	853	1	43.15	15	32	0.0039	R	VSVQLEASPAFLAVPVEKEQAPHCICANGR	Q					9	130809_HPL_Human_Plaque_Control02_Spectrum036689_scans__15182_RTINSECONDS=2325
A2M	38.77	4	0.0028	0.8545		R.VSVQLEASPAFLAVPVEKEQAPHCICANGR.Q	P01023	A2MG_HUMAN Alpha-2-macroglobulin OS=Homo sapiens GN=A2M PE=1 SV=3	164613	18491	1	1	1	820.168	3276.64	4	3276.64	0.0027	824	853	1	38.77	15	31	0.01	R	VSVQLEASPAFLAVPVEKEQAPHCICANGR	Q					9	130801_HPL_Human_Plaque_Control02_Spectrum035522_scans__14595_RTINSECONDS=2301
APOD	36.94	2	0.0011	1.0633	Deamidated (NQ)	K.IPTTFEN#GR.C	C9JF17	C9JF17_HUMAN Apolipoprotein D (Fragment) OS=Homo sapiens GN=APOD PE=1 SV=1	24541	559	1	1	1	518.26	1034.5	2	1034.5	0.0011	80	88	0	36.94	15	31	0.015	K	IPTTFENGR	C		Deamidated (NQ)	0.000000200.0		7	130809_HPL_Human_Plaque_Sample08_Spectrum026219_scans__6867_RTINSECONDS=1382
APOD	30.1	2	-0.0008	-0.7733	Deamidated (NQ)	K.IPTTFEN#GR.C	P05090	APOD_HUMAN Apolipoprotein D OS=Homo sapiens GN=APOD PE=1 SV=1	21547	651	1	1	1	518.259	1034.5	2	1034.5	-0.0007	52	60	0	30.1	14	31	0.069	K	IPTTFENGR	C		Deamidated (NQ)	0.000000200.0		5	130806_HPL_Human_Plaque_Sample04_Spectrum027708_scans__6709_RTINSECONDS=1325
APOD	30.09	2	-0.0008	-0.7733	Deamidated (NQ)	K.IPTTFEN#GR.C	P05090	APOD_HUMAN Apolipoprotein D OS=Homo sapiens GN=APOD PE=1 SV=1	21547	678	1	1	1	518.259	1034.5	2	1034.5	-0.0007	52	60	0	30.09	15	31	0.069	K	IPTTFENGR	C		Deamidated (NQ)	0.000000200.0		5	130806_HPL_Human_Plaque_BR2_TR2_04_Spectrum027708_scans__6709_RTINSECONDS=1325
APOD	87.09	2	-0.0018	-0.956	Deamidated (NQ)	R.WYEIEKIPTTFEN#GR.C	P05090	APOD_HUMAN Apolipoprotein D OS=Homo sapiens GN=APOD PE=1 SV=1	21547	7798	1	1	1	942.461	1882.91	2	1882.91	-0.0018	46	60	1	87.09	24	31	1.5e-07	R	WYEIEKIPTTFENGR	C		Deamidated (NQ)	0.000000000000200.0		14	130806_HPL_Human_Plaque_BR1_TR2_04_Spectrum035797_scans__15491_RTINSECONDS=2465
APOD	83.18	2	-0.0018	-0.956	Deamidated (NQ)	R.WYEIEKIPTTFEN#GR.C	P05090	APOD_HUMAN Apolipoprotein D OS=Homo sapiens GN=APOD PE=1 SV=1	21547	7389	1	1	1	942.461	1882.91	2	1882.91	-0.0018	46	60	1	83.18	18	31	3.8e-07	R	WYEIEKIPTTFENGR	C		Deamidated (NQ)	0.000000000000200.0		14	130806_HPL_Human_Plaque_Control04_Spectrum035797_scans__15491_RTINSECONDS=2465
APOD	74.15	2	-0.0016	-0.8497	Deamidated (NQ)	R.WYEIEKIPTTFEN#GR.C	C9JF17	C9JF17_HUMAN Apolipoprotein D (Fragment) OS=Homo sapiens GN=APOD PE=1 SV=1	24541	7298	1	1	1	942.462	1882.91	2	1882.91	-0.0015	74	88	1	74.15	27	31	3e-06	R	WYEIEKIPTTFENGR	C		Deamidated (NQ)	0.000000000000200.0		11	130806_HPL_Human_Plaque_BR2_TR2_06_Spectrum033324_scans__14795_RTINSECONDS=2491
APOD	71.87	2	-0.0016	-0.8497	Deamidated (NQ)	R.WYEIEKIPTTFEN#GR.C	C9JF17	C9JF17_HUMAN Apolipoprotein D (Fragment) OS=Homo sapiens GN=APOD PE=1 SV=1	24541	6948	1	1	1	942.462	1882.91	2	1882.91	-0.0015	74	88	1	71.87	18	31	5.1e-06	R	WYEIEKIPTTFENGR	C		Deamidated (NQ)	0.000000000000200.0		11	130806_HPL_Human_Plaque_Sample06_Spectrum033324_scans__14795_RTINSECONDS=2491
APOD	68.6	2	-0.0035	-1.8588	Deamidated (NQ)	R.WYEIEKIPTTFEN#GR.C	P05090	APOD_HUMAN Apolipoprotein D OS=Homo sapiens GN=APOD PE=1 SV=1	21547	8127	1	1	1	942.461	1882.91	2	1882.91	-0.0035	46	60	1	68.6	25	31	1.1e-05	R	WYEIEKIPTTFENGR	C		Deamidated (NQ)	0.000000000000200.0		11	130809_HPL_Human_Plaque_BR2_TR3_04_Spectrum035548_scans__15462_RTINSECONDS=2467
APOD	66.06	2	0.002	1.0622	Deamidated (NQ)	R.WYEIEKIPTTFEN#GR.C	C9JF17	C9JF17_HUMAN Apolipoprotein D (Fragment) OS=Homo sapiens GN=APOD PE=1 SV=1	24541	6836	1	1	1	942.463	1882.91	2	1882.91	0.002	74	88	1	66.06	18	31	2e-05	R	WYEIEKIPTTFENGR	C		Deamidated (NQ)	0.000000000000200.0		8	130806_HPL_Human_Plaque_Control06_Spectrum033946_scans__14855_RTINSECONDS=2468	emPAI	0.29
APOD	66.05	2	0.002	1.0622	Deamidated (NQ)	R.WYEIEKIPTTFEN#GR.C	C9JF17	C9JF17_HUMAN Apolipoprotein D (Fragment) OS=Homo sapiens GN=APOD PE=1 SV=1	24541	7221	1	1	1	942.463	1882.91	2	1882.91	0.002	74	88	1	66.05	22	31	2e-05	R	WYEIEKIPTTFENGR	C		Deamidated (NQ)	0.000000000000200.0		8	130806_HPL_Human_Plaque_BR1_TR2_06_Spectrum033946_scans__14855_RTINSECONDS=2468	emPAI	0.29
APOD	63.04	2	-0.0035	-1.8588	Deamidated (NQ)	R.WYEIEKIPTTFEN#GR.C	P05090	APOD_HUMAN Apolipoprotein D OS=Homo sapiens GN=APOD PE=1 SV=1	21547	7795	1	1	1	942.461	1882.91	2	1882.91	-0.0035	46	60	1	63.04	18	31	3.9e-05	R	WYEIEKIPTTFENGR	C		Deamidated (NQ)	0.000000000000200.0		11	130809_HPL_Human_Plaque_Sample04_Spectrum035548_scans__15462_RTINSECONDS=2467
APOD	61.39	2	-0.0038	-2.0182	Deamidated (NQ)	R.WYEIEKIPTTFEN#GR.C	C9JF17	C9JF17_HUMAN Apolipoprotein D (Fragment) OS=Homo sapiens GN=APOD PE=1 SV=1	24541	7099	1	1	1	942.461	1882.91	2	1882.91	-0.0037	74	88	1	61.39	29	31	5.7e-05	R	WYEIEKIPTTFENGR	C		Deamidated (NQ)	0.000000000000200.0		10	130801_HPL_Human_Plaque_BR2_TR1_06_Spectrum032778_scans__14585_RTINSECONDS=2495
APOD	60.38	2	-0.0013	-0.6904	Deamidated (NQ)	R.WYEIEKIPTTFEN#GR.C	C9JF17	C9JF17_HUMAN Apolipoprotein D (Fragment) OS=Homo sapiens GN=APOD PE=1 SV=1	24541	6749	1	1	1	942.462	1882.91	2	1882.91	-0.0013	74	88	1	60.38	17	32	7.4e-05	R	WYEIEKIPTTFENGR	C		Deamidated (NQ)	0.000000000000200.0		14	130801_HPL_Human_Plaque_Control06_Spectrum033512_scans__14784_RTINSECONDS=2483
APOD	60.37	2	-0.0013	-0.6904	Deamidated (NQ)	R.WYEIEKIPTTFEN#GR.C	C9JF17	C9JF17_HUMAN Apolipoprotein D (Fragment) OS=Homo sapiens GN=APOD PE=1 SV=1	24541	7083	1	1	1	942.462	1882.91	2	1882.91	-0.0013	74	88	1	60.37	27	32	7.4e-05	R	WYEIEKIPTTFENGR	C		Deamidated (NQ)	0.000000000000200.0		14	130801_HPL_Human_Plaque_BR1_TR1_06_Spectrum033512_scans__14784_RTINSECONDS=2483
APOD	59.87	2	0.0001	0.0531	Deamidated (NQ)	R.WYEIEKIPTTFEN#GR.C	C9JF17	C9JF17_HUMAN Apolipoprotein D (Fragment) OS=Homo sapiens GN=APOD PE=1 SV=1	24541	7430	1	1	1	942.462	1882.91	2	1882.91	0.0002	74	88	1	59.87	21	31	7.8e-05	R	WYEIEKIPTTFENGR	C		Deamidated (NQ)	0.000000000000200.0		10	130809_HPL_Human_Plaque_BR1_TR3_06_Spectrum034132_scans__15032_RTINSECONDS=2489
APOD	59.31	2	-0.0038	-2.0182	Deamidated (NQ)	R.WYEIEKIPTTFEN#GR.C	C9JF17	C9JF17_HUMAN Apolipoprotein D (Fragment) OS=Homo sapiens GN=APOD PE=1 SV=1	24541	6786	1	1	1	942.461	1882.91	2	1882.91	-0.0037	74	88	1	59.31	16	31	9.1e-05	R	WYEIEKIPTTFENGR	C		Deamidated (NQ)	0.000000000000200.0		10	130801_HPL_Human_Plaque_Sample06_Spectrum032778_scans__14585_RTINSECONDS=2495
APOD	55.21	2	-0.0036	-1.9119	Deamidated (NQ)	R.WYEIEKIPTTFEN#GR.C	P05090	APOD_HUMAN Apolipoprotein D OS=Homo sapiens GN=APOD PE=1 SV=1	21547	7145	1	1	1	942.461	1882.91	2	1882.91	-0.0036	46	60	1	55.21	16	31	0.00024	R	WYEIEKIPTTFENGR	C		Deamidated (NQ)	0.000000000000200.0		8	130801_HPL_Human_Plaque_Control04_Spectrum034976_scans__15146_RTINSECONDS=2456
APOD	55.2	2	-0.0036	-1.9119	Deamidated (NQ)	R.WYEIEKIPTTFEN#GR.C	P05090	APOD_HUMAN Apolipoprotein D OS=Homo sapiens GN=APOD PE=1 SV=1	21547	7472	1	1	1	942.461	1882.91	2	1882.91	-0.0036	46	60	1	55.2	23	31	0.00024	R	WYEIEKIPTTFENGR	C		Deamidated (NQ)	0.000000000000200.0		8	130801_HPL_Human_Plaque_BR1_TR1_04_Spectrum034976_scans__15146_RTINSECONDS=2456
APOD	46.95	2	0.0001	0.0531	Deamidated (NQ)	R.WYEIEKIPTTFEN#GR.C	C9JF17	C9JF17_HUMAN Apolipoprotein D (Fragment) OS=Homo sapiens GN=APOD PE=1 SV=1	24541	7061	1	1	1	942.462	1882.91	2	1882.91	0.0002	74	88	1	46.95	16	31	0.0015	R	WYEIEKIPTTFENGR	C		Deamidated (NQ)	0.000000000000200.0		9	130809_HPL_Human_Plaque_Control06_Spectrum034132_scans__15032_RTINSECONDS=2489
APOD	45.98	2	-0.0013	-0.6904	Deamidated (NQ)	R.WYEIEKIPTTFEN#GR.C	C9JF17	C9JF17_HUMAN Apolipoprotein D (Fragment) OS=Homo sapiens GN=APOD PE=1 SV=1	24541	7505	1	1	1	942.462	1882.91	2	1882.91	-0.0013	74	88	1	45.98	25	32	0.002	R	WYEIEKIPTTFENGR	C		Deamidated (NQ)	0.000000000000200.0		14	130809_HPL_Human_Plaque_BR2_TR3_06_Spectrum033800_scans__14959_RTINSECONDS=2487
APOD	44.53	2	-0.0022	-1.1684	Deamidated (NQ)	R.WYEIEKIPTTFEN#GR.C	C9JF17	C9JF17_HUMAN Apolipoprotein D (Fragment) OS=Homo sapiens GN=APOD PE=1 SV=1	24541	7502	1	1	1	942.461	1882.91	2	1882.91	-0.0022	74	88	1	44.53	25	31	0.0027	R	WYEIEKIPTTFENGR	C		Deamidated (NQ)	0.000000000000200.0		12	130809_HPL_Human_Plaque_BR2_TR3_06_Spectrum033666_scans__14809_RTINSECONDS=2466
APOD	44.18	2	-0.0013	-0.6904	Deamidated (NQ)	R.WYEIEKIPTTFEN#GR.C	C9JF17	C9JF17_HUMAN Apolipoprotein D (Fragment) OS=Homo sapiens GN=APOD PE=1 SV=1	24541	7160	1	1	1	942.462	1882.91	2	1882.91	-0.0013	74	88	1	44.18	15	32	0.0031	R	WYEIEKIPTTFENGR	C		Deamidated (NQ)	0.000000000000200.0		14	130809_HPL_Human_Plaque_Sample06_Spectrum033800_scans__14959_RTINSECONDS=2487
APOD	43.72	2	-0.0025	-1.3277	Deamidated (NQ)	R.WYEIEKIPTTFEN#GR.C	P05090	APOD_HUMAN Apolipoprotein D OS=Homo sapiens GN=APOD PE=1 SV=1	21547	7923	1	1	1	942.461	1882.91	2	1882.91	-0.0025	46	60	1	43.72	17	31	0.0033	R	WYEIEKIPTTFENGR	C		Deamidated (NQ)	0.000000000000200.0		11	130801_HPL_Human_Plaque_BR2_TR1_04_Spectrum034612_scans__15112_RTINSECONDS=2472
APOD	42.46	2	-0.0027	-1.434	Deamidated (NQ)	R.WYEIEKIPTTFEN#GR.C	P05090	APOD_HUMAN Apolipoprotein D OS=Homo sapiens GN=APOD PE=1 SV=1	21547	7824	1	1	1	942.461	1882.91	2	1882.91	-0.0026	46	60	1	42.46	24	31	0.0044	R	WYEIEKIPTTFENGR	C		Deamidated (NQ)	0.000000000000200.0		7	130809_HPL_Human_Plaque_BR1_TR3_04_Spectrum035257_scans__15363_RTINSECONDS=2480
APOD	42.41	2	-0.0022	-1.1684	Deamidated (NQ)	R.WYEIEKIPTTFEN#GR.C	C9JF17	C9JF17_HUMAN Apolipoprotein D (Fragment) OS=Homo sapiens GN=APOD PE=1 SV=1	24541	7157	1	1	1	942.461	1882.91	2	1882.91	-0.0022	74	88	1	42.41	17	31	0.0044	R	WYEIEKIPTTFENGR	C		Deamidated (NQ)	0.000000000000200.0		12	130809_HPL_Human_Plaque_Sample06_Spectrum033666_scans__14809_RTINSECONDS=2466
APOD	40.68	2	-0.0008	-0.4249	Deamidated (NQ)	R.WYEIEKIPTTFEN#GR.C	C9JF17	C9JF17_HUMAN Apolipoprotein D (Fragment) OS=Homo sapiens GN=APOD PE=1 SV=1	24541	6916	1	1	1	942.462	1882.91	2	1882.91	-0.0008	74	88	1	40.68	19	31	0.0067	R	WYEIEKIPTTFENGR	C		Deamidated (NQ)	0.000000000000200.0		6	130801_HPL_Human_Plaque_BR1_TR1_07_Spectrum032734_scans__14609_RTINSECONDS=2496
APOD	39.69	2	-0.0023	-1.2215	Deamidated (NQ)	R.WYEIEKIPTTFEN#GR.C	P05090	APOD_HUMAN Apolipoprotein D OS=Homo sapiens GN=APOD PE=1 SV=1	21547	8098	1	1	1	942.461	1882.91	2	1882.91	-0.0023	46	60	1	39.69	24	31	0.0083	R	WYEIEKIPTTFENGR	C		Deamidated (NQ)	0.000000000000200.0		12	130806_HPL_Human_Plaque_BR2_TR2_04_Spectrum035559_scans__15599_RTINSECONDS=2499
APOD	37.96	2	0.0006	0.3187	Deamidated (NQ)	R.WYEIEKIPTTFEN#GR.C	C9JF17	C9JF17_HUMAN Apolipoprotein D (Fragment) OS=Homo sapiens GN=APOD PE=1 SV=1	24541	7106	1	1	1	942.463	1882.91	2	1882.91	0.0007	74	88	1	37.96	26	31	0.012	R	WYEIEKIPTTFENGR	C		Deamidated (NQ)	0.000000000000200.0		7	130801_HPL_Human_Plaque_BR2_TR1_06_Spectrum032643_scans__14434_RTINSECONDS=2473
APOD	36.96	2	-0.0035	-1.8588	Deamidated (NQ)	R.WYEIEKIPTTFEN#GR.C	C9JF17	C9JF17_HUMAN Apolipoprotein D (Fragment) OS=Homo sapiens GN=APOD PE=1 SV=1	24541	6945	1	1	1	942.461	1882.91	2	1882.91	-0.0035	74	88	1	36.96	15	31	0.016	R	WYEIEKIPTTFENGR	C		Deamidated (NQ)	0.000000000000200.0		6	130806_HPL_Human_Plaque_Sample06_Spectrum033456_scans__14947_RTINSECONDS=2512
APOD	36.92	2	-0.0023	-1.2215	Deamidated (NQ)	R.WYEIEKIPTTFEN#GR.C	P05090	APOD_HUMAN Apolipoprotein D OS=Homo sapiens GN=APOD PE=1 SV=1	21547	7734	1	1	1	942.461	1882.91	2	1882.91	-0.0023	46	60	1	36.92	16	31	0.016	R	WYEIEKIPTTFENGR	C		Deamidated (NQ)	0.000000000000200.0		6	130806_HPL_Human_Plaque_Sample04_Spectrum035559_scans__15599_RTINSECONDS=2499
APOD	36.37	2	-0.003	-1.5933	Deamidated (NQ)	R.WYEIEKIPTTFEN#GR.C	C9JF17	C9JF17_HUMAN Apolipoprotein D (Fragment) OS=Homo sapiens GN=APOD PE=1 SV=1	24541	7082	1	1	1	942.461	1882.91	2	1882.91	-0.003	74	88	1	36.37	26	31	0.017	R	WYEIEKIPTTFENGR	C		Deamidated (NQ)	0.000000000000200.0		11	130801_HPL_Human_Plaque_BR1_TR1_06_Spectrum033375_scans__14631_RTINSECONDS=2462
APOD	36.05	2	0.0006	0.3187	Deamidated (NQ)	R.WYEIEKIPTTFEN#GR.C	C9JF17	C9JF17_HUMAN Apolipoprotein D (Fragment) OS=Homo sapiens GN=APOD PE=1 SV=1	24541	6793	1	1	1	942.463	1882.91	2	1882.91	0.0007	74	88	1	36.05	16	31	0.019	R	WYEIEKIPTTFENGR	C		Deamidated (NQ)	0.000000000000200.0		7	130801_HPL_Human_Plaque_Sample06_Spectrum032643_scans__14434_RTINSECONDS=2473
APOD	32.43	2	-0.0025	-1.3277	Deamidated (NQ)	R.WYEIEKIPTTFEN#GR.C	P05090	APOD_HUMAN Apolipoprotein D OS=Homo sapiens GN=APOD PE=1 SV=1	21547	7597	1	1	1	942.461	1882.91	2	1882.91	-0.0025	46	60	1	32.43	15	31	0.044	R	WYEIEKIPTTFENGR	C		Deamidated (NQ)	0.000000000000200.0		10	130801_HPL_Human_Plaque_Sample04_Spectrum034612_scans__15112_RTINSECONDS=2472	emPAI	0.78
APOD	31.74	2	-0.003	-1.5933	Deamidated (NQ)	R.WYEIEKIPTTFEN#GR.C	C9JF17	C9JF17_HUMAN Apolipoprotein D (Fragment) OS=Homo sapiens GN=APOD PE=1 SV=1	24541	6748	1	1	1	942.461	1882.91	2	1882.91	-0.003	74	88	1	31.74	17	31	0.051	R	WYEIEKIPTTFENGR	C		Deamidated (NQ)	0.000000000000200.0		10	130801_HPL_Human_Plaque_Control06_Spectrum033375_scans__14631_RTINSECONDS=2462
APOD	30.86	2	-0.0027	-1.434	Deamidated (NQ)	R.WYEIEKIPTTFEN#GR.C	P05090	APOD_HUMAN Apolipoprotein D OS=Homo sapiens GN=APOD PE=1 SV=1	21547	7451	1	1	1	942.461	1882.91	2	1882.91	-0.0026	46	60	1	30.86	14	31	0.063	R	WYEIEKIPTTFENGR	C		Deamidated (NQ)	0.000000000000200.0		6	130809_HPL_Human_Plaque_Control04_Spectrum035257_scans__15363_RTINSECONDS=2480
APOD	30.61	2	-0.0063	-3.3459	Deamidated (NQ)	R.WYEIEKIPTTFEN#GR.C	C9JF17	C9JF17_HUMAN Apolipoprotein D (Fragment) OS=Homo sapiens GN=APOD PE=1 SV=1	24541	7425	1	1	1	942.459	1882.9	2	1882.91	-0.0063	74	88	1	30.61	18	31	0.066	R	WYEIEKIPTTFENGR	C		Deamidated (NQ)	0.000000000000200.0		7	130809_HPL_Human_Plaque_BR1_TR3_06_Spectrum034465_scans__15427_RTINSECONDS=2545
APOD	28.89	2	-0.0063	-3.3459	Deamidated (NQ)	R.WYEIEKIPTTFEN#GR.C	C9JF17	C9JF17_HUMAN Apolipoprotein D (Fragment) OS=Homo sapiens GN=APOD PE=1 SV=1	24541	7056	1	1	1	942.459	1882.9	2	1882.91	-0.0063	74	88	1	28.89	14	31	0.098	R	WYEIEKIPTTFENGR	C		Deamidated (NQ)	0.000000000000200.0		7	130809_HPL_Human_Plaque_Control06_Spectrum034465_scans__15427_RTINSECONDS=2545
APOD	25.73	2	-0.0008	-0.4249	Deamidated (NQ)	R.WYEIEKIPTTFEN#GR.C	C9JF17	C9JF17_HUMAN Apolipoprotein D (Fragment) OS=Homo sapiens GN=APOD PE=1 SV=1	24541	6598	1	1	1	942.462	1882.91	2	1882.91	-0.0008	74	88	1	25.73	14	31	0.21	R	WYEIEKIPTTFENGR	C		Deamidated (NQ)	0.000000000000200.0		6	130801_HPL_Human_Plaque_Control07_Spectrum032734_scans__14609_RTINSECONDS=2496
APOD	22.13	2	-0.004	-2.1244	Deamidated (NQ)	R.WYEIEKIPTTFEN#GR.C	C9JF17	C9JF17_HUMAN Apolipoprotein D (Fragment) OS=Homo sapiens GN=APOD PE=1 SV=1	24541	7294	1	1	1	942.46	1882.91	2	1882.91	-0.004	74	88	1	22.13	23	31	0.45	R	WYEIEKIPTTFENGR	C		Deamidated (NQ)	0.000000000000200.0		11	130806_HPL_Human_Plaque_BR2_TR2_06_Spectrum033569_scans__15087_RTINSECONDS=2532
APOD	19.56	2	-0.004	-2.1244	Deamidated (NQ)	R.WYEIEKIPTTFEN#GR.C	C9JF17	C9JF17_HUMAN Apolipoprotein D (Fragment) OS=Homo sapiens GN=APOD PE=1 SV=1	24541	6944	1	1	1	942.46	1882.91	2	1882.91	-0.004	74	88	1	19.56	14	31	0.82	R	WYEIEKIPTTFENGR	C		Deamidated (NQ)	0.000000000000200.0		8	130806_HPL_Human_Plaque_Sample06_Spectrum033569_scans__15087_RTINSECONDS=2532
APOD	99.47	3	0.0009	0.478	Deamidated (NQ)	R.WYEIEKIPTTFEN#GR.C	C9JF17	C9JF17_HUMAN Apolipoprotein D (Fragment) OS=Homo sapiens GN=APOD PE=1 SV=1	24541	7108	1	1	1	628.644	1882.91	3	1882.91	0.0009	74	88	1	99.47	28	31	8.5e-09	R	WYEIEKIPTTFENGR	C		Deamidated (NQ)	0.000000000000200.0		11	130806_HPL_Human_Plaque_BR1_TR2_07_Spectrum033264_scans__14826_RTINSECONDS=2502
APOD	91.75	3	0.0011	0.5842	Deamidated (NQ)	R.WYEIEKIPTTFEN#GR.C	C9JF17	C9JF17_HUMAN Apolipoprotein D (Fragment) OS=Homo sapiens GN=APOD PE=1 SV=1	24541	7108	1	1	1	628.644	1882.91	3	1882.91	0.0011	74	88	1	91.75	18	31	5.2e-08	R	WYEIEKIPTTFENGR	C		Deamidated (NQ)	0.000000000000200.0		11	130801_HPL_Human_Plaque_BR2_TR1_06_Spectrum032620_scans__14406_RTINSECONDS=2470
APOD	91.74	3	0.0011	0.5842	Deamidated (NQ)	R.WYEIEKIPTTFEN#GR.C	C9JF17	C9JF17_HUMAN Apolipoprotein D (Fragment) OS=Homo sapiens GN=APOD PE=1 SV=1	24541	6795	1	1	1	628.644	1882.91	3	1882.91	0.0011	74	88	1	91.74	18	31	5.2e-08	R	WYEIEKIPTTFENGR	C		Deamidated (NQ)	0.000000000000200.0		11	130801_HPL_Human_Plaque_Sample06_Spectrum032620_scans__14406_RTINSECONDS=2470
APOD	91.17	3	0.0006	0.3187	Deamidated (NQ)	R.WYEIEKIPTTFEN#GR.C	C9JF17	C9JF17_HUMAN Apolipoprotein D (Fragment) OS=Homo sapiens GN=APOD PE=1 SV=1	24541	6951	1	1	1	628.644	1882.91	3	1882.91	0.0006	74	88	1	91.17	18	31	5.8e-08	R	WYEIEKIPTTFENGR	C		Deamidated (NQ)	0.000000000000200.0		11	130806_HPL_Human_Plaque_Sample06_Spectrum033302_scans__14769_RTINSECONDS=2487
APOD	85.98	3	0.002	1.0622	Deamidated (NQ)	R.WYEIEKIPTTFEN#GR.C	P05090	APOD_HUMAN Apolipoprotein D OS=Homo sapiens GN=APOD PE=1 SV=1	21547	7391	1	1	1	628.645	1882.91	3	1882.91	0.002	46	60	1	85.98	18	31	2e-07	R	WYEIEKIPTTFENGR	C		Deamidated (NQ)	0.000000000000200.0		10	130806_HPL_Human_Plaque_Control04_Spectrum035808_scans__15503_RTINSECONDS=2467
APOD	85.93	3	0.0033	1.7526	Deamidated (NQ)	R.WYEIEKIPTTFEN#GR.C	P05090	APOD_HUMAN Apolipoprotein D OS=Homo sapiens GN=APOD PE=1 SV=1	21547	7455	1	1	1	628.645	1882.91	3	1882.91	0.0033	46	60	1	85.93	18	32	2e-07	R	WYEIEKIPTTFENGR	C		Deamidated (NQ)	0.000000000000200.0		10	130809_HPL_Human_Plaque_Control04_Spectrum035263_scans__15369_RTINSECONDS=2481
APOD	81.81	3	0.0004	0.2124	Deamidated (NQ)	R.WYEIEKIPTTFEN#GR.C	C9JF17	C9JF17_HUMAN Apolipoprotein D (Fragment) OS=Homo sapiens GN=APOD PE=1 SV=1	24541	6792	1	1	1	628.644	1882.91	3	1882.91	0.0004	74	88	1	81.81	18	31	5e-07	R	WYEIEKIPTTFENGR	C		Deamidated (NQ)	0.000000000000200.0		10	130801_HPL_Human_Plaque_Sample06_Spectrum032974_scans__14838_RTINSECONDS=2532
APOD	81.8	3	0.0004	0.2124	Deamidated (NQ)	R.WYEIEKIPTTFEN#GR.C	C9JF17	C9JF17_HUMAN Apolipoprotein D (Fragment) OS=Homo sapiens GN=APOD PE=1 SV=1	24541	7105	1	1	1	628.644	1882.91	3	1882.91	0.0004	74	88	1	81.8	22	31	5e-07	R	WYEIEKIPTTFENGR	C		Deamidated (NQ)	0.000000000000200.0		10	130801_HPL_Human_Plaque_BR2_TR1_06_Spectrum032974_scans__14838_RTINSECONDS=2532
APOD	81.75	3	-0.0009	-0.478	Deamidated (NQ)	R.WYEIEKIPTTFEN#GR.C	C9JF17	C9JF17_HUMAN Apolipoprotein D (Fragment) OS=Homo sapiens GN=APOD PE=1 SV=1	24541	7428	1	1	1	628.644	1882.91	3	1882.91	-0.0009	74	88	1	81.75	20	31	5.2e-07	R	WYEIEKIPTTFENGR	C		Deamidated (NQ)	0.000000000000200.0		10	130809_HPL_Human_Plaque_BR1_TR3_06_Spectrum034388_scans__15328_RTINSECONDS=2530
APOD	75.42	3	0.0009	0.478	Deamidated (NQ)	R.WYEIEKIPTTFEN#GR.C	C9JF17	C9JF17_HUMAN Apolipoprotein D (Fragment) OS=Homo sapiens GN=APOD PE=1 SV=1	24541	7087	1	1	1	628.644	1882.91	3	1882.91	0.0009	74	88	1	75.42	23	31	2.2e-06	R	WYEIEKIPTTFENGR	C		Deamidated (NQ)	0.000000000000200.0		11	130801_HPL_Human_Plaque_BR1_TR1_06_Spectrum033372_scans__14628_RTINSECONDS=2461	emPAI	0.29
APOD	74.64	3	0.0009	0.478	Deamidated (NQ)	R.WYEIEKIPTTFEN#GR.C	C9JF17	C9JF17_HUMAN Apolipoprotein D (Fragment) OS=Homo sapiens GN=APOD PE=1 SV=1	24541	6753	1	1	1	628.644	1882.91	3	1882.91	0.0009	74	88	1	74.64	17	31	2.6e-06	R	WYEIEKIPTTFENGR	C		Deamidated (NQ)	0.000000000000200.0		9	130801_HPL_Human_Plaque_Control06_Spectrum033372_scans__14628_RTINSECONDS=2461	emPAI	0.29
APOD	74.02	3	-0.0002	-0.1062	Deamidated (NQ)	R.WYEIEKIPTTFEN#GR.C	C9JF17	C9JF17_HUMAN Apolipoprotein D (Fragment) OS=Homo sapiens GN=APOD PE=1 SV=1	24541	6834	1	1	1	628.644	1882.91	3	1882.91	-0.0002	74	88	1	74.02	17	31	3.1e-06	R	WYEIEKIPTTFENGR	C		Deamidated (NQ)	0.000000000000200.0		9	130806_HPL_Human_Plaque_Control06_Spectrum034082_scans__15008_RTINSECONDS=2490
APOD	74.01	3	-0.0002	-0.1062	Deamidated (NQ)	R.WYEIEKIPTTFEN#GR.C	C9JF17	C9JF17_HUMAN Apolipoprotein D (Fragment) OS=Homo sapiens GN=APOD PE=1 SV=1	24541	7219	1	1	1	628.644	1882.91	3	1882.91	-0.0002	74	88	1	74.01	20	31	3.1e-06	R	WYEIEKIPTTFENGR	C		Deamidated (NQ)	0.000000000000200.0		9	130806_HPL_Human_Plaque_BR1_TR2_06_Spectrum034082_scans__15008_RTINSECONDS=2490
APOD	73.84	3	-0.0009	-0.478	Deamidated (NQ)	R.WYEIEKIPTTFEN#GR.C	C9JF17	C9JF17_HUMAN Apolipoprotein D (Fragment) OS=Homo sapiens GN=APOD PE=1 SV=1	24541	7102	1	1	1	628.644	1882.91	3	1882.91	-0.0009	74	88	1	73.84	24	31	3.2e-06	R	WYEIEKIPTTFENGR	C		Deamidated (NQ)	0.000000000000200.0		9	130801_HPL_Human_Plaque_BR2_TR1_06_Spectrum032864_scans__14696_RTINSECONDS=2511
APOD	73.79	3	-0.0015	-0.7966	Deamidated (NQ)	R.WYEIEKIPTTFEN#GR.C	C9JF17	C9JF17_HUMAN Apolipoprotein D (Fragment) OS=Homo sapiens GN=APOD PE=1 SV=1	24541	7159	1	1	1	628.644	1882.91	3	1882.91	-0.0015	74	88	1	73.79	17	32	3.3e-06	R	WYEIEKIPTTFENGR	C		Deamidated (NQ)	0.000000000000200.0		9	130809_HPL_Human_Plaque_Sample06_Spectrum034010_scans__15229_RTINSECONDS=2527
APOD	73.78	3	-0.0015	-0.7966	Deamidated (NQ)	R.WYEIEKIPTTFEN#GR.C	C9JF17	C9JF17_HUMAN Apolipoprotein D (Fragment) OS=Homo sapiens GN=APOD PE=1 SV=1	24541	7504	1	1	1	628.644	1882.91	3	1882.91	-0.0015	74	88	1	73.78	23	32	3.3e-06	R	WYEIEKIPTTFENGR	C		Deamidated (NQ)	0.000000000000200.0		9	130809_HPL_Human_Plaque_BR2_TR3_06_Spectrum034010_scans__15229_RTINSECONDS=2527
APOD	73.53	3	-0.0002	-0.1062	Deamidated (NQ)	R.WYEIEKIPTTFEN#GR.C	C9JF17	C9JF17_HUMAN Apolipoprotein D (Fragment) OS=Homo sapiens GN=APOD PE=1 SV=1	24541	6949	1	1	1	628.644	1882.91	3	1882.91	-0.0002	74	88	1	73.53	17	31	3.5e-06	R	WYEIEKIPTTFENGR	C		Deamidated (NQ)	0.000000000000200.0		9	130806_HPL_Human_Plaque_Sample06_Spectrum033652_scans__15196_RTINSECONDS=2549
APOD	73.51	3	-0.0003	-0.1593	Deamidated (NQ)	R.WYEIEKIPTTFEN#GR.C	C9JF17	C9JF17_HUMAN Apolipoprotein D (Fragment) OS=Homo sapiens GN=APOD PE=1 SV=1	24541	7162	1	1	1	628.644	1882.91	3	1882.91	-0.0003	74	88	1	73.51	17	32	3.6e-06	R	WYEIEKIPTTFENGR	C		Deamidated (NQ)	0.000000000000200.0		9	130809_HPL_Human_Plaque_Sample06_Spectrum033904_scans__15091_RTINSECONDS=2506
APOD	73.5	3	-0.0003	-0.1593	Deamidated (NQ)	R.WYEIEKIPTTFEN#GR.C	C9JF17	C9JF17_HUMAN Apolipoprotein D (Fragment) OS=Homo sapiens GN=APOD PE=1 SV=1	24541	7507	1	1	1	628.644	1882.91	3	1882.91	-0.0003	74	88	1	73.5	22	32	3.6e-06	R	WYEIEKIPTTFENGR	C		Deamidated (NQ)	0.000000000000200.0		9	130809_HPL_Human_Plaque_BR2_TR3_06_Spectrum033904_scans__15091_RTINSECONDS=2506
APOD	72.56	3	0.0008	0.4249	Deamidated (NQ)	R.WYEIEKIPTTFEN#GR.C	C9JF17	C9JF17_HUMAN Apolipoprotein D (Fragment) OS=Homo sapiens GN=APOD PE=1 SV=1	24541	6776	1	1	1	628.644	1882.91	3	1882.91	0.0008	74	88	1	72.56	17	31	4.2e-06	R	WYEIEKIPTTFENGR	C		Deamidated (NQ)	0.000000000000200.0		9	130806_HPL_Human_Plaque_Control07_Spectrum033410_scans__14994_RTINSECONDS=2526
APOD	72.55	3	0.0008	0.4249	Deamidated (NQ)	R.WYEIEKIPTTFEN#GR.C	C9JF17	C9JF17_HUMAN Apolipoprotein D (Fragment) OS=Homo sapiens GN=APOD PE=1 SV=1	24541	7107	1	1	1	628.644	1882.91	3	1882.91	0.0008	74	88	1	72.55	19	31	4.2e-06	R	WYEIEKIPTTFENGR	C		Deamidated (NQ)	0.000000000000200.0		9	130806_HPL_Human_Plaque_BR1_TR2_07_Spectrum033410_scans__14994_RTINSECONDS=2526
APOD	69.99	3	0.0004	0.2124	Deamidated (NQ)	R.WYEIEKIPTTFEN#GR.C	C9JF17	C9JF17_HUMAN Apolipoprotein D (Fragment) OS=Homo sapiens GN=APOD PE=1 SV=1	24541	7163	1	1	1	628.644	1882.91	3	1882.91	0.0004	74	88	1	69.99	17	31	7.6e-06	R	WYEIEKIPTTFENGR	C		Deamidated (NQ)	0.000000000000200.0		9	130809_HPL_Human_Plaque_Sample06_Spectrum033790_scans__14948_RTINSECONDS=2486
APOD	69.98	3	0.0004	0.2124	Deamidated (NQ)	R.WYEIEKIPTTFEN#GR.C	C9JF17	C9JF17_HUMAN Apolipoprotein D (Fragment) OS=Homo sapiens GN=APOD PE=1 SV=1	24541	7508	1	1	1	628.644	1882.91	3	1882.91	0.0004	74	88	1	69.98	30	31	7.6e-06	R	WYEIEKIPTTFENGR	C		Deamidated (NQ)	0.000000000000200.0		9	130809_HPL_Human_Plaque_BR2_TR3_06_Spectrum033790_scans__14948_RTINSECONDS=2486
APOD	69.09	3	0.0024	1.2746	Deamidated (NQ)	R.WYEIEKIPTTFEN#GR.C	P05090	APOD_HUMAN Apolipoprotein D OS=Homo sapiens GN=APOD PE=1 SV=1	21547	7148	1	1	1	628.645	1882.91	3	1882.91	0.0024	46	60	1	69.09	17	31	9.8e-06	R	WYEIEKIPTTFENGR	C		Deamidated (NQ)	0.000000000000200.0		9	130801_HPL_Human_Plaque_Control04_Spectrum035001_scans__15174_RTINSECONDS=2459
APOD	66.79	3	0.0013	0.6904	Deamidated (NQ)	R.WYEIEKIPTTFEN#GR.C	C9JF17	C9JF17_HUMAN Apolipoprotein D (Fragment) OS=Homo sapiens GN=APOD PE=1 SV=1	24541	7063	1	1	1	628.644	1882.91	3	1882.91	0.0013	74	88	1	66.79	17	31	1.6e-05	R	WYEIEKIPTTFENGR	C		Deamidated (NQ)	0.000000000000200.0		9	130809_HPL_Human_Plaque_Control06_Spectrum034124_scans__15023_RTINSECONDS=2487	emPAI	0.29
APOD	66.78	3	0.0013	0.6904	Deamidated (NQ)	R.WYEIEKIPTTFEN#GR.C	C9JF17	C9JF17_HUMAN Apolipoprotein D (Fragment) OS=Homo sapiens GN=APOD PE=1 SV=1	24541	7432	1	1	1	628.644	1882.91	3	1882.91	0.0013	74	88	1	66.78	22	31	1.6e-05	R	WYEIEKIPTTFENGR	C		Deamidated (NQ)	0.000000000000200.0		9	130809_HPL_Human_Plaque_BR1_TR3_06_Spectrum034124_scans__15023_RTINSECONDS=2487	emPAI	0.29
APOD	66	3	0.0011	0.5842	Deamidated (NQ)	R.WYEIEKIPTTFEN#GR.C	C9JF17	C9JF17_HUMAN Apolipoprotein D (Fragment) OS=Homo sapiens GN=APOD PE=1 SV=1	24541	7164	1	1	1	628.644	1882.91	3	1882.91	0.0011	74	88	1	66	17	31	1.9e-05	R	WYEIEKIPTTFENGR	C		Deamidated (NQ)	0.000000000000200.0		9	130809_HPL_Human_Plaque_Sample06_Spectrum033661_scans__14803_RTINSECONDS=2465
APOD	65.99	3	0.0011	0.5842	Deamidated (NQ)	R.WYEIEKIPTTFEN#GR.C	C9JF17	C9JF17_HUMAN Apolipoprotein D (Fragment) OS=Homo sapiens GN=APOD PE=1 SV=1	24541	7509	1	1	1	628.644	1882.91	3	1882.91	0.0011	74	88	1	65.99	23	31	1.9e-05	R	WYEIEKIPTTFENGR	C		Deamidated (NQ)	0.000000000000200.0		9	130809_HPL_Human_Plaque_BR2_TR3_06_Spectrum033661_scans__14803_RTINSECONDS=2465
APOD	65.95	3	0.0009	0.478	Deamidated (NQ)	R.WYEIEKIPTTFEN#GR.C	C9JF17	C9JF17_HUMAN Apolipoprotein D (Fragment) OS=Homo sapiens GN=APOD PE=1 SV=1	24541	6777	1	1	1	628.644	1882.91	3	1882.91	0.0009	74	88	1	65.95	17	31	1.9e-05	R	WYEIEKIPTTFENGR	C		Deamidated (NQ)	0.000000000000200.0		9	130806_HPL_Human_Plaque_Control07_Spectrum033264_scans__14826_RTINSECONDS=2502
APOD	65.8	3	-0.0029	-1.5402	Deamidated (NQ)	R.WYEIEKIPTTFEN#GR.C	C9JF17	C9JF17_HUMAN Apolipoprotein D (Fragment) OS=Homo sapiens GN=APOD PE=1 SV=1	24541	6946	1	1	1	628.643	1882.91	3	1882.91	-0.0029	74	88	1	65.8	17	31	2e-05	R	WYEIEKIPTTFENGR	C		Deamidated (NQ)	0.000000000000200.0		9	130806_HPL_Human_Plaque_Sample06_Spectrum033547_scans__15058_RTINSECONDS=2528
APOD	65.79	3	-0.0029	-1.5402	Deamidated (NQ)	R.WYEIEKIPTTFEN#GR.C	C9JF17	C9JF17_HUMAN Apolipoprotein D (Fragment) OS=Homo sapiens GN=APOD PE=1 SV=1	24541	7296	1	1	1	628.643	1882.91	3	1882.91	-0.0029	74	88	1	65.79	21	31	2e-05	R	WYEIEKIPTTFENGR	C		Deamidated (NQ)	0.000000000000200.0		9	130806_HPL_Human_Plaque_BR2_TR2_06_Spectrum033547_scans__15058_RTINSECONDS=2528
APOD	65.62	3	-0.0009	-0.478	Deamidated (NQ)	R.WYEIEKIPTTFEN#GR.C	C9JF17	C9JF17_HUMAN Apolipoprotein D (Fragment) OS=Homo sapiens GN=APOD PE=1 SV=1	24541	7059	1	1	1	628.644	1882.91	3	1882.91	-0.0009	74	88	1	65.62	17	31	2.2e-05	R	WYEIEKIPTTFENGR	C		Deamidated (NQ)	0.000000000000200.0		9	130809_HPL_Human_Plaque_Control06_Spectrum034388_scans__15328_RTINSECONDS=2530
APOD	65.03	3	0.0004	0.2124	Deamidated (NQ)	R.WYEIEKIPTTFEN#GR.C	C9JF17	C9JF17_HUMAN Apolipoprotein D (Fragment) OS=Homo sapiens GN=APOD PE=1 SV=1	24541	7431	1	1	1	628.644	1882.91	3	1882.91	0.0004	74	88	1	65.03	21	31	2.4e-05	R	WYEIEKIPTTFENGR	C		Deamidated (NQ)	0.000000000000200.0		9	130809_HPL_Human_Plaque_BR1_TR3_06_Spectrum034255_scans__15172_RTINSECONDS=2509
APOD	62.94	3	-0.0002	-0.1062	Deamidated (NQ)	R.WYEIEKIPTTFEN#GR.C	C9JF17	C9JF17_HUMAN Apolipoprotein D (Fragment) OS=Homo sapiens GN=APOD PE=1 SV=1	24541	7429	1	1	1	628.644	1882.91	3	1882.91	-0.0002	74	88	1	62.94	21	31	4e-05	R	WYEIEKIPTTFENGR	C		Deamidated (NQ)	0.000000000000200.0		10	130809_HPL_Human_Plaque_BR1_TR3_06_Spectrum034500_scans__15468_RTINSECONDS=2550
APOD	62.72	3	0.0002	0.1062	Deamidated (NQ)	R.WYEIEKIPTTFEN#GR.C	C9JF17	C9JF17_HUMAN Apolipoprotein D (Fragment) OS=Homo sapiens GN=APOD PE=1 SV=1	24541	6752	1	1	1	628.644	1882.91	3	1882.91	0.0002	74	88	1	62.72	16	31	4e-05	R	WYEIEKIPTTFENGR	C		Deamidated (NQ)	0.000000000000200.0		9	130801_HPL_Human_Plaque_Control06_Spectrum033627_scans__14928_RTINSECONDS=2504
APOD	62.13	3	0.0004	0.2124	Deamidated (NQ)	R.WYEIEKIPTTFEN#GR.C	C9JF17	C9JF17_HUMAN Apolipoprotein D (Fragment) OS=Homo sapiens GN=APOD PE=1 SV=1	24541	7062	1	1	1	628.644	1882.91	3	1882.91	0.0004	74	88	1	62.13	16	31	4.6e-05	R	WYEIEKIPTTFENGR	C		Deamidated (NQ)	0.000000000000200.0		10	130809_HPL_Human_Plaque_Control06_Spectrum034255_scans__15172_RTINSECONDS=2509
APOD	61.7	3	0	0	Deamidated (NQ)	R.WYEIEKIPTTFEN#GR.C	C9JF17	C9JF17_HUMAN Apolipoprotein D (Fragment) OS=Homo sapiens GN=APOD PE=1 SV=1	24541	7300	1	1	1	628.644	1882.91	3	1882.91	0	74	88	1	61.7	23	31	5.3e-05	R	WYEIEKIPTTFENGR	C		Deamidated (NQ)	0.000000000000200.0		10	130806_HPL_Human_Plaque_BR2_TR2_06_Spectrum033429_scans__14914_RTINSECONDS=2508
APOD	60.75	3	0.0009	0.478	Deamidated (NQ)	R.WYEIEKIPTTFEN#GR.C	C9JF17	C9JF17_HUMAN Apolipoprotein D (Fragment) OS=Homo sapiens GN=APOD PE=1 SV=1	24541	6804	1	1	1	628.644	1882.91	3	1882.91	0.0009	74	88	1	60.75	16	31	6.3e-05	R	WYEIEKIPTTFENGR	C		Deamidated (NQ)	0.000000000000200.0		8	130809_HPL_Human_Plaque_Control07_Spectrum033253_scans__14992_RTINSECONDS=2542	emPAI	0.29
APOD	58.94	3	0	0	Deamidated (NQ)	R.WYEIEKIPTTFEN#GR.C	C9JF17	C9JF17_HUMAN Apolipoprotein D (Fragment) OS=Homo sapiens GN=APOD PE=1 SV=1	24541	6950	1	1	1	628.644	1882.91	3	1882.91	0	74	88	1	58.94	16	31	9.9e-05	R	WYEIEKIPTTFENGR	C		Deamidated (NQ)	0.000000000000200.0		10	130806_HPL_Human_Plaque_Sample06_Spectrum033429_scans__14914_RTINSECONDS=2508
APOD	57.92	3	-0.0009	-0.478	Deamidated (NQ)	R.WYEIEKIPTTFEN#GR.C	C9JF17	C9JF17_HUMAN Apolipoprotein D (Fragment) OS=Homo sapiens GN=APOD PE=1 SV=1	24541	6789	1	1	1	628.644	1882.91	3	1882.91	-0.0009	74	88	1	57.92	16	31	0.00013	R	WYEIEKIPTTFENGR	C		Deamidated (NQ)	0.000000000000200.0		8	130801_HPL_Human_Plaque_Sample06_Spectrum032864_scans__14696_RTINSECONDS=2511
APOD	57.25	3	0.0008	0.4249	Deamidated (NQ)	R.WYEIEKIPTTFEN#GR.C	P05090	APOD_HUMAN Apolipoprotein D OS=Homo sapiens GN=APOD PE=1 SV=1	21547	8130	1	1	1	628.644	1882.91	3	1882.91	0.0008	46	60	1	57.25	23	31	0.00014	R	WYEIEKIPTTFENGR	C		Deamidated (NQ)	0.000000000000200.0		8	130809_HPL_Human_Plaque_BR2_TR3_04_Spectrum035475_scans__15379_RTINSECONDS=2456
APOD	56.95	3	-0.0007	-0.3718	Deamidated (NQ)	R.WYEIEKIPTTFEN#GR.C	C9JF17	C9JF17_HUMAN Apolipoprotein D (Fragment) OS=Homo sapiens GN=APOD PE=1 SV=1	24541	6832	1	1	1	628.644	1882.91	3	1882.91	-0.0007	74	88	1	56.95	16	32	0.00016	R	WYEIEKIPTTFENGR	C		Deamidated (NQ)	0.000000000000200.0		8	130806_HPL_Human_Plaque_Control06_Spectrum034206_scans__15159_RTINSECONDS=2510
APOD	56.39	3	0.0008	0.4249	Deamidated (NQ)	R.WYEIEKIPTTFEN#GR.C	C9JF17	C9JF17_HUMAN Apolipoprotein D (Fragment) OS=Homo sapiens GN=APOD PE=1 SV=1	24541	7120	1	1	1	628.644	1882.91	3	1882.91	0.0008	74	88	1	56.39	22	31	0.00017	R	WYEIEKIPTTFENGR	C		Deamidated (NQ)	0.000000000000200.0		9	130809_HPL_Human_Plaque_BR1_TR3_07_Spectrum033128_scans__14845_RTINSECONDS=2520
APOD	54.92	3	-0.0007	-0.3718	Deamidated (NQ)	R.WYEIEKIPTTFEN#GR.C	C9JF17	C9JF17_HUMAN Apolipoprotein D (Fragment) OS=Homo sapiens GN=APOD PE=1 SV=1	24541	7084	1	1	1	628.644	1882.91	3	1882.91	-0.0007	74	88	1	54.92	21	32	0.00026	R	WYEIEKIPTTFENGR	C		Deamidated (NQ)	0.000000000000200.0		9	130801_HPL_Human_Plaque_BR1_TR1_06_Spectrum033733_scans__15066_RTINSECONDS=2524
APOD	54.66	3	0	0	Deamidated (NQ)	R.WYEIEKIPTTFEN#GR.C	C9JF17	C9JF17_HUMAN Apolipoprotein D (Fragment) OS=Homo sapiens GN=APOD PE=1 SV=1	24541	6790	1	1	1	628.644	1882.91	3	1882.91	0	74	88	1	54.66	16	31	0.00027	R	WYEIEKIPTTFENGR	C		Deamidated (NQ)	0.000000000000200.0		8	130801_HPL_Human_Plaque_Sample06_Spectrum032745_scans__14549_RTINSECONDS=2490
APOD	54.65	3	0	0	Deamidated (NQ)	R.WYEIEKIPTTFEN#GR.C	C9JF17	C9JF17_HUMAN Apolipoprotein D (Fragment) OS=Homo sapiens GN=APOD PE=1 SV=1	24541	7103	1	1	1	628.644	1882.91	3	1882.91	0	74	88	1	54.65	21	31	0.00027	R	WYEIEKIPTTFENGR	C		Deamidated (NQ)	0.000000000000200.0		8	130801_HPL_Human_Plaque_BR2_TR1_06_Spectrum032745_scans__14549_RTINSECONDS=2490
APOD	54.46	3	0.0008	0.4249	Deamidated (NQ)	R.WYEIEKIPTTFEN#GR.C	C9JF17	C9JF17_HUMAN Apolipoprotein D (Fragment) OS=Homo sapiens GN=APOD PE=1 SV=1	24541	6600	1	1	1	628.644	1882.91	3	1882.91	0.0008	74	88	1	54.46	16	31	0.00027	R	WYEIEKIPTTFENGR	C		Deamidated (NQ)	0.000000000000200.0		8	130801_HPL_Human_Plaque_Control07_Spectrum032738_scans__14613_RTINSECONDS=2496
APOD	54.35	3	0.0008	0.4249	Deamidated (NQ)	R.WYEIEKIPTTFEN#GR.C	C9JF17	C9JF17_HUMAN Apolipoprotein D (Fragment) OS=Homo sapiens GN=APOD PE=1 SV=1	24541	6803	1	1	1	628.644	1882.91	3	1882.91	0.0008	74	88	1	54.35	16	31	0.00028	R	WYEIEKIPTTFENGR	C		Deamidated (NQ)	0.000000000000200.0		8	130809_HPL_Human_Plaque_Control07_Spectrum033128_scans__14845_RTINSECONDS=2520
APOD	51.92	3	-0.0007	-0.3718	Deamidated (NQ)	R.WYEIEKIPTTFEN#GR.C	C9JF17	C9JF17_HUMAN Apolipoprotein D (Fragment) OS=Homo sapiens GN=APOD PE=1 SV=1	24541	6750	1	1	1	628.644	1882.91	3	1882.91	-0.0007	74	88	1	51.92	16	32	0.00051	R	WYEIEKIPTTFENGR	C		Deamidated (NQ)	0.000000000000200.0		9	130801_HPL_Human_Plaque_Control06_Spectrum033733_scans__15066_RTINSECONDS=2524
APOD	51.26	3	0.0008	0.4249	Deamidated (NQ)	R.WYEIEKIPTTFEN#GR.C	C9JF17	C9JF17_HUMAN Apolipoprotein D (Fragment) OS=Homo sapiens GN=APOD PE=1 SV=1	24541	6835	1	1	1	628.644	1882.91	3	1882.91	0.0008	74	88	1	51.26	16	31	0.00056	R	WYEIEKIPTTFENGR	C		Deamidated (NQ)	0.000000000000200.0		8	130806_HPL_Human_Plaque_Control06_Spectrum033952_scans__14861_RTINSECONDS=2468
APOD	50.44	3	0.0004	0.2124	Deamidated (NQ)	R.WYEIEKIPTTFEN#GR.C	C9JF17	C9JF17_HUMAN Apolipoprotein D (Fragment) OS=Homo sapiens GN=APOD PE=1 SV=1	24541	6599	1	1	1	628.644	1882.91	3	1882.91	0.0004	74	88	1	50.44	16	31	0.00068	R	WYEIEKIPTTFENGR	C		Deamidated (NQ)	0.000000000000200.0		8	130801_HPL_Human_Plaque_Control07_Spectrum032865_scans__14760_RTINSECONDS=2518
APOD	50.43	3	0.0004	0.2124	Deamidated (NQ)	R.WYEIEKIPTTFEN#GR.C	C9JF17	C9JF17_HUMAN Apolipoprotein D (Fragment) OS=Homo sapiens GN=APOD PE=1 SV=1	24541	6917	1	1	1	628.644	1882.91	3	1882.91	0.0004	74	88	1	50.43	16	31	0.00068	R	WYEIEKIPTTFENGR	C		Deamidated (NQ)	0.000000000000200.0		8	130801_HPL_Human_Plaque_BR1_TR1_07_Spectrum032865_scans__14760_RTINSECONDS=2518
APOD	50.25	3	-0.0003	-0.1593	Deamidated (NQ)	R.WYEIEKIPTTFEN#GR.C	C9JF17	C9JF17_HUMAN Apolipoprotein D (Fragment) OS=Homo sapiens GN=APOD PE=1 SV=1	24541	7226	1	1	1	628.644	1882.91	3	1882.91	-0.0003	74	88	1	50.25	16	32	0.00076	R	WYEIEKIPTTFENGR	C		Deamidated (NQ)	0.000000000000200.0		11	130801_HPL_Human_Plaque_BR2_TR1_07_Spectrum032257_scans__14585_RTINSECONDS=2535
APOD	49.31	3	0.0002	0.1062	Deamidated (NQ)	R.WYEIEKIPTTFEN#GR.C	C9JF17	C9JF17_HUMAN Apolipoprotein D (Fragment) OS=Homo sapiens GN=APOD PE=1 SV=1	24541	7085	1	1	1	628.644	1882.91	3	1882.91	0.0002	74	88	1	49.31	18	31	0.00089	R	WYEIEKIPTTFENGR	C		Deamidated (NQ)	0.000000000000200.0		8	130801_HPL_Human_Plaque_BR1_TR1_06_Spectrum033510_scans__14782_RTINSECONDS=2483
APOD	48.41	3	-0.0002	-0.1062	Deamidated (NQ)	R.WYEIEKIPTTFEN#GR.C	C9JF17	C9JF17_HUMAN Apolipoprotein D (Fragment) OS=Homo sapiens GN=APOD PE=1 SV=1	24541	7060	1	1	1	628.644	1882.91	3	1882.91	-0.0002	74	88	1	48.41	16	31	0.0011	R	WYEIEKIPTTFENGR	C		Deamidated (NQ)	0.000000000000200.0		9	130809_HPL_Human_Plaque_Control06_Spectrum034500_scans__15468_RTINSECONDS=2550
APOD	47.45	3	-0.0009	-0.478	Deamidated (NQ)	R.WYEIEKIPTTFEN#GR.C	C9JF17	C9JF17_HUMAN Apolipoprotein D (Fragment) OS=Homo sapiens GN=APOD PE=1 SV=1	24541	6831	1	1	1	628.644	1882.91	3	1882.91	-0.0009	74	88	1	47.45	15	31	0.0014	R	WYEIEKIPTTFENGR	C		Deamidated (NQ)	0.000000000000200.0		8	130806_HPL_Human_Plaque_Control06_Spectrum034319_scans__15301_RTINSECONDS=2531
APOD	47.44	3	-0.0009	-0.478	Deamidated (NQ)	R.WYEIEKIPTTFEN#GR.C	C9JF17	C9JF17_HUMAN Apolipoprotein D (Fragment) OS=Homo sapiens GN=APOD PE=1 SV=1	24541	7216	1	1	1	628.644	1882.91	3	1882.91	-0.0009	74	88	1	47.44	15	31	0.0014	R	WYEIEKIPTTFENGR	C		Deamidated (NQ)	0.000000000000200.0		8	130806_HPL_Human_Plaque_BR1_TR2_06_Spectrum034319_scans__15301_RTINSECONDS=2531
APOD	47.41	3	0.0002	0.1062	Deamidated (NQ)	R.WYEIEKIPTTFEN#GR.C	C9JF17	C9JF17_HUMAN Apolipoprotein D (Fragment) OS=Homo sapiens GN=APOD PE=1 SV=1	24541	6775	1	1	1	628.644	1882.91	3	1882.91	0.0002	74	88	1	47.41	15	31	0.0014	R	WYEIEKIPTTFENGR	C		Deamidated (NQ)	0.000000000000200.0		8	130806_HPL_Human_Plaque_Control07_Spectrum033389_scans__14971_RTINSECONDS=2523
APOD	47.4	3	0.0002	0.1062	Deamidated (NQ)	R.WYEIEKIPTTFEN#GR.C	C9JF17	C9JF17_HUMAN Apolipoprotein D (Fragment) OS=Homo sapiens GN=APOD PE=1 SV=1	24541	6751	1	1	1	628.644	1882.91	3	1882.91	0.0002	74	88	1	47.4	15	31	0.0014	R	WYEIEKIPTTFENGR	C		Deamidated (NQ)	0.000000000000200.0		7	130801_HPL_Human_Plaque_Control06_Spectrum033510_scans__14782_RTINSECONDS=2483
APOD	45.7	3	-0.0003	-0.1593	Deamidated (NQ)	R.WYEIEKIPTTFEN#GR.C	C9JF17	C9JF17_HUMAN Apolipoprotein D (Fragment) OS=Homo sapiens GN=APOD PE=1 SV=1	24541	6923	1	1	1	628.644	1882.91	3	1882.91	-0.0003	74	88	1	45.7	15	32	0.0022	R	WYEIEKIPTTFENGR	C		Deamidated (NQ)	0.000000000000200.0		11	130801_HPL_Human_Plaque_Sample07_Spectrum032257_scans__14585_RTINSECONDS=2535
APOD	42.86	3	0.0008	0.4249	Deamidated (NQ)	R.WYEIEKIPTTFEN#GR.C	P05090	APOD_HUMAN Apolipoprotein D OS=Homo sapiens GN=APOD PE=1 SV=1	21547	7798	1	1	1	628.644	1882.91	3	1882.91	0.0008	46	60	1	42.86	15	31	0.0039	R	WYEIEKIPTTFENGR	C		Deamidated (NQ)	0.000000000000200.0		7	130809_HPL_Human_Plaque_Sample04_Spectrum035475_scans__15379_RTINSECONDS=2456	emPAI	1.06
APOD	36.45	3	0.0018	0.956	Deamidated (NQ)	R.WYEIEKIPTTFEN#GR.C	P05090	APOD_HUMAN Apolipoprotein D OS=Homo sapiens GN=APOD PE=1 SV=1	21547	8101	1	1	1	628.645	1882.91	3	1882.91	0.0018	46	60	1	36.45	15	31	0.017	R	WYEIEKIPTTFENGR	C		Deamidated (NQ)	0.000000000000200.0		10	130806_HPL_Human_Plaque_BR2_TR2_04_Spectrum035427_scans__15451_RTINSECONDS=2479
APOD	35.33	3	-0.0049	-2.6024	Deamidated (NQ)	R.WYEIEKIPTTFEN#GR.C	C9JF17	C9JF17_HUMAN Apolipoprotein D (Fragment) OS=Homo sapiens GN=APOD PE=1 SV=1	24541	7521	1	1	1	628.642	1882.91	3	1882.91	-0.0049	74	88	1	35.33	15	31	0.023	R	WYEIEKIPTTFENGR	C		Deamidated (NQ)	0.000000000000200.0		9	130809_HPL_Human_Plaque_BR2_TR3_07_Spectrum033206_scans__14916_RTINSECONDS=2531
APOD	31.42	3	0.0018	0.956	Deamidated (NQ)	R.WYEIEKIPTTFEN#GR.C	P05090	APOD_HUMAN Apolipoprotein D OS=Homo sapiens GN=APOD PE=1 SV=1	21547	7737	1	1	1	628.645	1882.91	3	1882.91	0.0018	46	60	1	31.42	14	31	0.056	R	WYEIEKIPTTFENGR	C		Deamidated (NQ)	0.000000000000200.0		10	130806_HPL_Human_Plaque_Sample04_Spectrum035427_scans__15451_RTINSECONDS=2479	emPAI	1.38
APOD	24.22	3	-0.0049	-2.6024	Deamidated (NQ)	R.WYEIEKIPTTFEN#GR.C	C9JF17	C9JF17_HUMAN Apolipoprotein D (Fragment) OS=Homo sapiens GN=APOD PE=1 SV=1	24541	7241	1	1	1	628.642	1882.91	3	1882.91	-0.0049	74	88	1	24.22	14	31	0.29	R	WYEIEKIPTTFENGR	C		Deamidated (NQ)	0.000000000000200.0		8	130809_HPL_Human_Plaque_Sample07_Spectrum033206_scans__14916_RTINSECONDS=2531	emPAI	0.29
APOD	65.46	2	0	0		R.WYEIEKIPTTFENGR.C	C9JF17	C9JF17_HUMAN Apolipoprotein D (Fragment) OS=Homo sapiens GN=APOD PE=1 SV=1	24541	8625	1	1	1	941.97	1881.93	2	1881.93	0	74	88	1	65.46	18	32	2.3e-05	R	WYEIEKIPTTFENGR	C					8	130801_HPL_Human_Plaque_BR2_TR1_02_Spectrum035537_scans__14557_RTINSECONDS=2295
APOD	61.72	2	0	0		R.WYEIEKIPTTFENGR.C	C9JF17	C9JF17_HUMAN Apolipoprotein D (Fragment) OS=Homo sapiens GN=APOD PE=1 SV=1	24541	8300	1	1	1	941.97	1881.93	2	1881.93	0	74	88	1	61.72	17	32	5.6e-05	R	WYEIEKIPTTFENGR	C					8	130801_HPL_Human_Plaque_Sample02_Spectrum035537_scans__14557_RTINSECONDS=2295
APOD	52.27	2	-0.0007	-0.372		R.WYEIEKIPTTFENGR.C	P05090	APOD_HUMAN Apolipoprotein D OS=Homo sapiens GN=APOD PE=1 SV=1	21547	9009	1	1	1	941.97	1881.93	2	1881.93	-0.0007	46	60	1	52.27	19	32	0.00052	R	WYEIEKIPTTFENGR	C					9	130809_HPL_Human_Plaque_BR1_TR3_02_Spectrum036662_scans__15152_RTINSECONDS=2322
APOD	51.74	2	0.0016	0.8502		R.WYEIEKIPTTFENGR.C	P05090	APOD_HUMAN Apolipoprotein D OS=Homo sapiens GN=APOD PE=1 SV=1	21547	8721	1	1	1	941.971	1881.93	2	1881.93	0.0016	46	60	1	51.74	18	32	0.00056	R	WYEIEKIPTTFENGR	C					12	130801_HPL_Human_Plaque_BR1_TR1_02_Spectrum035448_scans__14514_RTINSECONDS=2292
APOD	50.45	2	0.0016	0.8502		R.WYEIEKIPTTFENGR.C	P05090	APOD_HUMAN Apolipoprotein D OS=Homo sapiens GN=APOD PE=1 SV=1	21547	8310	1	1	1	941.971	1881.93	2	1881.93	0.0016	46	60	1	50.45	17	32	0.00076	R	WYEIEKIPTTFENGR	C					12	130801_HPL_Human_Plaque_Control02_Spectrum035448_scans__14514_RTINSECONDS=2292
APOD	37.4	2	-0.0007	-0.372		R.WYEIEKIPTTFENGR.C	P05090	APOD_HUMAN Apolipoprotein D OS=Homo sapiens GN=APOD PE=1 SV=1	21547	8539	1	1	1	941.97	1881.93	2	1881.93	-0.0007	46	60	1	37.4	17	32	0.016	R	WYEIEKIPTTFENGR	C					8	130809_HPL_Human_Plaque_Control02_Spectrum036662_scans__15152_RTINSECONDS=2322
APOD	32.25	2	-0.0008	-0.4251		R.WYEIEKIPTTFENGR.C	C9JF17	C9JF17_HUMAN Apolipoprotein D (Fragment) OS=Homo sapiens GN=APOD PE=1 SV=1	24541	8880	1	1	1	941.97	1881.93	2	1881.93	-0.0008	74	88	1	32.25	17	32	0.052	R	WYEIEKIPTTFENGR	C					11	130806_HPL_Human_Plaque_BR1_TR2_02_Spectrum036755_scans__15037_RTINSECONDS=2310
APOD	29.38	2	-0.0008	-0.4251		R.WYEIEKIPTTFENGR.C	C9JF17	C9JF17_HUMAN Apolipoprotein D (Fragment) OS=Homo sapiens GN=APOD PE=1 SV=1	24541	8269	1	1	1	941.97	1881.93	2	1881.93	-0.0008	74	88	1	29.38	17	32	0.1	R	WYEIEKIPTTFENGR	C					5	130806_HPL_Human_Plaque_Control02_Spectrum036755_scans__15037_RTINSECONDS=2310
APOD	54.48	3	0.0022	1.169		R.WYEIEKIPTTFENGR.C	C9JF17	C9JF17_HUMAN Apolipoprotein D (Fragment) OS=Homo sapiens GN=APOD PE=1 SV=1	24541	8626	1	1	1	628.317	1881.93	3	1881.93	0.0022	74	88	1	54.48	16	32	0.00031	R	WYEIEKIPTTFENGR	C					8	130801_HPL_Human_Plaque_BR2_TR1_02_Spectrum035561_scans__14583_RTINSECONDS=2298
APOD	50.3	3	0.0022	1.169		R.WYEIEKIPTTFENGR.C	C9JF17	C9JF17_HUMAN Apolipoprotein D (Fragment) OS=Homo sapiens GN=APOD PE=1 SV=1	24541	8301	1	1	1	628.317	1881.93	3	1881.93	0.0022	74	88	1	50.3	16	32	0.00081	R	WYEIEKIPTTFENGR	C					8	130801_HPL_Human_Plaque_Sample02_Spectrum035561_scans__14583_RTINSECONDS=2298
APOD	45.23	3	-0.0003	-0.1594		R.WYEIEKIPTTFENGR.C	C9JF17	C9JF17_HUMAN Apolipoprotein D (Fragment) OS=Homo sapiens GN=APOD PE=1 SV=1	24541	9066	1	1	1	628.316	1881.93	3	1881.93	-0.0003	74	88	1	45.23	21	32	0.0026	R	WYEIEKIPTTFENGR	C					8	130809_HPL_Human_Plaque_BR2_TR3_02_Spectrum036885_scans__15094_RTINSECONDS=2285
APOD	43.39	3	0	0		R.WYEIEKIPTTFENGR.C	P05090	APOD_HUMAN Apolipoprotein D OS=Homo sapiens GN=APOD PE=1 SV=1	21547	8720	1	1	1	628.316	1881.93	3	1881.93	0	46	60	1	43.39	15	32	0.0038	R	WYEIEKIPTTFENGR	C					7	130801_HPL_Human_Plaque_BR1_TR1_02_Spectrum035476_scans__14545_RTINSECONDS=2295
APOD	39.89	3	0.0027	1.4347		R.WYEIEKIPTTFENGR.C	C9JF17	C9JF17_HUMAN Apolipoprotein D (Fragment) OS=Homo sapiens GN=APOD PE=1 SV=1	24541	8881	1	1	1	628.317	1881.93	3	1881.93	0.0028	74	88	1	39.89	15	32	0.0089	R	WYEIEKIPTTFENGR	C					9	130806_HPL_Human_Plaque_BR1_TR2_02_Spectrum036706_scans__14983_RTINSECONDS=2303	emPAI	0.89
APOD	39.53	3	0	0		R.WYEIEKIPTTFENGR.C	P05090	APOD_HUMAN Apolipoprotein D OS=Homo sapiens GN=APOD PE=1 SV=1	21547	8309	1	1	1	628.316	1881.93	3	1881.93	0	46	60	1	39.53	15	32	0.0093	R	WYEIEKIPTTFENGR	C					7	130801_HPL_Human_Plaque_Control02_Spectrum035476_scans__14545_RTINSECONDS=2295
APOD	33.18	3	0.0027	1.4347		R.WYEIEKIPTTFENGR.C	C9JF17	C9JF17_HUMAN Apolipoprotein D (Fragment) OS=Homo sapiens GN=APOD PE=1 SV=1	24541	8270	1	1	1	628.317	1881.93	3	1881.93	0.0028	74	88	1	33.18	15	32	0.042	R	WYEIEKIPTTFENGR	C					9	130806_HPL_Human_Plaque_Control02_Spectrum036706_scans__14983_RTINSECONDS=2303	emPAI	0.89
APOD	27.01	3	0.0011	0.5845		R.WYEIEKIPTTFENGR.C	C9JF17	C9JF17_HUMAN Apolipoprotein D (Fragment) OS=Homo sapiens GN=APOD PE=1 SV=1	24541	9051	1	1	1	628.316	1881.93	3	1881.93	0.0011	74	88	1	27.01	15	32	0.17	R	WYEIEKIPTTFENGR	C					6	130806_HPL_Human_Plaque_BR2_TR2_02_Spectrum036948_scans__15175_RTINSECONDS=2312
APOD	22.41	3	0.0011	0.5845		R.WYEIEKIPTTFENGR.C	C9JF17	C9JF17_HUMAN Apolipoprotein D (Fragment) OS=Homo sapiens GN=APOD PE=1 SV=1	24541	8559	1	1	1	628.316	1881.93	3	1881.93	0.0011	74	88	1	22.41	14	32	0.48	R	WYEIEKIPTTFENGR	C					6	130806_HPL_Human_Plaque_Sample02_Spectrum036948_scans__15175_RTINSECONDS=2312
APOD	21.15	3	-0.0003	-0.1594		R.WYEIEKIPTTFENGR.C	C9JF17	C9JF17_HUMAN Apolipoprotein D (Fragment) OS=Homo sapiens GN=APOD PE=1 SV=1	24541	8654	1	1	1	628.316	1881.93	3	1881.93	-0.0003	74	88	1	21.15	14	32	0.67	R	WYEIEKIPTTFENGR	C					6	130809_HPL_Human_Plaque_Sample02_Spectrum036885_scans__15094_RTINSECONDS=2285
CRKL	15.45	2	0.0003	0.1871	Deamidated (NQ)	R.MNINGQWEGEVN#GR.K	P46109	CRKL_HUMAN Crk-like protein OS=Homo sapiens GN=CRKL PE=1 SV=1	33870	4170	1	1	1	802.86	1603.71	2	1603.7	0.0003	269	282	0	15.45	13	27	0.78	R	MNINGQWEGEVNGR	K		Deamidated (NQ)	0.00000000000200.0		3	130809_HPL_Human_Plaque_Control10_Spectrum029963_scans__11262_RTINSECONDS=2017	emPAI	0.1
DUSP3	90.75	3	0.0009	0.5563	Deamidated (NQ)	R.AADFIDQALAQKN#GR.V	P51452	DUS3_HUMAN Dual specificity protein phosphatase 3 OS=Homo sapiens GN=DUSP3 PE=1 SV=1	20693	4132	1	1	1	540.278	1617.81	3	1617.81	0.001	105	119	1	90.75	18	32	7e-08	R	AADFIDQALAQKNGR	V		Deamidated (NQ)	0.000000000000200.0		12	130809_HPL_Human_Plaque_Sample08_Spectrum029893_scans__11311_RTINSECONDS=2021	emPAI	0.16
DUSP3	90.74	3	0.0009	0.5563	Deamidated (NQ)	R.AADFIDQALAQKN#GR.V	P51452	DUS3_HUMAN Dual specificity protein phosphatase 3 OS=Homo sapiens GN=DUSP3 PE=1 SV=1	20693	4308	1	1	1	540.278	1617.81	3	1617.81	0.001	105	119	1	90.74	18	32	7.1e-08	R	AADFIDQALAQKNGR	V		Deamidated (NQ)	0.000000000000200.0		12	130809_HPL_Human_Plaque_BR2_TR3_08_Spectrum029893_scans__11311_RTINSECONDS=2021	emPAI	0.16
DUSP3	77.62	3	0.0015	0.9272	Deamidated (NQ)	R.AADFIDQALAQKN#GR.V	P51452	DUS3_HUMAN Dual specificity protein phosphatase 3 OS=Homo sapiens GN=DUSP3 PE=1 SV=1	20693	3807	1	1	1	540.278	1617.81	3	1617.81	0.0015	105	119	1	77.62	17	32	1.4e-06	R	AADFIDQALAQKNGR	V		Deamidated (NQ)	0.000000000000200.0		13	130801_HPL_Human_Plaque_Sample08_Spectrum028530_scans__10848_RTINSECONDS=2031	emPAI	0.16
DUSP3	77.61	3	0.0015	0.9272	Deamidated (NQ)	R.AADFIDQALAQKN#GR.V	P51452	DUS3_HUMAN Dual specificity protein phosphatase 3 OS=Homo sapiens GN=DUSP3 PE=1 SV=1	20693	3976	1	1	1	540.278	1617.81	3	1617.81	0.0015	105	119	1	77.61	17	32	1.5e-06	R	AADFIDQALAQKNGR	V		Deamidated (NQ)	0.000000000000200.0		13	130801_HPL_Human_Plaque_BR2_TR1_08_Spectrum028530_scans__10848_RTINSECONDS=2031	emPAI	0.16
DUSP3	60.56	3	0.0013	0.8036	Deamidated (NQ)	R.AADFIDQALAQKN#GR.V	P51452	DUS3_HUMAN Dual specificity protein phosphatase 3 OS=Homo sapiens GN=DUSP3 PE=1 SV=1	20693	3678	1	1	1	540.278	1617.81	3	1617.81	0.0014	105	119	1	60.56	16	32	7.1e-05	R	AADFIDQALAQKNGR	V		Deamidated (NQ)	0.000000000000200.0		10	130801_HPL_Human_Plaque_Control08_Spectrum029113_scans__11082_RTINSECONDS=2036
DUSP3	55.61	3	0.0002	0.1236	Deamidated (NQ)	R.AADFIDQALAQKN#GR.V	P51452	DUS3_HUMAN Dual specificity protein phosphatase 3 OS=Homo sapiens GN=DUSP3 PE=1 SV=1	20693	3926	1	1	1	540.278	1617.81	3	1617.81	0.0003	105	119	1	55.61	16	32	0.00024	R	AADFIDQALAQKNGR	V		Deamidated (NQ)	0.000000000000200.0		9	130806_HPL_Human_Plaque_Sample08_Spectrum029382_scans__11185_RTINSECONDS=2037	emPAI	0.16
DUSP3	55.6	3	0.0002	0.1236	Deamidated (NQ)	R.AADFIDQALAQKN#GR.V	P51452	DUS3_HUMAN Dual specificity protein phosphatase 3 OS=Homo sapiens GN=DUSP3 PE=1 SV=1	20693	4146	1	1	1	540.278	1617.81	3	1617.81	0.0003	105	119	1	55.6	16	32	0.00024	R	AADFIDQALAQKNGR	V		Deamidated (NQ)	0.000000000000200.0		9	130806_HPL_Human_Plaque_BR2_TR2_08_Spectrum029382_scans__11185_RTINSECONDS=2037	emPAI	0.16
DUSP3	46.01	3	-0.0005	-0.3091	Deamidated (NQ)	R.AADFIDQALAQKN#GR.V	P51452	DUS3_HUMAN Dual specificity protein phosphatase 3 OS=Homo sapiens GN=DUSP3 PE=1 SV=1	20693	3835	1	1	1	540.278	1617.81	3	1617.81	-0.0005	105	119	1	46.01	15	32	0.0021	R	AADFIDQALAQKNGR	V		Deamidated (NQ)	0.000000000000200.0		9	130806_HPL_Human_Plaque_Control08_Spectrum029871_scans__11314_RTINSECONDS=2027
DUSP3	45.4	3	0.0028	1.7307	Deamidated (NQ)	R.AADFIDQALAQKN#GR.V	P51452	DUS3_HUMAN Dual specificity protein phosphatase 3 OS=Homo sapiens GN=DUSP3 PE=1 SV=1	20693	3998	1	1	1	540.279	1617.81	3	1617.81	0.0028	105	119	1	45.4	15	32	0.0024	R	AADFIDQALAQKNGR	V		Deamidated (NQ)	0.000000000000200.0		8	130809_HPL_Human_Plaque_Control08_Spectrum029864_scans__11424_RTINSECONDS=2051
DUSP3	82.38	3	0.0003	0.1855		R.AADFIDQALAQKNGR.V	P51452	DUS3_HUMAN Dual specificity protein phosphatase 3 OS=Homo sapiens GN=DUSP3 PE=1 SV=1	20693	5487	1	1	1	539.95	1616.83	3	1616.83	0.0003	105	119	1	82.38	18	32	5.4e-07	R	AADFIDQALAQKNGR	V					11	130801_HPL_Human_Plaque_Control02_Spectrum031680_scans__10305_RTINSECONDS=1776	emPAI	0.35
DUSP3	82.37	3	0.0003	0.1855		R.AADFIDQALAQKNGR.V	P51452	DUS3_HUMAN Dual specificity protein phosphatase 3 OS=Homo sapiens GN=DUSP3 PE=1 SV=1	20693	5819	1	1	1	539.95	1616.83	3	1616.83	0.0003	105	119	1	82.37	18	32	5.4e-07	R	AADFIDQALAQKNGR	V					11	130801_HPL_Human_Plaque_BR1_TR1_02_Spectrum031680_scans__10305_RTINSECONDS=1776	emPAI	0.35
DUSP3	76.09	3	-0.0006	-0.3711		R.AADFIDQALAQKNGR.V	P51452	DUS3_HUMAN Dual specificity protein phosphatase 3 OS=Homo sapiens GN=DUSP3 PE=1 SV=1	20693	5694	1	1	1	539.949	1616.83	3	1616.83	-0.0007	105	119	1	76.09	17	32	2.2e-06	R	AADFIDQALAQKNGR	V					12	130801_HPL_Human_Plaque_BR2_TR1_02_Spectrum031604_scans__10149_RTINSECONDS=1778
DUSP3	73.8	3	0.0001	0.0618		R.AADFIDQALAQKNGR.V	P51452	DUS3_HUMAN Dual specificity protein phosphatase 3 OS=Homo sapiens GN=DUSP3 PE=1 SV=1	20693	5928	1	1	1	539.95	1616.83	3	1616.83	0.0001	105	119	1	73.8	17	32	3.8e-06	R	AADFIDQALAQKNGR	V					13	130806_HPL_Human_Plaque_BR1_TR2_02_Spectrum032985_scans__10812_RTINSECONDS=1802	emPAI	0.35
DUSP3	71.38	3	-0.0006	-0.3711		R.AADFIDQALAQKNGR.V	P51452	DUS3_HUMAN Dual specificity protein phosphatase 3 OS=Homo sapiens GN=DUSP3 PE=1 SV=1	20693	5435	1	1	1	539.949	1616.83	3	1616.83	-0.0007	105	119	1	71.38	17	32	6.5e-06	R	AADFIDQALAQKNGR	V					11	130801_HPL_Human_Plaque_Sample02_Spectrum031604_scans__10149_RTINSECONDS=1778
DUSP3	70.56	3	0.0001	0.0618		R.AADFIDQALAQKNGR.V	P51452	DUS3_HUMAN Dual specificity protein phosphatase 3 OS=Homo sapiens GN=DUSP3 PE=1 SV=1	20693	5419	1	1	1	539.95	1616.83	3	1616.83	0.0001	105	119	1	70.56	17	32	8e-06	R	AADFIDQALAQKNGR	V					13	130806_HPL_Human_Plaque_Control02_Spectrum032985_scans__10812_RTINSECONDS=1802	emPAI	0.35
EMILIN1	56.24	2	0.0004	0.4147	Deamidated (NQ)	R.AVETAFN#GR.Q	A0A0C4DFX3	A0A0C4DFX3_HUMAN EMILIN-1 OS=Homo sapiens GN=EMILIN1 PE=1 SV=1	107941	301	1	1	1	483.238	964.462	2	964.461	0.0004	213	221	0	56.24	23	30	0.00013	R	AVETAFNGR	Q		Deamidated (NQ)	0.000000200.0		6	130801_HPL_Human_Plaque_BR2_TR1_09_Spectrum023987_scans__5255_RTINSECONDS=1218
EMILIN1	54.74	2	0.0004	0.4147	Deamidated (NQ)	R.AVETAFN#GR.Q	A0A0C4DFX3	A0A0C4DFX3_HUMAN EMILIN-1 OS=Homo sapiens GN=EMILIN1 PE=1 SV=1	107941	293	1	1	1	483.238	964.462	2	964.461	0.0004	213	221	0	54.74	16	30	0.00019	R	AVETAFNGR	Q		Deamidated (NQ)	0.000000200.0		6	130801_HPL_Human_Plaque_Sample09_Spectrum023987_scans__5255_RTINSECONDS=1218
EMILIN1	54.22	2	0.0005	0.5184	Deamidated (NQ)	R.AVETAFN#GR.Q	A0A0C4DFX3	A0A0C4DFX3_HUMAN EMILIN-1 OS=Homo sapiens GN=EMILIN1 PE=1 SV=1	107941	379	1	1	1	483.238	964.462	2	964.461	0.0005	213	221	0	54.22	20	30	0.00021	R	AVETAFNGR	Q		Deamidated (NQ)	0.000000200.0		6	130809_HPL_Human_Plaque_Control09_Spectrum024811_scans__4920_RTINSECONDS=1106
EMILIN1	51.64	2	0.0005	0.5184	Deamidated (NQ)	R.AVETAFN#GR.Q	A0A0C4DFX3	A0A0C4DFX3_HUMAN EMILIN-1 OS=Homo sapiens GN=EMILIN1 PE=1 SV=1	107941	310	1	1	1	483.238	964.462	2	964.461	0.0006	213	221	0	51.64	19	30	0.00039	R	AVETAFNGR	Q		Deamidated (NQ)	0.000000200.0		6	130806_HPL_Human_Plaque_Control09_Spectrum024237_scans__4686_RTINSECONDS=1102
EMILIN1	51.27	2	0.0002	0.2074	Deamidated (NQ)	R.AVETAFN#GR.Q	A0A0C4DFX3	A0A0C4DFX3_HUMAN EMILIN-1 OS=Homo sapiens GN=EMILIN1 PE=1 SV=1	107941	268	1	1	1	483.238	964.462	2	964.461	0.0002	213	221	0	51.27	21	30	0.00042	R	AVETAFNGR	Q		Deamidated (NQ)	0.000000200.0		6	130801_HPL_Human_Plaque_Control09_Spectrum023596_scans__4546_RTINSECONDS=1113
EMILIN1	50.45	2	0.0013	1.3479	Deamidated (NQ)	R.AVETAFN#GR.Q	A0A0C4DFX3	A0A0C4DFX3_HUMAN EMILIN-1 OS=Homo sapiens GN=EMILIN1 PE=1 SV=1	107941	338	1	1	1	483.239	964.463	2	964.461	0.0013	213	221	0	50.45	18	31	0.00059	R	AVETAFNGR	Q		Deamidated (NQ)	0.000000200.0		6	130806_HPL_Human_Plaque_Sample09_Spectrum024073_scans__4787_RTINSECONDS=1123
EMILIN1	49.88	2	-0.0005	-0.5184	Deamidated (NQ)	R.AVETAFN#GR.Q	A0A0C4DFX3	A0A0C4DFX3_HUMAN EMILIN-1 OS=Homo sapiens GN=EMILIN1 PE=1 SV=1	107941	337	1	1	1	483.238	964.461	2	964.461	-0.0005	213	221	0	49.88	17	30	0.00055	R	AVETAFNGR	Q		Deamidated (NQ)	0.000000200.0		6	130806_HPL_Human_Plaque_Sample09_Spectrum024552_scans__5331_RTINSECONDS=1201
EMILIN1	49.29	2	-0.0004	-0.4147	Deamidated (NQ)	R.AVETAFN#GR.Q	A0A0C4DFX3	A0A0C4DFX3_HUMAN EMILIN-1 OS=Homo sapiens GN=EMILIN1 PE=1 SV=1	107941	372	1	1	1	483.238	964.461	2	964.461	-0.0004	213	221	0	49.29	17	30	0.00063	R	AVETAFNGR	Q		Deamidated (NQ)	0.000000200.0		6	130809_HPL_Human_Plaque_BR2_TR3_09_Spectrum024782_scans__5391_RTINSECONDS=1186
EMILIN1	46.12	2	-0.0004	-0.4147	Deamidated (NQ)	R.AVETAFN#GR.Q	A0A0C4DFX3	A0A0C4DFX3_HUMAN EMILIN-1 OS=Homo sapiens GN=EMILIN1 PE=1 SV=1	107941	364	1	1	1	483.238	964.461	2	964.461	-0.0004	213	221	0	46.12	15	30	0.0013	R	AVETAFNGR	Q		Deamidated (NQ)	0.000000200.0		6	130809_HPL_Human_Plaque_Sample09_Spectrum024782_scans__5391_RTINSECONDS=1186
EMILIN1	45.3	2	0.0011	1.1405	Deamidated (NQ)	R.AVETAFN#GR.Q	A0A0C4DFX3	A0A0C4DFX3_HUMAN EMILIN-1 OS=Homo sapiens GN=EMILIN1 PE=1 SV=1	107941	463	1	1	1	483.238	964.462	2	964.461	0.0011	213	221	0	45.3	17	31	0.0019	R	AVETAFNGR	Q		Deamidated (NQ)	0.000000200.0		6	130806_HPL_Human_Plaque_Sample05_Spectrum025636_scans__4969_RTINSECONDS=1106
EMILIN1	45.29	2	0.0011	1.1405	Deamidated (NQ)	R.AVETAFN#GR.Q	A0A0C4DFX3	A0A0C4DFX3_HUMAN EMILIN-1 OS=Homo sapiens GN=EMILIN1 PE=1 SV=1	107941	471	1	1	1	483.238	964.462	2	964.461	0.0011	213	221	0	45.29	20	31	0.0019	R	AVETAFNGR	Q		Deamidated (NQ)	0.000000200.0		6	130806_HPL_Human_Plaque_BR2_TR2_05_Spectrum025636_scans__4969_RTINSECONDS=1106
EMILIN1	39.67	2	0.0004	0.4147	Deamidated (NQ)	R.AVETAFN#GR.Q	A0A0C4DFX3	A0A0C4DFX3_HUMAN EMILIN-1 OS=Homo sapiens GN=EMILIN1 PE=1 SV=1	107941	522	1	1	1	483.238	964.462	2	964.461	0.0004	213	221	0	39.67	15	30	0.0061	R	AVETAFNGR	Q		Deamidated (NQ)	0.000000200.0		5	130809_HPL_Human_Plaque_Sample05_Spectrum025851_scans__4995_RTINSECONDS=1082
EMILIN1	35.59	2	0.001	1.0368	Deamidated (NQ)	R.AVETAFN#GR.Q	A0A0C4DFX3	A0A0C4DFX3_HUMAN EMILIN-1 OS=Homo sapiens GN=EMILIN1 PE=1 SV=1	107941	411	1	1	1	483.238	964.462	2	964.461	0.001	213	221	0	35.59	21	31	0.018	R	AVETAFNGR	Q		Deamidated (NQ)	0.000000200.0		6	130809_HPL_Human_Plaque_BR1_TR3_09_Spectrum025364_scans__5550_RTINSECONDS=1196
EMILIN1	31.62	2	0.001	1.0368	Deamidated (NQ)	R.AVETAFN#GR.Q	A0A0C4DFX3	A0A0C4DFX3_HUMAN EMILIN-1 OS=Homo sapiens GN=EMILIN1 PE=1 SV=1	107941	380	1	1	1	483.238	964.462	2	964.461	0.001	213	221	0	31.62	14	31	0.045	R	AVETAFNGR	Q		Deamidated (NQ)	0.000000200.0		6	130809_HPL_Human_Plaque_Control09_Spectrum025364_scans__5550_RTINSECONDS=1196
F9	117.25	3	-0.0008	-0.4726	Deamidated (NQ)	K.NCELDVTCNIKN#GR.C	P00740	FA9_HUMAN Coagulation factor IX OS=Homo sapiens GN=F9 PE=1 SV=2	53114	4940	1	1	1	565.259	1692.76	3	1692.76	-0.0009	127	140	1	117.25		28	7.2e-11	K	NCELDVTCNIKNGR	C		Deamidated (NQ)	0.00000000000200.0		12	130806_HPL_Human_Plaque_BR2_TR2_10_Spectrum025408_scans__6733_RTINSECONDS=1414	emPAI	0.06
F9	113.08	3	-0.0008	-0.4726	Deamidated (NQ)	K.NCELDVTCNIKN#GR.C	P00740	FA9_HUMAN Coagulation factor IX OS=Homo sapiens GN=F9 PE=1 SV=2	53114	4691	1	1	1	565.259	1692.76	3	1692.76	-0.0009	127	140	1	113.08		28	1.9e-10	K	NCELDVTCNIKNGR	C		Deamidated (NQ)	0.00000000000200.0		12	130806_HPL_Human_Plaque_Sample10_Spectrum025408_scans__6733_RTINSECONDS=1414	emPAI	0.06
F9	94.91	3	-0.0008	-0.4726	Deamidated (NQ)	K.NCELDVTCNIKN#GR.C	P00740	FA9_HUMAN Coagulation factor IX OS=Homo sapiens GN=F9 PE=1 SV=2	53114	5138	1	1	1	565.259	1692.76	3	1692.76	-0.0009	127	140	1	94.91		28	1.2e-08	K	NCELDVTCNIKNGR	C		Deamidated (NQ)	0.00000000000200.0		12	130809_HPL_Human_Plaque_BR2_TR3_10_Spectrum025760_scans__6901_RTINSECONDS=1410	emPAI	0.06
F9	91.97	3	-0.0008	-0.4726	Deamidated (NQ)	K.NCELDVTCNIKN#GR.C	P00740	FA9_HUMAN Coagulation factor IX OS=Homo sapiens GN=F9 PE=1 SV=2	53114	4890	1	1	1	565.259	1692.76	3	1692.76	-0.0009	127	140	1	91.97	28	28	2.4e-08	K	NCELDVTCNIKNGR	C		Deamidated (NQ)	0.00000000000200.0		12	130809_HPL_Human_Plaque_Sample10_Spectrum025760_scans__6901_RTINSECONDS=1410	emPAI	0.06
F9	85.61	3	-0.0006	-0.3545	Deamidated (NQ)	K.NCELDVTCNIKN#GR.C	P00740	FA9_HUMAN Coagulation factor IX OS=Homo sapiens GN=F9 PE=1 SV=2	53114	4369	1	1	1	565.259	1692.76	3	1692.76	-0.0007	127	140	1	85.61	23	28	1e-07	K	NCELDVTCNIKNGR	C		Deamidated (NQ)	0.00000000000200.0		10	130806_HPL_Human_Plaque_Control10_Spectrum025732_scans__6806_RTINSECONDS=1416	emPAI	0.06
F9	85.6	3	-0.0006	-0.3545	Deamidated (NQ)	K.NCELDVTCNIKN#GR.C	P00740	FA9_HUMAN Coagulation factor IX OS=Homo sapiens GN=F9 PE=1 SV=2	53114	4614	1	1	1	565.259	1692.76	3	1692.76	-0.0007	127	140	1	85.6	23	28	1.1e-07	K	NCELDVTCNIKNGR	C		Deamidated (NQ)	0.00000000000200.0		10	130806_HPL_Human_Plaque_BR1_TR2_10_Spectrum025732_scans__6806_RTINSECONDS=1416	emPAI	0.06
F9	72.86	3	-0.0005	-0.2954	Deamidated (NQ)	K.NCELDVTCNIKN#GR.C	P00740	FA9_HUMAN Coagulation factor IX OS=Homo sapiens GN=F9 PE=1 SV=2	53114	4234	1	1	1	565.259	1692.76	3	1692.76	-0.0005	127	140	1	72.86	26	28	2e-06	K	NCELDVTCNIKNGR	C		Deamidated (NQ)	0.00000000000200.0		9	130801_HPL_Human_Plaque_Control10_Spectrum025292_scans__6663_RTINSECONDS=1411	emPAI	0.06
F9	72.85	3	-0.0005	-0.2954	Deamidated (NQ)	K.NCELDVTCNIKN#GR.C	P00740	FA9_HUMAN Coagulation factor IX OS=Homo sapiens GN=F9 PE=1 SV=2	53114	4480	1	1	1	565.259	1692.76	3	1692.76	-0.0005	127	140	1	72.85	26	28	2e-06	K	NCELDVTCNIKNGR	C		Deamidated (NQ)	0.00000000000200.0		9	130801_HPL_Human_Plaque_BR1_TR1_10_Spectrum025292_scans__6663_RTINSECONDS=1411	emPAI	0.06
F9	66.67	3	-0.0012	-0.7089	Deamidated (NQ)	K.NCELDVTCNIKN#GR.C	P00740	FA9_HUMAN Coagulation factor IX OS=Homo sapiens GN=F9 PE=1 SV=2	53114	4946	1	1	1	565.259	1692.75	3	1692.76	-0.0012	127	140	1	66.67	27	28	8.4e-06	K	NCELDVTCNIKNGR	C		Deamidated (NQ)	0.00000000000200.0		9	130809_HPL_Human_Plaque_Control10_Spectrum026482_scans__7131_RTINSECONDS=1421	emPAI	0.06
F9	64.34	3	-0.0014	-0.8271	Deamidated (NQ)	K.NCELDVTCNIKN#GR.C	P00740	FA9_HUMAN Coagulation factor IX OS=Homo sapiens GN=F9 PE=1 SV=2	53114	4428	1	1	1	565.259	1692.75	3	1692.76	-0.0014	127	140	1	64.34	23	28	1.4e-05	K	NCELDVTCNIKNGR	C		Deamidated (NQ)	0.00000000000200.0		9	130801_HPL_Human_Plaque_Sample10_Spectrum024851_scans__6599_RTINSECONDS=1415	emPAI	0.06
F9	17.62	3	0.012	4.7168		K.NCELDVTCNIKNGRCEQFCK.N	P00740	FA9_HUMAN Coagulation factor IX OS=Homo sapiens GN=F9 PE=1 SV=2	53114	10995	1	1	1	849.044	2544.11	3	2544.1	0.012	127	146	2	17.62	14	27	0.54	K	NCELDVTCNIKNGRCEQFCK	N					4	130806_HPL_Human_Plaque_Control18_Spectrum021858_scans__3481_RTINSECONDS=910	emPAI	0.06
F9	17.61	3	0.012	4.7168		K.NCELDVTCNIKNGRCEQFCK.N	P00740	FA9_HUMAN Coagulation factor IX OS=Homo sapiens GN=F9 PE=1 SV=2	53114	12189	1	1	1	849.044	2544.11	3	2544.1	0.012	127	146	2	17.61	15	27	0.55	K	NCELDVTCNIKNGRCEQFCK	N					4	130806_HPL_Human_Plaque_BR1_TR2_18_Spectrum021858_scans__3481_RTINSECONDS=910	emPAI	0.06
FBN1	27.6	2	-0.006	-3.3657	Oxidation (M)	K.DIN#ECETPGICM#N#GR.C	P35555	FBN1_HUMAN Fibrillin-1 OS=Homo sapiens GN=FBN1 PE=1 SV=3	332664	5244	1	1	1	892.347	1782.68	2	1782.69	-0.006	613	627	0	27.6		17	0.005	K	DINECETPGICMNGR	C		Oxidation (M); 2 Deamidated (NQ)	0.002000000001200.0		4	130806_HPL_Human_Plaque_Control20_Spectrum026225_scans__8586_RTINSECONDS=1676
FBN1	27.6	2	-0.006	-3.3657	2 Deamidated (NQ)	K.DIN#ECETPGICM#N#GR.C	P35555	FBN1_HUMAN Fibrillin-1 OS=Homo sapiens GN=FBN1 PE=1 SV=3	332664	5244	1	1	1	892.347	1782.68	2	1782.69	-0.006	613	627	0	27.6		17	0.005	K	DINECETPGICMNGR	C		Oxidation (M); 2 Deamidated (NQ)	0.002000000001200.0		4	130806_HPL_Human_Plaque_Control20_Spectrum026225_scans__8586_RTINSECONDS=1676
FBN1	16.5	2	-0.0011	-0.617	Oxidation (M)	K.DIN#ECETPGICM#N#GR.C	P35555	FBN1_HUMAN Fibrillin-1 OS=Homo sapiens GN=FBN1 PE=1 SV=3	332664	5448	1	1	1	892.35	1782.68	2	1782.69	-0.0011	613	627	0	16.5		17	0.064	K	DINECETPGICMNGR	C		Oxidation (M); 2 Deamidated (NQ)	0.002000000001200.0		3	130806_HPL_Human_Plaque_Sample20_Spectrum025294_scans__8433_RTINSECONDS=1680
FBN1	16.5	2	-0.0011	-0.617	2 Deamidated (NQ)	K.DIN#ECETPGICM#N#GR.C	P35555	FBN1_HUMAN Fibrillin-1 OS=Homo sapiens GN=FBN1 PE=1 SV=3	332664	5448	1	1	1	892.35	1782.68	2	1782.69	-0.0011	613	627	0	16.5		17	0.064	K	DINECETPGICMNGR	C		Oxidation (M); 2 Deamidated (NQ)	0.002000000001200.0		3	130806_HPL_Human_Plaque_Sample20_Spectrum025294_scans__8433_RTINSECONDS=1680
FBN1	16.49	2	-0.0011	-0.617	Oxidation (M)	K.DIN#ECETPGICM#N#GR.C	P35555	FBN1_HUMAN Fibrillin-1 OS=Homo sapiens GN=FBN1 PE=1 SV=3	332664	6592	1	1	1	892.35	1782.68	2	1782.69	-0.0011	613	627	0	16.49		17	0.064	K	DINECETPGICMNGR	C		Oxidation (M); 2 Deamidated (NQ)	0.002000000001200.0		3	130806_HPL_Human_Plaque_BR2_TR2_20_Spectrum025294_scans__8433_RTINSECONDS=1680
FBN1	16.49	2	-0.0011	-0.617	2 Deamidated (NQ)	K.DIN#ECETPGICM#N#GR.C	P35555	FBN1_HUMAN Fibrillin-1 OS=Homo sapiens GN=FBN1 PE=1 SV=3	332664	6592	1	1	1	892.35	1782.68	2	1782.69	-0.0011	613	627	0	16.49		17	0.064	K	DINECETPGICMNGR	C		Oxidation (M); 2 Deamidated (NQ)	0.002000000001200.0		3	130806_HPL_Human_Plaque_BR2_TR2_20_Spectrum025294_scans__8433_RTINSECONDS=1680
FBN1	73.25	2	-0.0017	-0.9541	Oxidation (M)	K.DINECETPGICM#N#GR.C	P35555	FBN1_HUMAN Fibrillin-1 OS=Homo sapiens GN=FBN1 PE=1 SV=3	332664	4470	1	1	1	891.857	1781.7	2	1781.7	-0.0017	613	627	0	73.25		19	1.9e-07	K	DINECETPGICMNGR	C		Oxidation (M); Deamidated (NQ)	0.000000000001200.0		8	130801_HPL_Human_Plaque_Control20_Spectrum024711_scans__7800_RTINSECONDS=1589
FBN1	73.25	2	-0.0017	-0.9541	Deamidated (NQ)	K.DINECETPGICM#N#GR.C	P35555	FBN1_HUMAN Fibrillin-1 OS=Homo sapiens GN=FBN1 PE=1 SV=3	332664	4470	1	1	1	891.857	1781.7	2	1781.7	-0.0017	613	627	0	73.25		19	1.9e-07	K	DINECETPGICMNGR	C		Oxidation (M); Deamidated (NQ)	0.000000000001200.0		8	130801_HPL_Human_Plaque_Control20_Spectrum024711_scans__7800_RTINSECONDS=1589
FBN1	73.24	2	-0.0017	-0.9541	Oxidation (M)	K.DINECETPGICM#N#GR.C	P35555	FBN1_HUMAN Fibrillin-1 OS=Homo sapiens GN=FBN1 PE=1 SV=3	332664	5049	1	1	1	891.857	1781.7	2	1781.7	-0.0017	613	627	0	73.24		19	1.9e-07	K	DINECETPGICMNGR	C		Oxidation (M); Deamidated (NQ)	0.000000000001200.0		8	130801_HPL_Human_Plaque_BR1_TR1_20_Spectrum024711_scans__7800_RTINSECONDS=1589
FBN1	73.24	2	-0.0017	-0.9541	Deamidated (NQ)	K.DINECETPGICM#N#GR.C	P35555	FBN1_HUMAN Fibrillin-1 OS=Homo sapiens GN=FBN1 PE=1 SV=3	332664	5049	1	1	1	891.857	1781.7	2	1781.7	-0.0017	613	627	0	73.24		19	1.9e-07	K	DINECETPGICMNGR	C		Oxidation (M); Deamidated (NQ)	0.000000000001200.0		8	130801_HPL_Human_Plaque_BR1_TR1_20_Spectrum024711_scans__7800_RTINSECONDS=1589
FBN1	68.66	2	-0.0013	-0.7296	Oxidation (M)	K.DINECETPGICM#N#GR.C	P35555	FBN1_HUMAN Fibrillin-1 OS=Homo sapiens GN=FBN1 PE=1 SV=3	332664	5801	1	1	1	891.858	1781.7	2	1781.7	-0.0012	613	627	0	68.66		18	5.4e-07	K	DINECETPGICMNGR	C		Oxidation (M); Deamidated (NQ)	0.000000000001200.0		10	130801_HPL_Human_Plaque_BR1_TR1_19_Spectrum023838_scans__7604_RTINSECONDS=1565
FBN1	68.66	2	-0.0013	-0.7296	Deamidated (NQ)	K.DINECETPGICM#N#GR.C	P35555	FBN1_HUMAN Fibrillin-1 OS=Homo sapiens GN=FBN1 PE=1 SV=3	332664	5801	1	1	1	891.858	1781.7	2	1781.7	-0.0012	613	627	0	68.66		18	5.4e-07	K	DINECETPGICMNGR	C		Oxidation (M); Deamidated (NQ)	0.000000000001200.0		10	130801_HPL_Human_Plaque_BR1_TR1_19_Spectrum023838_scans__7604_RTINSECONDS=1565
FBN1	63.75	2	-0.001	-0.5613	Oxidation (M)	K.DINECETPGICM#N#GR.C	P35555	FBN1_HUMAN Fibrillin-1 OS=Homo sapiens GN=FBN1 PE=1 SV=3	332664	6619	1	1	1	891.858	1781.7	2	1781.7	-0.001	613	627	0	63.75		19	1.7e-06	K	DINECETPGICMNGR	C		Oxidation (M); Deamidated (NQ)	0.000000000001200.0		9	130809_HPL_Human_Plaque_BR2_TR3_20_Spectrum024885_scans__8040_RTINSECONDS=1622
FBN1	63.75	2	-0.001	-0.5613	Deamidated (NQ)	K.DINECETPGICM#N#GR.C	P35555	FBN1_HUMAN Fibrillin-1 OS=Homo sapiens GN=FBN1 PE=1 SV=3	332664	6619	1	1	1	891.858	1781.7	2	1781.7	-0.001	613	627	0	63.75		19	1.7e-06	K	DINECETPGICMNGR	C		Oxidation (M); Deamidated (NQ)	0.000000000001200.0		9	130809_HPL_Human_Plaque_BR2_TR3_20_Spectrum024885_scans__8040_RTINSECONDS=1622
FBN1	54.85	2	-0.0013	-0.7296	Oxidation (M)	K.DINECETPGICM#N#GR.C	P35555	FBN1_HUMAN Fibrillin-1 OS=Homo sapiens GN=FBN1 PE=1 SV=3	332664	4948	1	1	1	891.858	1781.7	2	1781.7	-0.0012	613	627	0	54.85		18	1.3e-05	K	DINECETPGICMNGR	C		Oxidation (M); Deamidated (NQ)	0.000000000001200.0		14	130801_HPL_Human_Plaque_Control19_Spectrum023838_scans__7604_RTINSECONDS=1565
FBN1	54.85	2	-0.0013	-0.7296	Deamidated (NQ)	K.DINECETPGICM#N#GR.C	P35555	FBN1_HUMAN Fibrillin-1 OS=Homo sapiens GN=FBN1 PE=1 SV=3	332664	4948	1	1	1	891.858	1781.7	2	1781.7	-0.0012	613	627	0	54.85		18	1.3e-05	K	DINECETPGICMNGR	C		Oxidation (M); Deamidated (NQ)	0.000000000001200.0		14	130801_HPL_Human_Plaque_Control19_Spectrum023838_scans__7604_RTINSECONDS=1565
FBN1	51.23	2	-0.0015	-0.8419	Oxidation (M)	K.DINECETPGICM#N#GR.C	P35555	FBN1_HUMAN Fibrillin-1 OS=Homo sapiens GN=FBN1 PE=1 SV=3	332664	6400	1	1	1	891.857	1781.7	2	1781.7	-0.0015	613	627	0	51.23		18	3e-05	K	DINECETPGICMNGR	C		Oxidation (M); Deamidated (NQ)	0.000000000001200.0		14	130809_HPL_Human_Plaque_BR1_TR3_19_Spectrum024869_scans__7857_RTINSECONDS=1565
FBN1	51.23	2	-0.0015	-0.8419	Deamidated (NQ)	K.DINECETPGICM#N#GR.C	P35555	FBN1_HUMAN Fibrillin-1 OS=Homo sapiens GN=FBN1 PE=1 SV=3	332664	6400	1	1	1	891.857	1781.7	2	1781.7	-0.0015	613	627	0	51.23		18	3e-05	K	DINECETPGICMNGR	C		Oxidation (M); Deamidated (NQ)	0.000000000001200.0		14	130809_HPL_Human_Plaque_BR1_TR3_19_Spectrum024869_scans__7857_RTINSECONDS=1565
FBN1	50.8	2	-0.001	-0.5613	Oxidation (M)	K.DINECETPGICM#N#GR.C	P35555	FBN1_HUMAN Fibrillin-1 OS=Homo sapiens GN=FBN1 PE=1 SV=3	332664	5284	1	1	1	891.858	1781.7	2	1781.7	-0.001	613	627	0	50.8		19	3.4e-05	K	DINECETPGICMNGR	C		Oxidation (M); Deamidated (NQ)	0.000000000001200.0		8	130809_HPL_Human_Plaque_Sample20_Spectrum024885_scans__8040_RTINSECONDS=1622
FBN1	50.8	2	-0.001	-0.5613	Deamidated (NQ)	K.DINECETPGICM#N#GR.C	P35555	FBN1_HUMAN Fibrillin-1 OS=Homo sapiens GN=FBN1 PE=1 SV=3	332664	5284	1	1	1	891.858	1781.7	2	1781.7	-0.001	613	627	0	50.8		19	3.4e-05	K	DINECETPGICMNGR	C		Oxidation (M); Deamidated (NQ)	0.000000000001200.0		8	130809_HPL_Human_Plaque_Sample20_Spectrum024885_scans__8040_RTINSECONDS=1622
FBN1	49.46	2	-0.0015	-0.8419	Oxidation (M)	K.DINECETPGICM#N#GR.C	P35555	FBN1_HUMAN Fibrillin-1 OS=Homo sapiens GN=FBN1 PE=1 SV=3	332664	5519	1	1	1	891.857	1781.7	2	1781.7	-0.0015	613	627	0	49.46		18	4.5e-05	K	DINECETPGICMNGR	C		Oxidation (M); Deamidated (NQ)	0.000000000001200.0		14	130809_HPL_Human_Plaque_Control19_Spectrum024869_scans__7857_RTINSECONDS=1565
FBN1	49.46	2	-0.0015	-0.8419	Deamidated (NQ)	K.DINECETPGICM#N#GR.C	P35555	FBN1_HUMAN Fibrillin-1 OS=Homo sapiens GN=FBN1 PE=1 SV=3	332664	5519	1	1	1	891.857	1781.7	2	1781.7	-0.0015	613	627	0	49.46		18	4.5e-05	K	DINECETPGICMNGR	C		Oxidation (M); Deamidated (NQ)	0.000000000001200.0		14	130809_HPL_Human_Plaque_Control19_Spectrum024869_scans__7857_RTINSECONDS=1565
FBN1	48.49	2	-0.0017	-0.9541	Oxidation (M)	K.DINECETPGICM#N#GR.C	P35555	FBN1_HUMAN Fibrillin-1 OS=Homo sapiens GN=FBN1 PE=1 SV=3	332664	6548	1	1	1	891.857	1781.7	2	1781.7	-0.0017	613	627	0	48.49		19	5.7e-05	K	DINECETPGICMNGR	C		Oxidation (M); Deamidated (NQ)	0.000000000001200.0		9	130806_HPL_Human_Plaque_BR1_TR2_19_Spectrum025098_scans__8011_RTINSECONDS=1578
FBN1	48.49	2	-0.0017	-0.9541	Deamidated (NQ)	K.DINECETPGICM#N#GR.C	P35555	FBN1_HUMAN Fibrillin-1 OS=Homo sapiens GN=FBN1 PE=1 SV=3	332664	6548	1	1	1	891.857	1781.7	2	1781.7	-0.0017	613	627	0	48.49		19	5.7e-05	K	DINECETPGICMNGR	C		Oxidation (M); Deamidated (NQ)	0.000000000001200.0		9	130806_HPL_Human_Plaque_BR1_TR2_19_Spectrum025098_scans__8011_RTINSECONDS=1578
FBN1	47.89	2	-0.0032	-1.796	Oxidation (M)	K.DINECETPGICM#N#GR.C	P35555	FBN1_HUMAN Fibrillin-1 OS=Homo sapiens GN=FBN1 PE=1 SV=3	332664	6606	1	1	1	891.857	1781.7	2	1781.7	-0.0032	613	627	0	47.89		18	6.3e-05	K	DINECETPGICMNGR	C		Oxidation (M); Deamidated (NQ)	0.000000000001200.0		10	130801_HPL_Human_Plaque_BR2_TR1_20_Spectrum024333_scans__7772_RTINSECONDS=1599
FBN1	47.89	2	-0.0032	-1.796	Deamidated (NQ)	K.DINECETPGICM#N#GR.C	P35555	FBN1_HUMAN Fibrillin-1 OS=Homo sapiens GN=FBN1 PE=1 SV=3	332664	6606	1	1	1	891.857	1781.7	2	1781.7	-0.0032	613	627	0	47.89		18	6.3e-05	K	DINECETPGICMNGR	C		Oxidation (M); Deamidated (NQ)	0.000000000001200.0		10	130801_HPL_Human_Plaque_BR2_TR1_20_Spectrum024333_scans__7772_RTINSECONDS=1599
FBN1	45.94	2	-0.0032	-1.796	Oxidation (M)	K.DINECETPGICM#N#GR.C	P35555	FBN1_HUMAN Fibrillin-1 OS=Homo sapiens GN=FBN1 PE=1 SV=3	332664	5349	1	1	1	891.857	1781.7	2	1781.7	-0.0032	613	627	0	45.94		18	9.9e-05	K	DINECETPGICMNGR	C		Oxidation (M); Deamidated (NQ)	0.000000000001200.0		10	130801_HPL_Human_Plaque_Sample20_Spectrum024333_scans__7772_RTINSECONDS=1599
FBN1	45.94	2	-0.0032	-1.796	Deamidated (NQ)	K.DINECETPGICM#N#GR.C	P35555	FBN1_HUMAN Fibrillin-1 OS=Homo sapiens GN=FBN1 PE=1 SV=3	332664	5349	1	1	1	891.857	1781.7	2	1781.7	-0.0032	613	627	0	45.94		18	9.9e-05	K	DINECETPGICMNGR	C		Oxidation (M); Deamidated (NQ)	0.000000000001200.0		10	130801_HPL_Human_Plaque_Sample20_Spectrum024333_scans__7772_RTINSECONDS=1599
FBN1	41.58	2	-0.001	-0.5613	Oxidation (M)	K.DINECETPGICM#N#GR.C	P35555	FBN1_HUMAN Fibrillin-1 OS=Homo sapiens GN=FBN1 PE=1 SV=3	332664	6934	1	1	1	891.858	1781.7	2	1781.7	-0.001	613	627	0	41.58		19	0.00028	K	DINECETPGICMNGR	C		Oxidation (M); Deamidated (NQ)	0.000000000001200.0		10	130809_HPL_Human_Plaque_BR2_TR3_19_Spectrum023591_scans__7656_RTINSECONDS=1575
FBN1	41.58	2	-0.001	-0.5613	Deamidated (NQ)	K.DINECETPGICM#N#GR.C	P35555	FBN1_HUMAN Fibrillin-1 OS=Homo sapiens GN=FBN1 PE=1 SV=3	332664	6934	1	1	1	891.858	1781.7	2	1781.7	-0.001	613	627	0	41.58		19	0.00028	K	DINECETPGICMNGR	C		Oxidation (M); Deamidated (NQ)	0.000000000001200.0		10	130809_HPL_Human_Plaque_BR2_TR3_19_Spectrum023591_scans__7656_RTINSECONDS=1575
FBN1	40.94	2	-0.0017	-0.9541	Oxidation (M)	K.DINECETPGICM#N#GR.C	P35555	FBN1_HUMAN Fibrillin-1 OS=Homo sapiens GN=FBN1 PE=1 SV=3	332664	5838	1	1	1	891.857	1781.7	2	1781.7	-0.0017	613	627	0	40.94		19	0.00033	K	DINECETPGICMNGR	C		Oxidation (M); Deamidated (NQ)	0.000000000001200.0		13	130806_HPL_Human_Plaque_Control19_Spectrum025098_scans__8011_RTINSECONDS=1578
FBN1	40.94	2	-0.0017	-0.9541	Deamidated (NQ)	K.DINECETPGICM#N#GR.C	P35555	FBN1_HUMAN Fibrillin-1 OS=Homo sapiens GN=FBN1 PE=1 SV=3	332664	5838	1	1	1	891.857	1781.7	2	1781.7	-0.0017	613	627	0	40.94		19	0.00033	K	DINECETPGICMNGR	C		Oxidation (M); Deamidated (NQ)	0.000000000001200.0		13	130806_HPL_Human_Plaque_Control19_Spectrum025098_scans__8011_RTINSECONDS=1578
FBN1	39.71	2	-0.001	-0.5613	Oxidation (M)	K.DINECETPGICM#N#GR.C	P35555	FBN1_HUMAN Fibrillin-1 OS=Homo sapiens GN=FBN1 PE=1 SV=3	332664	5426	1	1	1	891.858	1781.7	2	1781.7	-0.001	613	627	0	39.71		19	0.00043	K	DINECETPGICMNGR	C		Oxidation (M); Deamidated (NQ)	0.000000000001200.0		10	130809_HPL_Human_Plaque_Sample19_Spectrum023591_scans__7656_RTINSECONDS=1575
FBN1	39.71	2	-0.001	-0.5613	Deamidated (NQ)	K.DINECETPGICM#N#GR.C	P35555	FBN1_HUMAN Fibrillin-1 OS=Homo sapiens GN=FBN1 PE=1 SV=3	332664	5426	1	1	1	891.858	1781.7	2	1781.7	-0.001	613	627	0	39.71		19	0.00043	K	DINECETPGICMNGR	C		Oxidation (M); Deamidated (NQ)	0.000000000001200.0		10	130809_HPL_Human_Plaque_Sample19_Spectrum023591_scans__7656_RTINSECONDS=1575
FBN1	32.03	2	-0.0028	-1.5715	Oxidation (M)	K.DINECETPGICM#N#GR.C	P35555	FBN1_HUMAN Fibrillin-1 OS=Homo sapiens GN=FBN1 PE=1 SV=3	332664	5579	1	1	1	891.857	1781.7	2	1781.7	-0.0028	613	627	0	32.03		18	0.0024	K	DINECETPGICMNGR	C		Oxidation (M); Deamidated (NQ)	0.000000000001200.0		6	130809_HPL_Human_Plaque_BR1_TR3_20_Spectrum025513_scans__8079_RTINSECONDS=1610
FBN1	32.03	2	-0.0028	-1.5715	Deamidated (NQ)	K.DINECETPGICM#N#GR.C	P35555	FBN1_HUMAN Fibrillin-1 OS=Homo sapiens GN=FBN1 PE=1 SV=3	332664	5579	1	1	1	891.857	1781.7	2	1781.7	-0.0028	613	627	0	32.03		18	0.0024	K	DINECETPGICMNGR	C		Oxidation (M); Deamidated (NQ)	0.000000000001200.0		6	130809_HPL_Human_Plaque_BR1_TR3_20_Spectrum025513_scans__8079_RTINSECONDS=1610
FBN1	31.93	2	-0.002	-1.1225	Oxidation (M)	K.DINECETPGICM#N#GR.C	P35555	FBN1_HUMAN Fibrillin-1 OS=Homo sapiens GN=FBN1 PE=1 SV=3	332664	5240	1	1	1	891.857	1781.7	2	1781.7	-0.0019	613	627	0	31.93		19	0.0026	K	DINECETPGICMNGR	C		Oxidation (M); Deamidated (NQ)	0.000000000001200.0		10	130806_HPL_Human_Plaque_Control20_Spectrum025944_scans__8275_RTINSECONDS=1630
FBN1	31.93	2	-0.002	-1.1225	Deamidated (NQ)	K.DINECETPGICM#N#GR.C	P35555	FBN1_HUMAN Fibrillin-1 OS=Homo sapiens GN=FBN1 PE=1 SV=3	332664	5240	1	1	1	891.857	1781.7	2	1781.7	-0.0019	613	627	0	31.93		19	0.0026	K	DINECETPGICMNGR	C		Oxidation (M); Deamidated (NQ)	0.000000000001200.0		10	130806_HPL_Human_Plaque_Control20_Spectrum025944_scans__8275_RTINSECONDS=1630
FBN1	30.03	2	-0.0026	-1.4593	Oxidation (M)	K.DINECETPGICM#N#GR.C	P35555	FBN1_HUMAN Fibrillin-1 OS=Homo sapiens GN=FBN1 PE=1 SV=3	332664	6727	1	1	1	891.857	1781.7	2	1781.7	-0.0026	613	627	0	30.03		19	0.004	K	DINECETPGICMNGR	C		Oxidation (M); Deamidated (NQ)	0.000000000001200.0		8	130801_HPL_Human_Plaque_BR2_TR1_19_Spectrum023180_scans__7452_RTINSECONDS=1566
FBN1	30.03	2	-0.0026	-1.4593	Deamidated (NQ)	K.DINECETPGICM#N#GR.C	P35555	FBN1_HUMAN Fibrillin-1 OS=Homo sapiens GN=FBN1 PE=1 SV=3	332664	6727	1	1	1	891.857	1781.7	2	1781.7	-0.0026	613	627	0	30.03		19	0.004	K	DINECETPGICMNGR	C		Oxidation (M); Deamidated (NQ)	0.000000000001200.0		8	130801_HPL_Human_Plaque_BR2_TR1_19_Spectrum023180_scans__7452_RTINSECONDS=1566
FBN1	29.71	2	-0.0028	-1.5715	Oxidation (M)	K.DINECETPGICM#N#GR.C	P35555	FBN1_HUMAN Fibrillin-1 OS=Homo sapiens GN=FBN1 PE=1 SV=3	332664	4888	1	1	1	891.857	1781.7	2	1781.7	-0.0028	613	627	0	29.71		18	0.0042	K	DINECETPGICMNGR	C		Oxidation (M); Deamidated (NQ)	0.000000000001200.0		6	130809_HPL_Human_Plaque_Control20_Spectrum025513_scans__8079_RTINSECONDS=1610
FBN1	29.71	2	-0.0028	-1.5715	Deamidated (NQ)	K.DINECETPGICM#N#GR.C	P35555	FBN1_HUMAN Fibrillin-1 OS=Homo sapiens GN=FBN1 PE=1 SV=3	332664	4888	1	1	1	891.857	1781.7	2	1781.7	-0.0028	613	627	0	29.71		18	0.0042	K	DINECETPGICMNGR	C		Oxidation (M); Deamidated (NQ)	0.000000000001200.0		6	130809_HPL_Human_Plaque_Control20_Spectrum025513_scans__8079_RTINSECONDS=1610
FBN1	26.68	2	-0.0026	-1.4593	Oxidation (M)	K.DINECETPGICM#N#GR.C	P35555	FBN1_HUMAN Fibrillin-1 OS=Homo sapiens GN=FBN1 PE=1 SV=3	332664	5440	1	1	1	891.857	1781.7	2	1781.7	-0.0026	613	627	0	26.68		19	0.0086	K	DINECETPGICMNGR	C		Oxidation (M); Deamidated (NQ)	0.000000000001200.0		8	130801_HPL_Human_Plaque_Sample19_Spectrum023180_scans__7452_RTINSECONDS=1566
FBN1	26.68	2	-0.0026	-1.4593	Deamidated (NQ)	K.DINECETPGICM#N#GR.C	P35555	FBN1_HUMAN Fibrillin-1 OS=Homo sapiens GN=FBN1 PE=1 SV=3	332664	5440	1	1	1	891.857	1781.7	2	1781.7	-0.0026	613	627	0	26.68		19	0.0086	K	DINECETPGICMNGR	C		Oxidation (M); Deamidated (NQ)	0.000000000001200.0		8	130801_HPL_Human_Plaque_Sample19_Spectrum023180_scans__7452_RTINSECONDS=1566
FBN1	24.84	2	-0.003	-1.6838	Oxidation (M)	K.DINECETPGICM#N#GR.C	P35555	FBN1_HUMAN Fibrillin-1 OS=Homo sapiens GN=FBN1 PE=1 SV=3	332664	6926	1	1	1	891.857	1781.7	2	1781.7	-0.0029	613	627	0	24.84		18	0.013	K	DINECETPGICMNGR	C		Oxidation (M); Deamidated (NQ)	0.000000000001200.0		9	130806_HPL_Human_Plaque_BR2_TR2_19_Spectrum023837_scans__7659_RTINSECONDS=1574
FBN1	24.84	2	-0.003	-1.6838	Deamidated (NQ)	K.DINECETPGICM#N#GR.C	P35555	FBN1_HUMAN Fibrillin-1 OS=Homo sapiens GN=FBN1 PE=1 SV=3	332664	6926	1	1	1	891.857	1781.7	2	1781.7	-0.0029	613	627	0	24.84		18	0.013	K	DINECETPGICMNGR	C		Oxidation (M); Deamidated (NQ)	0.000000000001200.0		9	130806_HPL_Human_Plaque_BR2_TR2_19_Spectrum023837_scans__7659_RTINSECONDS=1574
FBN1	23.42	2	-0.003	-1.6838	Oxidation (M)	K.DINECETPGICM#N#GR.C	P35555	FBN1_HUMAN Fibrillin-1 OS=Homo sapiens GN=FBN1 PE=1 SV=3	332664	5788	1	1	1	891.857	1781.7	2	1781.7	-0.0029	613	627	0	23.42		18	0.018	K	DINECETPGICMNGR	C		Oxidation (M); Deamidated (NQ)	0.000000000001200.0		9	130806_HPL_Human_Plaque_Sample19_Spectrum023837_scans__7659_RTINSECONDS=1574
FBN1	23.42	2	-0.003	-1.6838	Deamidated (NQ)	K.DINECETPGICM#N#GR.C	P35555	FBN1_HUMAN Fibrillin-1 OS=Homo sapiens GN=FBN1 PE=1 SV=3	332664	5788	1	1	1	891.857	1781.7	2	1781.7	-0.0029	613	627	0	23.42		18	0.018	K	DINECETPGICMNGR	C		Oxidation (M); Deamidated (NQ)	0.000000000001200.0		9	130806_HPL_Human_Plaque_Sample19_Spectrum023837_scans__7659_RTINSECONDS=1574
FBN1	74.8	2	-0.001	-0.5616	Oxidation (M)	K.DINECETPGICM#NGR.C	P35555	FBN1_HUMAN Fibrillin-1 OS=Homo sapiens GN=FBN1 PE=1 SV=3	332664	5506	1	1	1	891.366	1780.72	2	1780.72	-0.001	613	627	0	74.8	17	22	2.8e-07	K	DINECETPGICMNGR	C		Oxidation (M)	0.000000000001000.0		11	130806_HPL_Human_Plaque_BR1_TR2_15_Spectrum025167_scans__7226_RTINSECONDS=1513
FBN1	74.79	2	-0.001	-0.5616	Oxidation (M)	K.DINECETPGICM#NGR.C	P35555	FBN1_HUMAN Fibrillin-1 OS=Homo sapiens GN=FBN1 PE=1 SV=3	332664	5506	1	1	1	891.366	1780.72	2	1780.72	-0.001	613	627	0	74.79	17	22	2.8e-07	K	DINECETPGICMNGR	C		Oxidation (M)	0.000000000001000.0		11	130806_HPL_Human_Plaque_BR1_TR2_15_Spectrum025167_scans__7226_RTINSECONDS=1513
FBN1	74.08	2	-0.0016	-0.8985	Oxidation (M)	K.DINECETPGICM#NGR.C	P35555	FBN1_HUMAN Fibrillin-1 OS=Homo sapiens GN=FBN1 PE=1 SV=3	332664	5194	1	1	1	891.365	1780.72	2	1780.72	-0.0016	613	627	0	74.08	17	22	3.2e-07	K	DINECETPGICMNGR	C		Oxidation (M)	0.000000000001000.0		11	130801_HPL_Human_Plaque_Control17_Spectrum024969_scans__7183_RTINSECONDS=1501
FBN1	74.07	2	-0.0016	-0.8985	Oxidation (M)	K.DINECETPGICM#NGR.C	P35555	FBN1_HUMAN Fibrillin-1 OS=Homo sapiens GN=FBN1 PE=1 SV=3	332664	5619	1	1	1	891.365	1780.72	2	1780.72	-0.0016	613	627	0	74.07	17	22	3.3e-07	K	DINECETPGICMNGR	C		Oxidation (M)	0.000000000001000.0		11	130801_HPL_Human_Plaque_BR1_TR1_17_Spectrum024969_scans__7183_RTINSECONDS=1501
FBN1	72.6	2	-0.0013	-0.73	Oxidation (M)	K.DINECETPGICM#NGR.C	P35555	FBN1_HUMAN Fibrillin-1 OS=Homo sapiens GN=FBN1 PE=1 SV=3	332664	6104	1	1	1	891.366	1780.72	2	1780.72	-0.0012	613	627	0	72.6	17	22	4.5e-07	K	DINECETPGICMNGR	C		Oxidation (M)	0.000000000001000.0		10	130806_HPL_Human_Plaque_BR1_TR2_17_Spectrum025616_scans__7407_RTINSECONDS=1500
FBN1	72.16	2	-0.0013	-0.73	Oxidation (M)	K.DINECETPGICM#NGR.C	P35555	FBN1_HUMAN Fibrillin-1 OS=Homo sapiens GN=FBN1 PE=1 SV=3	332664	5641	1	1	1	891.366	1780.72	2	1780.72	-0.0012	613	627	0	72.16	17	22	5e-07	K	DINECETPGICMNGR	C		Oxidation (M)	0.000000000001000.0		10	130809_HPL_Human_Plaque_Control17_Spectrum025516_scans__7314_RTINSECONDS=1493
FBN1	69.05	2	-0.0022	-1.2355	Oxidation (M)	K.DINECETPGICM#NGR.C	P35555	FBN1_HUMAN Fibrillin-1 OS=Homo sapiens GN=FBN1 PE=1 SV=3	332664	4706	1	1	1	891.365	1780.72	2	1780.72	-0.0022	613	627	0	69.05	17	22	1e-06	K	DINECETPGICMNGR	C		Oxidation (M)	0.000000000001000.0		11	130801_HPL_Human_Plaque_BR1_TR1_16_Spectrum024226_scans__7022_RTINSECONDS=1510
FBN1	68.75	2	-0.0024	-1.3478	Oxidation (M)	K.DINECETPGICM#NGR.C	P35555	FBN1_HUMAN Fibrillin-1 OS=Homo sapiens GN=FBN1 PE=1 SV=3	332664	4730	1	1	1	891.365	1780.72	2	1780.72	-0.0023	613	627	0	68.75	17	22	1.1e-06	K	DINECETPGICMNGR	C		Oxidation (M)	0.000000000001000.0		11	130806_HPL_Human_Plaque_Control16_Spectrum024839_scans__7216_RTINSECONDS=1505
FBN1	68.36	2	-0.0013	-0.73	Oxidation (M)	K.DINECETPGICM#NGR.C	P35555	FBN1_HUMAN Fibrillin-1 OS=Homo sapiens GN=FBN1 PE=1 SV=3	332664	5656	1	1	1	891.366	1780.72	2	1780.72	-0.0012	613	627	0	68.36	17	22	1.2e-06	K	DINECETPGICMNGR	C		Oxidation (M)	0.000000000001000.0		10	130806_HPL_Human_Plaque_Control17_Spectrum025616_scans__7407_RTINSECONDS=1500
FBN1	67.86	2	-0.0022	-1.2355	Oxidation (M)	K.DINECETPGICM#NGR.C	P35555	FBN1_HUMAN Fibrillin-1 OS=Homo sapiens GN=FBN1 PE=1 SV=3	332664	4283	1	1	1	891.365	1780.72	2	1780.72	-0.0022	613	627	0	67.86	17	22	1.3e-06	K	DINECETPGICMNGR	C		Oxidation (M)	0.000000000001000.0		11	130801_HPL_Human_Plaque_Control16_Spectrum024226_scans__7022_RTINSECONDS=1510
FBN1	65.84	2	-0.0016	-0.8985	Oxidation (M)	K.DINECETPGICM#NGR.C	P35555	FBN1_HUMAN Fibrillin-1 OS=Homo sapiens GN=FBN1 PE=1 SV=3	332664	5214	1	1	1	891.365	1780.72	2	1780.72	-0.0016	613	627	0	65.84	17	22	2.2e-06	K	DINECETPGICMNGR	C		Oxidation (M)	0.000000000001000.0		10	130809_HPL_Human_Plaque_Control15_Spectrum025181_scans__7154_RTINSECONDS=1497
FBN1	65.13	2	-0.0017	-0.9547	Oxidation (M)	K.DINECETPGICM#NGR.C	P35555	FBN1_HUMAN Fibrillin-1 OS=Homo sapiens GN=FBN1 PE=1 SV=3	332664	5705	1	1	1	891.365	1780.72	2	1780.72	-0.0017	613	627	0	65.13	17	22	2.5e-06	K	DINECETPGICMNGR	C		Oxidation (M)	0.000000000001000.0		11	130809_HPL_Human_Plaque_BR2_TR3_16_Spectrum024470_scans__7280_RTINSECONDS=1507
FBN1	62.07	2	-0.0017	-0.9547	Oxidation (M)	K.DINECETPGICM#NGR.C	P35555	FBN1_HUMAN Fibrillin-1 OS=Homo sapiens GN=FBN1 PE=1 SV=3	332664	5066	1	1	1	891.365	1780.72	2	1780.72	-0.0017	613	627	0	62.07	16	22	5.2e-06	K	DINECETPGICMNGR	C		Oxidation (M)	0.000000000001000.0		11	130809_HPL_Human_Plaque_Sample16_Spectrum024470_scans__7280_RTINSECONDS=1507
FBN1	59.7	2	-0.0022	-1.2355	Oxidation (M)	K.DINECETPGICM#NGR.C	P35555	FBN1_HUMAN Fibrillin-1 OS=Homo sapiens GN=FBN1 PE=1 SV=3	332664	5185	1	1	1	891.365	1780.72	2	1780.72	-0.0022	613	627	0	59.7	16	22	8.8e-06	K	DINECETPGICMNGR	C		Oxidation (M)	0.000000000001000.0		14	130806_HPL_Human_Plaque_Sample14_Spectrum025433_scans__7244_RTINSECONDS=1503
FBN1	57.97	2	-0.0021	-1.1793	Oxidation (M)	K.DINECETPGICM#NGR.C	P35555	FBN1_HUMAN Fibrillin-1 OS=Homo sapiens GN=FBN1 PE=1 SV=3	332664	4609	1	1	1	891.365	1780.72	2	1780.72	-0.0021	613	627	0	57.97	16	22	1.3e-05	K	DINECETPGICMNGR	C		Oxidation (M)	0.000000000001000.0		10	130806_HPL_Human_Plaque_Sample16b_Spectrum024337_scans__7174_RTINSECONDS=1511
FBN1	57.61	2	-0.0014	-0.7862	Oxidation (M)	K.DINECETPGICM#NGR.C	P35555	FBN1_HUMAN Fibrillin-1 OS=Homo sapiens GN=FBN1 PE=1 SV=3	332664	4853	1	1	1	891.365	1780.72	2	1780.72	-0.0013	613	627	0	57.61	16	22	1.4e-05	K	DINECETPGICMNGR	C		Oxidation (M)	0.000000000001000.0		10	130801_HPL_Human_Plaque_BR2_TR1_16_Spectrum021923_scans__6587_RTINSECONDS=1494
FBN1	56.74	2	-0.0028	-1.5724	Oxidation (M)	K.DINECETPGICM#NGR.C	P35555	FBN1_HUMAN Fibrillin-1 OS=Homo sapiens GN=FBN1 PE=1 SV=3	332664	4714	1	1	1	891.365	1780.72	2	1780.72	-0.0028	613	627	0	56.74	16	22	1.7e-05	K	DINECETPGICMNGR	C		Oxidation (M)	0.000000000001000.0		17	130809_HPL_Human_Plaque_Control16_Spectrum024735_scans__7120_RTINSECONDS=1492
FBN1	56.73	2	-0.0028	-1.5724	Oxidation (M)	K.DINECETPGICM#NGR.C	P35555	FBN1_HUMAN Fibrillin-1 OS=Homo sapiens GN=FBN1 PE=1 SV=3	332664	5131	1	1	1	891.365	1780.72	2	1780.72	-0.0028	613	627	0	56.73	16	22	1.7e-05	K	DINECETPGICMNGR	C		Oxidation (M)	0.000000000001000.0		17	130809_HPL_Human_Plaque_BR1_TR3_16_Spectrum024735_scans__7120_RTINSECONDS=1492
FBN1	50.91	2	-0.0014	-0.7862	Oxidation (M)	K.DINECETPGICM#NGR.C	P35555	FBN1_HUMAN Fibrillin-1 OS=Homo sapiens GN=FBN1 PE=1 SV=3	332664	3506	1	1	1	891.365	1780.72	2	1780.72	-0.0013	613	627	0	50.91	16	22	6.6e-05	K	DINECETPGICMNGR	C		Oxidation (M)	0.000000000001000.0		15	130801_HPL_Human_Plaque_Sample16_Spectrum021923_scans__6587_RTINSECONDS=1494
FBN1	31.55	2	-0.0028	-1.5724	Oxidation (M)	K.DINECETPGICM#NGR.C	P35555	FBN1_HUMAN Fibrillin-1 OS=Homo sapiens GN=FBN1 PE=1 SV=3	332664	4959	1	1	1	891.365	1780.72	2	1780.72	-0.0028	613	627	0	31.55	14	22	0.0056	K	DINECETPGICMNGR	C		Oxidation (M)	0.000000000001000.0		5	130801_HPL_Human_Plaque_Sample14_Spectrum024694_scans__6946_RTINSECONDS=1492
FBN1	31.54	2	-0.0028	-1.5724	Oxidation (M)	K.DINECETPGICM#NGR.C	P35555	FBN1_HUMAN Fibrillin-1 OS=Homo sapiens GN=FBN1 PE=1 SV=3	332664	5339	1	1	1	891.365	1780.72	2	1780.72	-0.0028	613	627	0	31.54	14	22	0.0056	K	DINECETPGICMNGR	C		Oxidation (M)	0.000000000001000.0		5	130801_HPL_Human_Plaque_BR2_TR1_14_Spectrum024694_scans__6946_RTINSECONDS=1492
FBN1	29.18	2	-0.0032	-1.797	Oxidation (M)	K.DINECETPGICM#NGR.C	P35555	FBN1_HUMAN Fibrillin-1 OS=Homo sapiens GN=FBN1 PE=1 SV=3	332664	5207	1	1	1	891.365	1780.71	2	1780.72	-0.0032	613	627	0	29.18	14	22	0.0096	K	DINECETPGICMNGR	C		Oxidation (M)	0.000000000001000.0		10	130801_HPL_Human_Plaque_BR1_TR1_15_Spectrum024676_scans__7018_RTINSECONDS=1505
FBN1	28.61	2	-0.0031	-1.7409	Oxidation (M)	K.DINECETPGICM#NGR.C	P35555	FBN1_HUMAN Fibrillin-1 OS=Homo sapiens GN=FBN1 PE=1 SV=3	332664	6495	1	1	1	891.365	1780.71	2	1780.72	-0.003	613	627	0	28.61	14	21	0.011	K	DINECETPGICMNGR	C		Oxidation (M)	0.000000000001000.0		6	130809_HPL_Human_Plaque_BR2_TR3_17_Spectrum024959_scans__7356_RTINSECONDS=1506
FBN1	28.31	2	-0.0032	-1.797	Oxidation (M)	K.DINECETPGICM#NGR.C	P35555	FBN1_HUMAN Fibrillin-1 OS=Homo sapiens GN=FBN1 PE=1 SV=3	332664	4861	1	1	1	891.365	1780.71	2	1780.72	-0.0032	613	627	0	28.31	14	22	0.012	K	DINECETPGICMNGR	C		Oxidation (M)	0.000000000001000.0		9	130801_HPL_Human_Plaque_Control15_Spectrum024676_scans__7018_RTINSECONDS=1505
FBN1	26.66	2	-0.0015	-0.8424	Oxidation (M)	K.DINECETPGICM#NGR.C	P35555	FBN1_HUMAN Fibrillin-1 OS=Homo sapiens GN=FBN1 PE=1 SV=3	332664	5172	1	1	1	891.365	1780.72	2	1780.72	-0.0014	613	627	0	26.66	16	22	0.018	K	DINECETPGICMNGR	C		Oxidation (M)	0.000000000001000.0		7	130809_HPL_Human_Plaque_Control14_Spectrum025601_scans__7219_RTINSECONDS=1492
FBN1	26.65	2	-0.0015	-0.8424	Oxidation (M)	K.DINECETPGICM#NGR.C	P35555	FBN1_HUMAN Fibrillin-1 OS=Homo sapiens GN=FBN1 PE=1 SV=3	332664	5430	1	1	1	891.365	1780.72	2	1780.72	-0.0014	613	627	0	26.65	17	22	0.018	K	DINECETPGICMNGR	C		Oxidation (M)	0.000000000001000.0		7	130809_HPL_Human_Plaque_BR1_TR3_14_Spectrum025601_scans__7219_RTINSECONDS=1492
FBN1	23.34	2	-0.0014	-0.7862	Oxidation (M)	K.DINECETPGICM#NGR.C	P35555	FBN1_HUMAN Fibrillin-1 OS=Homo sapiens GN=FBN1 PE=1 SV=3	332664	5507	1	1	1	891.365	1780.72	2	1780.72	-0.0013	613	627	0	23.34	14	22	0.038	K	DINECETPGICMNGR	C		Oxidation (M)	0.000000000001000.0		7	130809_HPL_Human_Plaque_Sample14_Spectrum025709_scans__7350_RTINSECONDS=1498
FBN1	21.75	2	-0.0003	-0.1685	Oxidation (M)	K.DINECETPGICM#NGR.C	P35555	FBN1_HUMAN Fibrillin-1 OS=Homo sapiens GN=FBN1 PE=1 SV=3	332664	5926	1	1	1	891.366	1780.72	2	1780.72	-0.0002	613	627	0	21.75	14	22	0.056	K	DINECETPGICMNGR	C		Oxidation (M)	0.000000000001000.0		5	130806_HPL_Human_Plaque_Sample17_Spectrum025299_scans__7433_RTINSECONDS=1513
FBN1	21.43	2	0.0003	0.1685	Oxidation (M)	K.DINECETPGICM#NGR.C	P35555	FBN1_HUMAN Fibrillin-1 OS=Homo sapiens GN=FBN1 PE=1 SV=3	332664	5604	1	1	1	891.366	1780.72	2	1780.72	0.0004	613	627	0	21.43	14	22	0.062	K	DINECETPGICMNGR	C		Oxidation (M)	0.000000000001000.0		7	130801_HPL_Human_Plaque_Sample17_Spectrum024495_scans__7083_RTINSECONDS=1485
FBN1	20.75	2	-0.0031	-1.7409	Oxidation (M)	K.DINECETPGICM#NGR.C	P35555	FBN1_HUMAN Fibrillin-1 OS=Homo sapiens GN=FBN1 PE=1 SV=3	332664	5879	1	1	1	891.365	1780.71	2	1780.72	-0.003	613	627	0	20.75	14	21	0.066	K	DINECETPGICMNGR	C		Oxidation (M)	0.000000000001000.0		7	130809_HPL_Human_Plaque_Sample17_Spectrum024959_scans__7356_RTINSECONDS=1506
FBN1	18.86	2	-0.0014	-0.7862	Oxidation (M)	K.DINECETPGICM#NGR.C	P35555	FBN1_HUMAN Fibrillin-1 OS=Homo sapiens GN=FBN1 PE=1 SV=3	332664	5396	1	1	1	891.365	1780.72	2	1780.72	-0.0013	613	627	0	18.86	14	22	0.11	K	DINECETPGICMNGR	C		Oxidation (M)	0.000000000001000.0		3	130806_HPL_Human_Plaque_Sample15_Spectrum024916_scans__7199_RTINSECONDS=1507
FBN1	16.1	2	-0.0026	-1.4601	Oxidation (M)	K.DINECETPGICM#NGR.C	P35555	FBN1_HUMAN Fibrillin-1 OS=Homo sapiens GN=FBN1 PE=1 SV=3	332664	5491	1	1	1	891.365	1780.72	2	1780.72	-0.0025	613	627	0	16.1	14	22	0.2	K	DINECETPGICMNGR	C		Oxidation (M)	0.000000000001000.0		4	130801_HPL_Human_Plaque_BR2_TR1_15_Spectrum024153_scans__6918_RTINSECONDS=1492
FBN1	34.06	3	-0.0008	-0.4493	Oxidation (M)	K.DINECETPGICM#NGR.C	P35555	FBN1_HUMAN Fibrillin-1 OS=Homo sapiens GN=FBN1 PE=1 SV=3	332664	5706	1	1	1	594.58	1780.72	3	1780.72	-0.0007	613	627	0	34.06	15	22	0.0033	K	DINECETPGICMNGR	C		Oxidation (M)	0.000000000001000.0		11	130809_HPL_Human_Plaque_BR2_TR3_16_Spectrum024459_scans__7268_RTINSECONDS=1506
FBN1	32.55	3	-0.0008	-0.4493	Oxidation (M)	K.DINECETPGICM#NGR.C	P35555	FBN1_HUMAN Fibrillin-1 OS=Homo sapiens GN=FBN1 PE=1 SV=3	332664	5067	1	1	1	594.58	1780.72	3	1780.72	-0.0007	613	627	0	32.55	15	22	0.0046	K	DINECETPGICMNGR	C		Oxidation (M)	0.000000000001000.0		11	130809_HPL_Human_Plaque_Sample16_Spectrum024459_scans__7268_RTINSECONDS=1506
FBN1	29.95	3	-0.0022	-1.2355	Oxidation (M)	K.DINECETPGICM#NGR.C	P35555	FBN1_HUMAN Fibrillin-1 OS=Homo sapiens GN=FBN1 PE=1 SV=3	332664	5151	1	1	1	594.579	1780.72	3	1780.72	-0.0022	613	627	0	29.95	14	22	0.0083	K	DINECETPGICMNGR	C		Oxidation (M)	0.000000000001000.0		11	130806_HPL_Human_Plaque_BR1_TR2_16_Spectrum024848_scans__7226_RTINSECONDS=1507
FBN1	28.64	3	-0.0022	-1.2355	Oxidation (M)	K.DINECETPGICM#NGR.C	P35555	FBN1_HUMAN Fibrillin-1 OS=Homo sapiens GN=FBN1 PE=1 SV=3	332664	4731	1	1	1	594.579	1780.72	3	1780.72	-0.0022	613	627	0	28.64	14	22	0.011	K	DINECETPGICMNGR	C		Oxidation (M)	0.000000000001000.0		11	130806_HPL_Human_Plaque_Control16_Spectrum024848_scans__7226_RTINSECONDS=1507
FBN1	26.36	3	-0.0011	-0.6177	Oxidation (M)	K.DINECETPGICM#NGR.C	P35555	FBN1_HUMAN Fibrillin-1 OS=Homo sapiens GN=FBN1 PE=1 SV=3	332664	5132	1	1	1	594.58	1780.72	3	1780.72	-0.0011	613	627	0	26.36	14	22	0.019	K	DINECETPGICMNGR	C		Oxidation (M)	0.000000000001000.0		10	130809_HPL_Human_Plaque_BR1_TR3_16_Spectrum024759_scans__7147_RTINSECONDS=1496
FBN1	26.15	3	0.0002	0.1123	Oxidation (M)	K.DINECETPGICM#NGR.C	P35555	FBN1_HUMAN Fibrillin-1 OS=Homo sapiens GN=FBN1 PE=1 SV=3	332664	4284	1	1	1	594.58	1780.72	3	1780.72	0.0002	613	627	0	26.15	14	22	0.021	K	DINECETPGICMNGR	C		Oxidation (M)	0.000000000001000.0		5	130801_HPL_Human_Plaque_Control16_Spectrum024230_scans__7026_RTINSECONDS=1510
FBN1	25.07	3	-0.0011	-0.6177	Oxidation (M)	K.DINECETPGICM#NGR.C	P35555	FBN1_HUMAN Fibrillin-1 OS=Homo sapiens GN=FBN1 PE=1 SV=3	332664	4715	1	1	1	594.58	1780.72	3	1780.72	-0.0011	613	627	0	25.07	14	22	0.026	K	DINECETPGICMNGR	C		Oxidation (M)	0.000000000001000.0		10	130809_HPL_Human_Plaque_Control16_Spectrum024759_scans__7147_RTINSECONDS=1496
FBN1	22.02	3	-0.0008	-0.4493	Oxidation (M)	K.DINECETPGICM#NGR.C	P35555	FBN1_HUMAN Fibrillin-1 OS=Homo sapiens GN=FBN1 PE=1 SV=3	332664	4610	1	1	1	594.58	1780.72	3	1780.72	-0.0007	613	627	0	22.02	14	22	0.052	K	DINECETPGICMNGR	C		Oxidation (M)	0.000000000001000.0		5	130806_HPL_Human_Plaque_Sample16b_Spectrum024344_scans__7181_RTINSECONDS=1511
FBN1	101.53	2	-0.0005	-0.2832	Deamidated (NQ)	K.DINECETPGICMN#GR.C	P35555	FBN1_HUMAN Fibrillin-1 OS=Homo sapiens GN=FBN1 PE=1 SV=3	332664	4789	1	1	1	883.861	1765.71	2	1765.71	-0.0006	613	627	0	101.53	19	20	3.7e-10	K	DINECETPGICMNGR	C		Deamidated (NQ)	0.000000000000200.0		10	130809_HPL_Human_Plaque_Control20_Spectrum027504_scans__10308_RTINSECONDS=1943
FBN1	77.07	2	-0.0003	-0.1699	Deamidated (NQ)	K.DINECETPGICMN#GR.C	P35555	FBN1_HUMAN Fibrillin-1 OS=Homo sapiens GN=FBN1 PE=1 SV=3	332664	6474	1	1	1	883.861	1765.71	2	1765.71	-0.0003	613	627	0	77.07	17	20	1.1e-07	K	DINECETPGICMNGR	C		Deamidated (NQ)	0.000000000000200.0		10	130801_HPL_Human_Plaque_BR2_TR1_20_Spectrum026374_scans__10049_RTINSECONDS=1940
FBN1	76.77	2	-0.001	-0.5663	Deamidated (NQ)	K.DINECETPGICMN#GR.C	P35555	FBN1_HUMAN Fibrillin-1 OS=Homo sapiens GN=FBN1 PE=1 SV=3	332664	6480	1	1	1	883.86	1765.71	2	1765.71	-0.001	613	627	0	76.77	18	20	1.3e-07	K	DINECETPGICMNGR	C		Deamidated (NQ)	0.000000000000200.0		11	130809_HPL_Human_Plaque_BR2_TR3_20_Spectrum026875_scans__10264_RTINSECONDS=1955
FBN1	72.39	2	-0.0005	-0.2832	Deamidated (NQ)	K.DINECETPGICMN#GR.C	P35555	FBN1_HUMAN Fibrillin-1 OS=Homo sapiens GN=FBN1 PE=1 SV=3	332664	5343	1	1	1	883.861	1765.71	2	1765.71	-0.0006	613	627	0	72.39	17	20	3e-07	K	DINECETPGICMNGR	C		Deamidated (NQ)	0.000000000000200.0		11	130806_HPL_Human_Plaque_Sample20_Spectrum026939_scans__10270_RTINSECONDS=1953
FBN1	66.31	2	-0.001	-0.5663	Deamidated (NQ)	K.DINECETPGICMN#GR.C	P35555	FBN1_HUMAN Fibrillin-1 OS=Homo sapiens GN=FBN1 PE=1 SV=3	332664	5169	1	1	1	883.86	1765.71	2	1765.71	-0.001	613	627	0	66.31	17	20	1.4e-06	K	DINECETPGICMNGR	C		Deamidated (NQ)	0.000000000000200.0		16	130809_HPL_Human_Plaque_Sample20_Spectrum026875_scans__10264_RTINSECONDS=1955
FBN1	65.97	2	-0.0009	-0.5097	Deamidated (NQ)	K.DINECETPGICMN#GR.C	P35555	FBN1_HUMAN Fibrillin-1 OS=Homo sapiens GN=FBN1 PE=1 SV=3	332664	5126	1	1	1	883.86	1765.71	2	1765.71	-0.0009	613	627	0	65.97	17	20	1.5e-06	K	DINECETPGICMNGR	C		Deamidated (NQ)	0.000000000000200.0		8	130806_HPL_Human_Plaque_Control20_Spectrum027863_scans__10417_RTINSECONDS=1948
FBN1	63.19	2	-0.0003	-0.1699	Deamidated (NQ)	K.DINECETPGICMN#GR.C	P35555	FBN1_HUMAN Fibrillin-1 OS=Homo sapiens GN=FBN1 PE=1 SV=3	332664	5247	1	1	1	883.861	1765.71	2	1765.71	-0.0003	613	627	0	63.19	16	20	2.6e-06	K	DINECETPGICMNGR	C		Deamidated (NQ)	0.000000000000200.0		16	130801_HPL_Human_Plaque_Sample20_Spectrum026374_scans__10049_RTINSECONDS=1940
FBN1	44.54	2	-0.0012	-0.6796	Deamidated (NQ)	K.DINECETPGICMN#GR.C	P35555	FBN1_HUMAN Fibrillin-1 OS=Homo sapiens GN=FBN1 PE=1 SV=3	332664	4373	1	1	1	883.86	1765.71	2	1765.71	-0.0013	613	627	0	44.54	15	20	0.0002	K	DINECETPGICMNGR	C		Deamidated (NQ)	0.000000000000200.0		8	130801_HPL_Human_Plaque_Control20_Spectrum026729_scans__10057_RTINSECONDS=1927
FBN1	20.31	3	0.0031	1.7557	Deamidated (NQ)	K.DINECETPGICMN#GR.C	P35555	FBN1_HUMAN Fibrillin-1 OS=Homo sapiens GN=FBN1 PE=1 SV=3	332664	5474	1	1	1	589.577	1765.71	3	1765.71	0.003	613	627	0	20.31	14	21	0.064	K	DINECETPGICMNGR	C		Deamidated (NQ)	0.000000000000200.0		5	130809_HPL_Human_Plaque_BR1_TR3_20_Spectrum027507_scans__10311_RTINSECONDS=1944
FBN1	18.46	3	0.0031	1.7557	Deamidated (NQ)	K.DINECETPGICMN#GR.C	P35555	FBN1_HUMAN Fibrillin-1 OS=Homo sapiens GN=FBN1 PE=1 SV=3	332664	4790	1	1	1	589.577	1765.71	3	1765.71	0.003	613	627	0	18.46	14	21	0.098	K	DINECETPGICMNGR	C		Deamidated (NQ)	0.000000000000200.0		5	130809_HPL_Human_Plaque_Control20_Spectrum027507_scans__10311_RTINSECONDS=1944
FBN1	15.35	3	0.0011	0.623	Deamidated (NQ)	K.DINECETPGICMN#GR.C	P35555	FBN1_HUMAN Fibrillin-1 OS=Homo sapiens GN=FBN1 PE=1 SV=3	332664	4374	1	1	1	589.577	1765.71	3	1765.71	0.001	613	627	0	15.35	13	20	0.16	K	DINECETPGICMNGR	C		Deamidated (NQ)	0.000000000000200.0		4	130801_HPL_Human_Plaque_Control20_Spectrum026774_scans__10108_RTINSECONDS=1935
FBN1	76.65	2	-0.0011	-0.6233		K.DINECETPGICMNGR.C	P35555	FBN1_HUMAN Fibrillin-1 OS=Homo sapiens GN=FBN1 PE=1 SV=3	332664	5426	1	1	1	883.368	1764.72	2	1764.72	-0.0012	613	627	0	76.65	17	23	2.2e-07	K	DINECETPGICMNGR	C					11	130806_HPL_Human_Plaque_BR1_TR2_15_Spectrum026968_scans__9355_RTINSECONDS=1829
FBN1	76.64	2	-0.0011	-0.6233		K.DINECETPGICMNGR.C	P35555	FBN1_HUMAN Fibrillin-1 OS=Homo sapiens GN=FBN1 PE=1 SV=3	332664	5426	1	1	1	883.368	1764.72	2	1764.72	-0.0012	613	627	0	76.64	17	23	2.2e-07	K	DINECETPGICMNGR	C					11	130806_HPL_Human_Plaque_BR1_TR2_15_Spectrum026968_scans__9355_RTINSECONDS=1829
FBN1	76.24	2	-0.0006	-0.34		K.DINECETPGICMNGR.C	P35555	FBN1_HUMAN Fibrillin-1 OS=Homo sapiens GN=FBN1 PE=1 SV=3	332664	5411	1	1	1	883.368	1764.72	2	1764.72	-0.0007	613	627	0	76.24	19	23	2.4e-07	K	DINECETPGICMNGR	C					11	130809_HPL_Human_Plaque_Sample14_Spectrum027518_scans__9475_RTINSECONDS=1812
FBN1	76.23	2	-0.0006	-0.34		K.DINECETPGICMNGR.C	P35555	FBN1_HUMAN Fibrillin-1 OS=Homo sapiens GN=FBN1 PE=1 SV=3	332664	5767	1	1	1	883.368	1764.72	2	1764.72	-0.0007	613	627	0	76.23	19	23	2.4e-07	K	DINECETPGICMNGR	C					11	130809_HPL_Human_Plaque_BR2_TR3_14_Spectrum027518_scans__9475_RTINSECONDS=1812
FBN1	75.22	2	-0.0006	-0.34		K.DINECETPGICMNGR.C	P35555	FBN1_HUMAN Fibrillin-1 OS=Homo sapiens GN=FBN1 PE=1 SV=3	332664	5096	1	1	1	883.368	1764.72	2	1764.72	-0.0007	613	627	0	75.22	18	23	3.1e-07	K	DINECETPGICMNGR	C					10	130806_HPL_Human_Plaque_Control14_Spectrum027523_scans__9436_RTINSECONDS=1826
FBN1	73.47	2	-0.0005	-0.2833		K.DINECETPGICMNGR.C	P35555	FBN1_HUMAN Fibrillin-1 OS=Homo sapiens GN=FBN1 PE=1 SV=3	332664	5088	1	1	1	883.369	1764.72	2	1764.72	-0.0005	613	627	0	73.47	18	22	4.4e-07	K	DINECETPGICMNGR	C					11	130809_HPL_Human_Plaque_Control14_Spectrum027494_scans__9430_RTINSECONDS=1819
FBN1	73.46	2	-0.0005	-0.2833		K.DINECETPGICMNGR.C	P35555	FBN1_HUMAN Fibrillin-1 OS=Homo sapiens GN=FBN1 PE=1 SV=3	332664	5342	1	1	1	883.369	1764.72	2	1764.72	-0.0005	613	627	0	73.46	19	22	4.4e-07	K	DINECETPGICMNGR	C					11	130809_HPL_Human_Plaque_BR1_TR3_14_Spectrum027494_scans__9430_RTINSECONDS=1819
FBN1	71.95	2	-0.0009	-0.51		K.DINECETPGICMNGR.C	P35555	FBN1_HUMAN Fibrillin-1 OS=Homo sapiens GN=FBN1 PE=1 SV=3	332664	4795	1	1	1	883.368	1764.72	2	1764.72	-0.0009	613	627	0	71.95	17	23	6.6e-07	K	DINECETPGICMNGR	C					11	130801_HPL_Human_Plaque_Control14_Spectrum026959_scans__9230_RTINSECONDS=1823
FBN1	71.52	2	-0.0009	-0.51		K.DINECETPGICMNGR.C	P35555	FBN1_HUMAN Fibrillin-1 OS=Homo sapiens GN=FBN1 PE=1 SV=3	332664	5148	1	1	1	883.368	1764.72	2	1764.72	-0.0009	613	627	0	71.52	17	23	7.3e-07	K	DINECETPGICMNGR	C					11	130809_HPL_Human_Plaque_Control15_Spectrum027003_scans__9318_RTINSECONDS=1819
FBN1	69.54	2	-0.001	-0.5667		K.DINECETPGICMNGR.C	P35555	FBN1_HUMAN Fibrillin-1 OS=Homo sapiens GN=FBN1 PE=1 SV=3	332664	5427	1	1	1	883.368	1764.72	2	1764.72	-0.001	613	627	0	69.54	18	23	1.2e-06	K	DINECETPGICMNGR	C					11	130806_HPL_Human_Plaque_BR2_TR2_14_Spectrum027260_scans__9384_RTINSECONDS=1821
FBN1	69.38	2	-0.0008	-0.4533		K.DINECETPGICMNGR.C	P35555	FBN1_HUMAN Fibrillin-1 OS=Homo sapiens GN=FBN1 PE=1 SV=3	332664	4875	1	1	1	883.368	1764.72	2	1764.72	-0.0008	613	627	0	69.38	17	23	1.2e-06	K	DINECETPGICMNGR	C					11	130801_HPL_Human_Plaque_Sample14_Spectrum026552_scans__9111_RTINSECONDS=1814
FBN1	69.37	2	-0.0008	-0.4533		K.DINECETPGICMNGR.C	P35555	FBN1_HUMAN Fibrillin-1 OS=Homo sapiens GN=FBN1 PE=1 SV=3	332664	5249	1	1	1	883.368	1764.72	2	1764.72	-0.0008	613	627	0	69.37	17	23	1.2e-06	K	DINECETPGICMNGR	C					11	130801_HPL_Human_Plaque_BR2_TR1_14_Spectrum026552_scans__9111_RTINSECONDS=1814
FBN1	67.65	2	-0.001	-0.5667		K.DINECETPGICMNGR.C	P35555	FBN1_HUMAN Fibrillin-1 OS=Homo sapiens GN=FBN1 PE=1 SV=3	332664	5094	1	1	1	883.368	1764.72	2	1764.72	-0.001	613	627	0	67.65	18	23	1.8e-06	K	DINECETPGICMNGR	C					11	130806_HPL_Human_Plaque_Sample14_Spectrum027260_scans__9384_RTINSECONDS=1821
FBN1	57.22	2	-0.0009	-0.51		K.DINECETPGICMNGR.C	P35555	FBN1_HUMAN Fibrillin-1 OS=Homo sapiens GN=FBN1 PE=1 SV=3	332664	6057	1	1	1	883.368	1764.72	2	1764.72	-0.0009	613	627	0	57.22	16	23	2e-05	K	DINECETPGICMNGR	C					10	130809_HPL_Human_Plaque_BR2_TR3_15_Spectrum026848_scans__9351_RTINSECONDS=1813
FBN1	55.46	2	-0.0009	-0.51		K.DINECETPGICMNGR.C	P35555	FBN1_HUMAN Fibrillin-1 OS=Homo sapiens GN=FBN1 PE=1 SV=3	332664	5602	1	1	1	883.368	1764.72	2	1764.72	-0.0009	613	627	0	55.46	16	23	2.9e-05	K	DINECETPGICMNGR	C					10	130809_HPL_Human_Plaque_Sample15_Spectrum026848_scans__9351_RTINSECONDS=1813
FBN1	53.19	2	-0.0011	-0.6233		K.DINECETPGICMNGR.C	P35555	FBN1_HUMAN Fibrillin-1 OS=Homo sapiens GN=FBN1 PE=1 SV=3	332664	5319	1	1	1	883.368	1764.72	2	1764.72	-0.0012	613	627	0	53.19	16	23	4.8e-05	K	DINECETPGICMNGR	C					10	130806_HPL_Human_Plaque_Sample15_Spectrum026752_scans__9359_RTINSECONDS=1829
FBN1	53.18	2	-0.0011	-0.6233		K.DINECETPGICMNGR.C	P35555	FBN1_HUMAN Fibrillin-1 OS=Homo sapiens GN=FBN1 PE=1 SV=3	332664	5742	1	1	1	883.368	1764.72	2	1764.72	-0.0012	613	627	0	53.18	16	23	4.8e-05	K	DINECETPGICMNGR	C					10	130806_HPL_Human_Plaque_BR2_TR2_15_Spectrum026752_scans__9359_RTINSECONDS=1829
FBN1	37.99	2	-0.0003	-0.17		K.DINECETPGICMNGR.C	P35555	FBN1_HUMAN Fibrillin-1 OS=Homo sapiens GN=FBN1 PE=1 SV=3	332664	5135	1	1	1	883.369	1764.72	2	1764.72	-0.0003	613	627	0	37.99	15	22	0.0016	K	DINECETPGICMNGR	C					10	130801_HPL_Human_Plaque_BR1_TR1_15_Spectrum026536_scans__9224_RTINSECONDS=1833
FBN1	33.38	2	-0.0006	-0.34		K.DINECETPGICMNGR.C	P35555	FBN1_HUMAN Fibrillin-1 OS=Homo sapiens GN=FBN1 PE=1 SV=3	332664	4986	1	1	1	883.368	1764.72	2	1764.72	-0.0007	613	627	0	33.38	15	23	0.0047	K	DINECETPGICMNGR	C					9	130801_HPL_Human_Plaque_Sample15_Spectrum026006_scans__9098_RTINSECONDS=1820
FBN1	31.57	2	-0.0003	-0.17		K.DINECETPGICMNGR.C	P35555	FBN1_HUMAN Fibrillin-1 OS=Homo sapiens GN=FBN1 PE=1 SV=3	332664	4795	1	1	1	883.369	1764.72	2	1764.72	-0.0003	613	627	0	31.57	14	22	0.0069	K	DINECETPGICMNGR	C					14	130801_HPL_Human_Plaque_Control15_Spectrum026536_scans__9224_RTINSECONDS=1833
FBN1	21.05	2	-0.0087	-4.93		K.DINECETPGICMNGR.C	P35555	FBN1_HUMAN Fibrillin-1 OS=Homo sapiens GN=FBN1 PE=1 SV=3	332664	5095	1	1	1	883.364	1764.71	2	1764.72	-0.0087	613	627	0	21.05	14	22	0.068	K	DINECETPGICMNGR	C					5	130806_HPL_Human_Plaque_Control14_Spectrum027636_scans__9575_RTINSECONDS=1847
FBN1	17	2	-0.0024	-1.36		K.DINECETPGICMNGR.C	P35555	FBN1_HUMAN Fibrillin-1 OS=Homo sapiens GN=FBN1 PE=1 SV=3	332664	5093	1	1	1	883.368	1764.72	2	1764.72	-0.0024	613	627	0	17	14	23	0.2	K	DINECETPGICMNGR	C					5	130806_HPL_Human_Plaque_Sample14_Spectrum027372_scans__9524_RTINSECONDS=1841
FBN1	57.72	3	0.0007	0.3967		K.DINECETPGICMNGR.C	P35555	FBN1_HUMAN Fibrillin-1 OS=Homo sapiens GN=FBN1 PE=1 SV=3	332664	5136	1	1	1	589.249	1764.72	3	1764.72	0.0007	613	627	0	57.72	16	23	1.8e-05	K	DINECETPGICMNGR	C					16	130801_HPL_Human_Plaque_BR1_TR1_15_Spectrum026496_scans__9175_RTINSECONDS=1826
FBN1	56.24	3	0.0007	0.3967		K.DINECETPGICMNGR.C	P35555	FBN1_HUMAN Fibrillin-1 OS=Homo sapiens GN=FBN1 PE=1 SV=3	332664	4796	1	1	1	589.249	1764.72	3	1764.72	0.0007	613	627	0	56.24	16	23	2.5e-05	K	DINECETPGICMNGR	C					16	130801_HPL_Human_Plaque_Control15_Spectrum026496_scans__9175_RTINSECONDS=1826
FBN1	52.52	3	0.0005	0.2833		K.DINECETPGICMNGR.C	P35555	FBN1_HUMAN Fibrillin-1 OS=Homo sapiens GN=FBN1 PE=1 SV=3	332664	5427	1	1	1	589.248	1764.72	3	1764.72	0.0005	613	627	0	52.52	16	23	5.9e-05	K	DINECETPGICMNGR	C					7	130806_HPL_Human_Plaque_BR1_TR2_15_Spectrum026955_scans__9335_RTINSECONDS=1826
FBN1	52.51	3	0.0005	0.2833		K.DINECETPGICMNGR.C	P35555	FBN1_HUMAN Fibrillin-1 OS=Homo sapiens GN=FBN1 PE=1 SV=3	332664	5427	1	1	1	589.248	1764.72	3	1764.72	0.0005	613	627	0	52.51	16	23	5.9e-05	K	DINECETPGICMNGR	C					7	130806_HPL_Human_Plaque_BR1_TR2_15_Spectrum026955_scans__9335_RTINSECONDS=1826
FBN1	50.67	3	0.0011	0.6233		K.DINECETPGICMNGR.C	P35555	FBN1_HUMAN Fibrillin-1 OS=Homo sapiens GN=FBN1 PE=1 SV=3	332664	5343	1	1	1	589.249	1764.72	3	1764.72	0.001	613	627	0	50.67	16	22	8.2e-05	K	DINECETPGICMNGR	C					15	130809_HPL_Human_Plaque_BR1_TR3_14_Spectrum027485_scans__9420_RTINSECONDS=1818
FBN1	50.62	3	0.0011	0.6233		K.DINECETPGICMNGR.C	P35555	FBN1_HUMAN Fibrillin-1 OS=Homo sapiens GN=FBN1 PE=1 SV=3	332664	5089	1	1	1	589.249	1764.72	3	1764.72	0.001	613	627	0	50.62	16	22	8.3e-05	K	DINECETPGICMNGR	C					7	130809_HPL_Human_Plaque_Control14_Spectrum027485_scans__9420_RTINSECONDS=1818
FBN1	46.27	3	0.0007	0.3967		K.DINECETPGICMNGR.C	P35555	FBN1_HUMAN Fibrillin-1 OS=Homo sapiens GN=FBN1 PE=1 SV=3	332664	5459	1	1	1	589.249	1764.72	3	1764.72	0.0007	613	627	0	46.27	15	23	0.00025	K	DINECETPGICMNGR	C					15	130809_HPL_Human_Plaque_BR1_TR3_15_Spectrum027007_scans__9322_RTINSECONDS=1819
FBN1	45.08	3	0.0007	0.3967		K.DINECETPGICMNGR.C	P35555	FBN1_HUMAN Fibrillin-1 OS=Homo sapiens GN=FBN1 PE=1 SV=3	332664	5149	1	1	1	589.249	1764.72	3	1764.72	0.0007	613	627	0	45.08	15	23	0.00033	K	DINECETPGICMNGR	C					7	130809_HPL_Human_Plaque_Control15_Spectrum027007_scans__9322_RTINSECONDS=1819
FBN1	42.4	3	0.0003	0.17		K.DINECETPGICMNGR.C	P35555	FBN1_HUMAN Fibrillin-1 OS=Homo sapiens GN=FBN1 PE=1 SV=3	332664	5768	1	1	1	589.248	1764.72	3	1764.72	0.0003	613	627	0	42.4	15	23	0.0006	K	DINECETPGICMNGR	C					14	130809_HPL_Human_Plaque_BR2_TR3_14_Spectrum027522_scans__9479_RTINSECONDS=1813
FBN1	34.12	3	0.0003	0.17		K.DINECETPGICMNGR.C	P35555	FBN1_HUMAN Fibrillin-1 OS=Homo sapiens GN=FBN1 PE=1 SV=3	332664	5412	1	1	1	589.248	1764.72	3	1764.72	0.0003	613	627	0	34.12	15	23	0.004	K	DINECETPGICMNGR	C					6	130809_HPL_Human_Plaque_Sample14_Spectrum027522_scans__9479_RTINSECONDS=1813
FBN1	20.47	3	-0.001	-0.5667		K.DINECETPGICMNGR.C	P35555	FBN1_HUMAN Fibrillin-1 OS=Homo sapiens GN=FBN1 PE=1 SV=3	332664	5320	1	1	1	589.248	1764.72	3	1764.72	-0.001	613	627	0	20.47	14	23	0.093	K	DINECETPGICMNGR	C					6	130806_HPL_Human_Plaque_Sample15_Spectrum026747_scans__9354_RTINSECONDS=1829
FBN1	20.46	3	-0.001	-0.5667		K.DINECETPGICMNGR.C	P35555	FBN1_HUMAN Fibrillin-1 OS=Homo sapiens GN=FBN1 PE=1 SV=3	332664	5743	1	1	1	589.248	1764.72	3	1764.72	-0.001	613	627	0	20.46	14	23	0.093	K	DINECETPGICMNGR	C					6	130806_HPL_Human_Plaque_BR2_TR2_15_Spectrum026747_scans__9354_RTINSECONDS=1829
FBN1	19.76	3	0.0013	0.7367		K.DINECETPGICMNGR.C	P35555	FBN1_HUMAN Fibrillin-1 OS=Homo sapiens GN=FBN1 PE=1 SV=3	332664	5603	1	1	1	589.249	1764.72	3	1764.72	0.0012	613	627	0	19.76	14	22	0.1	K	DINECETPGICMNGR	C					5	130809_HPL_Human_Plaque_Sample15_Spectrum026842_scans__9345_RTINSECONDS=1812
FBN1	48.47	3	-0.0001	-0.0517	2 Deamidated (NQ)	R.DIDECLQ#N#GRICNNGR.C	P35555	FBN1_HUMAN Fibrillin-1 OS=Homo sapiens GN=FBN1 PE=1 SV=3	332664	6791	1	1	1	645.948	1934.82	3	1934.82	-0.0002	530	545	1	48.47	16	25	0.00025	R	DIDECLQNGRICNNGR	C		2 Deamidated (NQ)	0.0000002200000000.0		7	130801_HPL_Human_Plaque_Control18_Spectrum025423_scans__8255_RTINSECONDS=1660
FBN1	47.73	3	-0.0008	-0.4135	2 Deamidated (NQ)	R.DIDECLQ#N#GRICNNGR.C	P35555	FBN1_HUMAN Fibrillin-1 OS=Homo sapiens GN=FBN1 PE=1 SV=3	332664	8296	1	1	1	645.947	1934.82	3	1934.82	-0.0009	530	545	1	47.73	16	25	0.00029	R	DIDECLQNGRICNNGR	C		2 Deamidated (NQ)	0.0000002200000000.0		8	130806_HPL_Human_Plaque_BR1_TR2_18_Spectrum026352_scans__8550_RTINSECONDS=1664
FBN1	47.26	3	-0.0008	-0.4135	2 Deamidated (NQ)	R.DIDECLQ#N#GRICNNGR.C	P35555	FBN1_HUMAN Fibrillin-1 OS=Homo sapiens GN=FBN1 PE=1 SV=3	332664	7610	1	1	1	645.947	1934.82	3	1934.82	-0.0009	530	545	1	47.26	16	25	0.00032	R	DIDECLQNGRICNNGR	C		2 Deamidated (NQ)	0.0000002200000000.0		7	130806_HPL_Human_Plaque_Control18_Spectrum026352_scans__8550_RTINSECONDS=1664
FBN1	34.37	3	-0.0008	-0.4135	2 Deamidated (NQ)	R.DIDECLQ#N#GRICNNGR.C	P35555	FBN1_HUMAN Fibrillin-1 OS=Homo sapiens GN=FBN1 PE=1 SV=3	332664	8111	1	1	1	645.947	1934.82	3	1934.82	-0.0009	530	545	1	34.37	15	25	0.0063	R	DIDECLQNGRICNNGR	C		2 Deamidated (NQ)	0.0000002200000000.0		8	130809_HPL_Human_Plaque_BR1_TR3_18_Spectrum026291_scans__8547_RTINSECONDS=1658
FBN1	28.37	3	-0.0008	-0.4135	2 Deamidated (NQ)	R.DIDECLQ#N#GRICNNGR.C	P35555	FBN1_HUMAN Fibrillin-1 OS=Homo sapiens GN=FBN1 PE=1 SV=3	332664	7270	1	1	1	645.947	1934.82	3	1934.82	-0.0009	530	545	1	28.37	14	25	0.025	R	DIDECLQNGRICNNGR	C		2 Deamidated (NQ)	0.0000002200000000.0		5	130809_HPL_Human_Plaque_Control18_Spectrum026291_scans__8547_RTINSECONDS=1658
FBN1	73.28	2	-0.0001	-0.082	Deamidated (NQ)	R.DIDECLQN#GR.I	P35555	FBN1_HUMAN Fibrillin-1 OS=Homo sapiens GN=FBN1 PE=1 SV=3	332664	1623	1	1	1	610.764	1219.51	2	1219.51	-0.0001	530	539	0	73.28	21	22	4.7e-07	R	DIDECLQNGR	I		Deamidated (NQ)	0.0000000200.0		8	130801_HPL_Human_Plaque_BR2_TR1_20_Spectrum023221_scans__6546_RTINSECONDS=1416
FBN1	73.23	2	-0.0001	-0.082	Deamidated (NQ)	R.DIDECLQN#GR.I	P35555	FBN1_HUMAN Fibrillin-1 OS=Homo sapiens GN=FBN1 PE=1 SV=3	332664	1626	1	1	1	610.764	1219.51	2	1219.51	-0.0001	530	539	0	73.23	17	22	4.7e-07	R	DIDECLQNGR	I		Deamidated (NQ)	0.0000000200.0		8	130809_HPL_Human_Plaque_BR2_TR3_20_Spectrum023653_scans__6682_RTINSECONDS=1418
FBN1	71.01	2	-0.0003	-0.246	Deamidated (NQ)	R.DIDECLQN#GR.I	P35555	FBN1_HUMAN Fibrillin-1 OS=Homo sapiens GN=FBN1 PE=1 SV=3	332664	1625	1	1	1	610.764	1219.51	2	1219.51	-0.0003	530	539	0	71.01	17	22	7.8e-07	R	DIDECLQNGR	I		Deamidated (NQ)	0.0000000200.0		8	130809_HPL_Human_Plaque_BR2_TR3_20_Spectrum023400_scans__6402_RTINSECONDS=1375
FBN1	70.65	2	0.0003	0.246	Deamidated (NQ)	R.DIDECLQN#GR.I	P35555	FBN1_HUMAN Fibrillin-1 OS=Homo sapiens GN=FBN1 PE=1 SV=3	332664	1609	1	1	1	610.764	1219.51	2	1219.51	0.0003	530	539	0	70.65	17	23	9.9e-07	R	DIDECLQNGR	I		Deamidated (NQ)	0.0000000200.0		8	130806_HPL_Human_Plaque_BR2_TR2_20_Spectrum023564_scans__6527_RTINSECONDS=1395
FBN1	70	2	-0.0001	-0.082	Deamidated (NQ)	R.DIDECLQN#GR.I	P35555	FBN1_HUMAN Fibrillin-1 OS=Homo sapiens GN=FBN1 PE=1 SV=3	332664	1450	1	1	1	610.764	1219.51	2	1219.51	-0.0001	530	539	0	70	17	22	9.9e-07	R	DIDECLQNGR	I		Deamidated (NQ)	0.0000000200.0		8	130809_HPL_Human_Plaque_Sample20_Spectrum023653_scans__6682_RTINSECONDS=1418
FBN1	69.98	2	-0.0001	-0.082	Deamidated (NQ)	R.DIDECLQN#GR.I	P35555	FBN1_HUMAN Fibrillin-1 OS=Homo sapiens GN=FBN1 PE=1 SV=3	332664	1489	1	1	1	610.764	1219.51	2	1219.51	-0.0001	530	539	0	69.98	17	22	9.9e-07	R	DIDECLQNGR	I		Deamidated (NQ)	0.0000000200.0		8	130801_HPL_Human_Plaque_Sample20_Spectrum023221_scans__6546_RTINSECONDS=1416
FBN1	68.46	2	0.0003	0.246	Deamidated (NQ)	R.DIDECLQN#GR.I	P35555	FBN1_HUMAN Fibrillin-1 OS=Homo sapiens GN=FBN1 PE=1 SV=3	332664	1356	1	1	1	610.764	1219.51	2	1219.51	0.0003	530	539	0	68.46	17	23	1.6e-06	R	DIDECLQNGR	I		Deamidated (NQ)	0.0000000200.0		8	130809_HPL_Human_Plaque_BR1_TR3_20_Spectrum024255_scans__6683_RTINSECONDS=1403
FBN1	68.07	2	-0.0003	-0.246	Deamidated (NQ)	R.DIDECLQN#GR.I	P35555	FBN1_HUMAN Fibrillin-1 OS=Homo sapiens GN=FBN1 PE=1 SV=3	332664	1449	1	1	1	610.764	1219.51	2	1219.51	-0.0003	530	539	0	68.07	17	22	1.5e-06	R	DIDECLQNGR	I		Deamidated (NQ)	0.0000000200.0		8	130809_HPL_Human_Plaque_Sample20_Spectrum023400_scans__6402_RTINSECONDS=1375
FBN1	67.69	2	0.0003	0.246	Deamidated (NQ)	R.DIDECLQN#GR.I	P35555	FBN1_HUMAN Fibrillin-1 OS=Homo sapiens GN=FBN1 PE=1 SV=3	332664	1471	1	1	1	610.764	1219.51	2	1219.51	0.0003	530	539	0	67.69	17	23	1.9e-06	R	DIDECLQNGR	I		Deamidated (NQ)	0.0000000200.0		8	130806_HPL_Human_Plaque_Sample20_Spectrum023564_scans__6527_RTINSECONDS=1395
FBN1	65.75	2	0.0003	0.246	Deamidated (NQ)	R.DIDECLQN#GR.I	P35555	FBN1_HUMAN Fibrillin-1 OS=Homo sapiens GN=FBN1 PE=1 SV=3	332664	1278	1	1	1	610.764	1219.51	2	1219.51	0.0003	530	539	0	65.75	17	23	3e-06	R	DIDECLQNGR	I		Deamidated (NQ)	0.0000000200.0		8	130809_HPL_Human_Plaque_Control20_Spectrum024255_scans__6683_RTINSECONDS=1403
FBN1	64.87	2	-0.0001	-0.082	Deamidated (NQ)	R.DIDECLQN#GR.I	P35555	FBN1_HUMAN Fibrillin-1 OS=Homo sapiens GN=FBN1 PE=1 SV=3	332664	1355	1	1	1	610.764	1219.51	2	1219.51	-0.0001	530	539	0	64.87	17	22	3.2e-06	R	DIDECLQNGR	I		Deamidated (NQ)	0.0000000200.0		8	130809_HPL_Human_Plaque_BR1_TR3_20_Spectrum024000_scans__6402_RTINSECONDS=1361
FBN1	63.87	2	0.0011	0.902	Deamidated (NQ)	R.DIDECLQN#GR.I	P35555	FBN1_HUMAN Fibrillin-1 OS=Homo sapiens GN=FBN1 PE=1 SV=3	332664	1358	1	1	1	610.765	1219.52	2	1219.51	0.0011	530	539	0	63.87	21	23	4.4e-06	R	DIDECLQNGR	I		Deamidated (NQ)	0.0000000200.0		8	130809_HPL_Human_Plaque_BR1_TR3_20_Spectrum024129_scans__6544_RTINSECONDS=1382
FBN1	62.51	2	-0.0001	-0.082	Deamidated (NQ)	R.DIDECLQN#GR.I	P35555	FBN1_HUMAN Fibrillin-1 OS=Homo sapiens GN=FBN1 PE=1 SV=3	332664	1277	1	1	1	610.764	1219.51	2	1219.51	-0.0001	530	539	0	62.51	16	22	5.6e-06	R	DIDECLQNGR	I		Deamidated (NQ)	0.0000000200.0		8	130809_HPL_Human_Plaque_Control20_Spectrum024000_scans__6402_RTINSECONDS=1361
FBN1	59.81	2	-0.0001	-0.082	Deamidated (NQ)	R.DIDECLQN#GR.I	P35555	FBN1_HUMAN Fibrillin-1 OS=Homo sapiens GN=FBN1 PE=1 SV=3	332664	1252	1	1	1	610.764	1219.51	2	1219.51	-0.0001	530	539	0	59.81	16	22	1e-05	R	DIDECLQNGR	I		Deamidated (NQ)	0.0000000200.0		8	130801_HPL_Human_Plaque_BR1_TR1_20_Spectrum023331_scans__6274_RTINSECONDS=1362
FBN1	59.79	2	-0.0003	-0.246	Deamidated (NQ)	R.DIDECLQN#GR.I	P35555	FBN1_HUMAN Fibrillin-1 OS=Homo sapiens GN=FBN1 PE=1 SV=3	332664	1607	1	1	1	610.764	1219.51	2	1219.51	-0.0003	530	539	0	59.79	16	22	1e-05	R	DIDECLQNGR	I		Deamidated (NQ)	0.0000000200.0		8	130806_HPL_Human_Plaque_BR2_TR2_20_Spectrum023440_scans__6390_RTINSECONDS=1374
FBN1	58.83	2	0.0011	0.902	Deamidated (NQ)	R.DIDECLQN#GR.I	P35555	FBN1_HUMAN Fibrillin-1 OS=Homo sapiens GN=FBN1 PE=1 SV=3	332664	1280	1	1	1	610.765	1219.52	2	1219.51	0.0011	530	539	0	58.83	16	23	1.4e-05	R	DIDECLQNGR	I		Deamidated (NQ)	0.0000000200.0		8	130809_HPL_Human_Plaque_Control20_Spectrum024129_scans__6544_RTINSECONDS=1382
FBN1	58.57	2	-0.0001	-0.082	Deamidated (NQ)	R.DIDECLQN#GR.I	P35555	FBN1_HUMAN Fibrillin-1 OS=Homo sapiens GN=FBN1 PE=1 SV=3	332664	1524	1	1	1	610.764	1219.51	2	1219.51	-0.0001	530	539	0	58.57	16	22	1.4e-05	R	DIDECLQNGR	I		Deamidated (NQ)	0.0000000200.0		7	130801_HPL_Human_Plaque_BR1_TR1_19_Spectrum023109_scans__6797_RTINSECONDS=1444
FBN1	57.9	2	-0.001	-0.82	Deamidated (NQ)	R.DIDECLQN#GR.I	P35555	FBN1_HUMAN Fibrillin-1 OS=Homo sapiens GN=FBN1 PE=1 SV=3	332664	1250	1	1	1	610.764	1219.51	2	1219.51	-0.001	530	539	0	57.9	16	23	1.7e-05	R	DIDECLQNGR	I		Deamidated (NQ)	0.0000000200.0		8	130801_HPL_Human_Plaque_BR1_TR1_20_Spectrum023276_scans__6214_RTINSECONDS=1353
FBN1	57.79	2	-0.0003	-0.246	Deamidated (NQ)	R.DIDECLQN#GR.I	P35555	FBN1_HUMAN Fibrillin-1 OS=Homo sapiens GN=FBN1 PE=1 SV=3	332664	1516	1	1	1	610.764	1219.51	2	1219.51	-0.0003	530	539	0	57.79	16	22	1.6e-05	R	DIDECLQNGR	I		Deamidated (NQ)	0.0000000200.0		8	130806_HPL_Human_Plaque_BR1_TR2_20_Spectrum024452_scans__6626_RTINSECONDS=1384
FBN1	57.78	2	-0.0001	-0.082	Deamidated (NQ)	R.DIDECLQN#GR.I	P35555	FBN1_HUMAN Fibrillin-1 OS=Homo sapiens GN=FBN1 PE=1 SV=3	332664	1183	1	1	1	610.764	1219.51	2	1219.51	-0.0001	530	539	0	57.78	16	22	1.7e-05	R	DIDECLQNGR	I		Deamidated (NQ)	0.0000000200.0		8	130801_HPL_Human_Plaque_Control20_Spectrum023331_scans__6274_RTINSECONDS=1362
FBN1	56.7	2	-0.0003	-0.246	Deamidated (NQ)	R.DIDECLQN#GR.I	P35555	FBN1_HUMAN Fibrillin-1 OS=Homo sapiens GN=FBN1 PE=1 SV=3	332664	1622	1	1	1	610.764	1219.51	2	1219.51	-0.0003	530	539	0	56.7	16	22	2.1e-05	R	DIDECLQNGR	I		Deamidated (NQ)	0.0000000200.0		7	130801_HPL_Human_Plaque_BR2_TR1_20_Spectrum022959_scans__6256_RTINSECONDS=1372
FBN1	56.68	2	-0.0001	-0.082	Deamidated (NQ)	R.DIDECLQN#GR.I	P35555	FBN1_HUMAN Fibrillin-1 OS=Homo sapiens GN=FBN1 PE=1 SV=3	332664	1608	1	1	1	610.764	1219.51	2	1219.51	-0.0001	530	539	0	56.68	16	22	2.1e-05	R	DIDECLQNGR	I		Deamidated (NQ)	0.0000000200.0		8	130806_HPL_Human_Plaque_BR2_TR2_20_Spectrum023823_scans__6812_RTINSECONDS=1437
FBN1	56.21	2	0.0001	0.082	Deamidated (NQ)	R.DIDECLQN#GR.I	P35555	FBN1_HUMAN Fibrillin-1 OS=Homo sapiens GN=FBN1 PE=1 SV=3	332664	1253	1	1	1	610.764	1219.51	2	1219.51	0.0001	530	539	0	56.21	16	23	2.4e-05	R	DIDECLQNGR	I		Deamidated (NQ)	0.0000000200.0		8	130801_HPL_Human_Plaque_BR1_TR1_20_Spectrum023601_scans__6571_RTINSECONDS=1406
FBN1	56.02	2	-0.0001	-0.082	Deamidated (NQ)	R.DIDECLQN#GR.I	P35555	FBN1_HUMAN Fibrillin-1 OS=Homo sapiens GN=FBN1 PE=1 SV=3	332664	1702	1	1	1	610.764	1219.51	2	1219.51	-0.0001	530	539	0	56.02	16	22	2.5e-05	R	DIDECLQNGR	I		Deamidated (NQ)	0.0000000200.0		8	130806_HPL_Human_Plaque_BR1_TR2_19_Spectrum024346_scans__7173_RTINSECONDS=1453
FBN1	55.77	2	-0.0003	-0.246	Deamidated (NQ)	R.DIDECLQN#GR.I	P35555	FBN1_HUMAN Fibrillin-1 OS=Homo sapiens GN=FBN1 PE=1 SV=3	332664	1437	1	1	1	610.764	1219.51	2	1219.51	-0.0003	530	539	0	55.77	16	22	2.6e-05	R	DIDECLQNGR	I		Deamidated (NQ)	0.0000000200.0		8	130806_HPL_Human_Plaque_Control20_Spectrum024452_scans__6626_RTINSECONDS=1384
FBN1	55.74	2	-0.0003	-0.246	Deamidated (NQ)	R.DIDECLQN#GR.I	P35555	FBN1_HUMAN Fibrillin-1 OS=Homo sapiens GN=FBN1 PE=1 SV=3	332664	1469	1	1	1	610.764	1219.51	2	1219.51	-0.0003	530	539	0	55.74	16	22	2.6e-05	R	DIDECLQNGR	I		Deamidated (NQ)	0.0000000200.0		8	130806_HPL_Human_Plaque_Sample20_Spectrum023440_scans__6390_RTINSECONDS=1374
FBN1	55.31	2	0.001	0.82	Deamidated (NQ)	R.DIDECLQN#GR.I	P35555	FBN1_HUMAN Fibrillin-1 OS=Homo sapiens GN=FBN1 PE=1 SV=3	332664	1440	1	1	1	610.765	1219.51	2	1219.51	0.001	530	539	0	55.31	16	23	3.2e-05	R	DIDECLQNGR	I		Deamidated (NQ)	0.0000000200.0		7	130806_HPL_Human_Plaque_Control20_Spectrum024582_scans__6769_RTINSECONDS=1405
FBN1	55.23	2	-0.0001	-0.082	Deamidated (NQ)	R.DIDECLQN#GR.I	P35555	FBN1_HUMAN Fibrillin-1 OS=Homo sapiens GN=FBN1 PE=1 SV=3	332664	1400	1	1	1	610.764	1219.51	2	1219.51	-0.0001	530	539	0	55.23	16	22	3e-05	R	DIDECLQNGR	I		Deamidated (NQ)	0.0000000200.0		7	130801_HPL_Human_Plaque_Control19_Spectrum023109_scans__6797_RTINSECONDS=1444
FBN1	54.94	2	0.0005	0.41	Deamidated (NQ)	R.DIDECLQN#GR.I	P35555	FBN1_HUMAN Fibrillin-1 OS=Homo sapiens GN=FBN1 PE=1 SV=3	332664	1627	1	1	1	610.764	1219.51	2	1219.51	0.0005	530	539	0	54.94	18	23	3.6e-05	R	DIDECLQNGR	I		Deamidated (NQ)	0.0000000200.0		7	130809_HPL_Human_Plaque_BR2_TR3_20_Spectrum023524_scans__6539_RTINSECONDS=1396
FBN1	54.62	2	-0.0001	-0.082	Deamidated (NQ)	R.DIDECLQN#GR.I	P35555	FBN1_HUMAN Fibrillin-1 OS=Homo sapiens GN=FBN1 PE=1 SV=3	332664	1677	1	1	1	610.764	1219.51	2	1219.51	-0.0001	530	539	0	54.62	16	22	3.4e-05	R	DIDECLQNGR	I		Deamidated (NQ)	0.0000000200.0		7	130801_HPL_Human_Plaque_BR2_TR1_19_Spectrum022456_scans__6648_RTINSECONDS=1445
FBN1	54.3	2	0.0008	0.656	Deamidated (NQ)	R.DIDECLQN#GR.I	P35555	FBN1_HUMAN Fibrillin-1 OS=Homo sapiens GN=FBN1 PE=1 SV=3	332664	1624	1	1	1	610.765	1219.51	2	1219.51	0.0008	530	539	0	54.3	19	23	4e-05	R	DIDECLQNGR	I		Deamidated (NQ)	0.0000000200.0		7	130801_HPL_Human_Plaque_BR2_TR1_20_Spectrum023092_scans__6403_RTINSECONDS=1394
FBN1	54.24	2	0.0001	0.082	Deamidated (NQ)	R.DIDECLQN#GR.I	P35555	FBN1_HUMAN Fibrillin-1 OS=Homo sapiens GN=FBN1 PE=1 SV=3	332664	1184	1	1	1	610.764	1219.51	2	1219.51	0.0001	530	539	0	54.24	16	23	3.8e-05	R	DIDECLQNGR	I		Deamidated (NQ)	0.0000000200.0		8	130801_HPL_Human_Plaque_Control20_Spectrum023601_scans__6571_RTINSECONDS=1406
FBN1	54.24	2	-0.0001	-0.082	Deamidated (NQ)	R.DIDECLQN#GR.I	P35555	FBN1_HUMAN Fibrillin-1 OS=Homo sapiens GN=FBN1 PE=1 SV=3	332664	1470	1	1	1	610.764	1219.51	2	1219.51	-0.0001	530	539	0	54.24	16	22	3.7e-05	R	DIDECLQNGR	I		Deamidated (NQ)	0.0000000200.0		8	130806_HPL_Human_Plaque_Sample20_Spectrum023823_scans__6812_RTINSECONDS=1437
FBN1	54.22	2	-0.0001	-0.082	Deamidated (NQ)	R.DIDECLQN#GR.I	P35555	FBN1_HUMAN Fibrillin-1 OS=Homo sapiens GN=FBN1 PE=1 SV=3	332664	1619	1	1	1	610.764	1219.51	2	1219.51	-0.0001	530	539	0	54.22	16	22	3.7e-05	R	DIDECLQNGR	I		Deamidated (NQ)	0.0000000200.0		8	130806_HPL_Human_Plaque_Control19_Spectrum024346_scans__7173_RTINSECONDS=1453
FBN1	54	2	-0.0005	-0.41	Deamidated (NQ)	R.DIDECLQN#GR.I	P35555	FBN1_HUMAN Fibrillin-1 OS=Homo sapiens GN=FBN1 PE=1 SV=3	332664	1837	1	1	1	610.764	1219.51	2	1219.51	-0.0005	530	539	0	54	16	23	4.4e-05	R	DIDECLQNGR	I		Deamidated (NQ)	0.0000000200.0		7	130809_HPL_Human_Plaque_BR2_TR3_19_Spectrum022793_scans__6771_RTINSECONDS=1441
FBN1	53.79	2	-0.0003	-0.246	Deamidated (NQ)	R.DIDECLQN#GR.I	P35555	FBN1_HUMAN Fibrillin-1 OS=Homo sapiens GN=FBN1 PE=1 SV=3	332664	1488	1	1	1	610.764	1219.51	2	1219.51	-0.0003	530	539	0	53.79	16	22	4.1e-05	R	DIDECLQNGR	I		Deamidated (NQ)	0.0000000200.0		7	130801_HPL_Human_Plaque_Sample20_Spectrum022959_scans__6256_RTINSECONDS=1372
FBN1	51.98	2	-0.0001	-0.082	Deamidated (NQ)	R.DIDECLQN#GR.I	P35555	FBN1_HUMAN Fibrillin-1 OS=Homo sapiens GN=FBN1 PE=1 SV=3	332664	1515	1	1	1	610.764	1219.51	2	1219.51	-0.0001	530	539	0	51.98	16	22	6.3e-05	R	DIDECLQNGR	I		Deamidated (NQ)	0.0000000200.0		7	130801_HPL_Human_Plaque_Sample19_Spectrum022456_scans__6648_RTINSECONDS=1445
FBN1	51.72	2	0.0001	0.082	Deamidated (NQ)	R.DIDECLQN#GR.I	P35555	FBN1_HUMAN Fibrillin-1 OS=Homo sapiens GN=FBN1 PE=1 SV=3	332664	1517	1	1	1	610.764	1219.51	2	1219.51	0.0001	530	539	0	51.72	19	23	6.8e-05	R	DIDECLQNGR	I		Deamidated (NQ)	0.0000000200.0		7	130806_HPL_Human_Plaque_BR1_TR2_20_Spectrum024712_scans__6912_RTINSECONDS=1427
FBN1	51.65	2	0.0005	0.41	Deamidated (NQ)	R.DIDECLQN#GR.I	P35555	FBN1_HUMAN Fibrillin-1 OS=Homo sapiens GN=FBN1 PE=1 SV=3	332664	1451	1	1	1	610.764	1219.51	2	1219.51	0.0005	530	539	0	51.65	16	23	7.6e-05	R	DIDECLQNGR	I		Deamidated (NQ)	0.0000000200.0		7	130809_HPL_Human_Plaque_Sample20_Spectrum023524_scans__6539_RTINSECONDS=1396
FBN1	51.51	2	-0.0001	-0.082	Deamidated (NQ)	R.DIDECLQN#GR.I	P35555	FBN1_HUMAN Fibrillin-1 OS=Homo sapiens GN=FBN1 PE=1 SV=3	332664	1786	1	1	1	610.764	1219.51	2	1219.51	-0.0001	530	539	0	51.51	16	22	7e-05	R	DIDECLQNGR	I		Deamidated (NQ)	0.0000000200.0		7	130806_HPL_Human_Plaque_BR2_TR2_19_Spectrum023118_scans__6864_RTINSECONDS=1455
FBN1	51.5	2	0.0008	0.656	Deamidated (NQ)	R.DIDECLQN#GR.I	P35555	FBN1_HUMAN Fibrillin-1 OS=Homo sapiens GN=FBN1 PE=1 SV=3	332664	1490	1	1	1	610.765	1219.51	2	1219.51	0.0008	530	539	0	51.5	16	23	7.7e-05	R	DIDECLQNGR	I		Deamidated (NQ)	0.0000000200.0		7	130801_HPL_Human_Plaque_Sample20_Spectrum023092_scans__6403_RTINSECONDS=1394
FBN1	51.24	2	-0.0001	-0.082	Deamidated (NQ)	R.DIDECLQN#GR.I	P35555	FBN1_HUMAN Fibrillin-1 OS=Homo sapiens GN=FBN1 PE=1 SV=3	332664	1655	1	1	1	610.764	1219.51	2	1219.51	-0.0001	530	539	0	51.24	19	22	7.4e-05	R	DIDECLQNGR	I		Deamidated (NQ)	0.0000000200.0		8	130809_HPL_Human_Plaque_BR1_TR3_19_Spectrum024120_scans__7027_RTINSECONDS=1440
FBN1	50.92	2	-0.001	-0.82	Deamidated (NQ)	R.DIDECLQN#GR.I	P35555	FBN1_HUMAN Fibrillin-1 OS=Homo sapiens GN=FBN1 PE=1 SV=3	332664	1181	1	1	1	610.764	1219.51	2	1219.51	-0.001	530	539	0	50.92	16	23	8.6e-05	R	DIDECLQNGR	I		Deamidated (NQ)	0.0000000200.0		8	130801_HPL_Human_Plaque_Control20_Spectrum023276_scans__6214_RTINSECONDS=1353
FBN1	50.45	2	-0.0005	-0.41	Deamidated (NQ)	R.DIDECLQN#GR.I	P35555	FBN1_HUMAN Fibrillin-1 OS=Homo sapiens GN=FBN1 PE=1 SV=3	332664	1637	1	1	1	610.764	1219.51	2	1219.51	-0.0005	530	539	0	50.45	16	23	9.9e-05	R	DIDECLQNGR	I		Deamidated (NQ)	0.0000000200.0		7	130809_HPL_Human_Plaque_Sample19_Spectrum022793_scans__6771_RTINSECONDS=1441
FBN1	49.61	2	-0.0001	-0.082	Deamidated (NQ)	R.DIDECLQN#GR.I	P35555	FBN1_HUMAN Fibrillin-1 OS=Homo sapiens GN=FBN1 PE=1 SV=3	332664	1563	1	1	1	610.764	1219.51	2	1219.51	-0.0001	530	539	0	49.61	16	22	0.00011	R	DIDECLQNGR	I		Deamidated (NQ)	0.0000000200.0		8	130809_HPL_Human_Plaque_Control19_Spectrum024120_scans__7027_RTINSECONDS=1440
FBN1	49.51	2	0.0001	0.082	Deamidated (NQ)	R.DIDECLQN#GR.I	P35555	FBN1_HUMAN Fibrillin-1 OS=Homo sapiens GN=FBN1 PE=1 SV=3	332664	1438	1	1	1	610.764	1219.51	2	1219.51	0.0001	530	539	0	49.51	16	23	0.00011	R	DIDECLQNGR	I		Deamidated (NQ)	0.0000000200.0		7	130806_HPL_Human_Plaque_Control20_Spectrum024712_scans__6912_RTINSECONDS=1427
FBN1	49.25	2	-0.0001	-0.082	Deamidated (NQ)	R.DIDECLQN#GR.I	P35555	FBN1_HUMAN Fibrillin-1 OS=Homo sapiens GN=FBN1 PE=1 SV=3	332664	1661	1	1	1	610.764	1219.51	2	1219.51	-0.0001	530	539	0	49.25	16	22	0.00012	R	DIDECLQNGR	I		Deamidated (NQ)	0.0000000200.0		7	130806_HPL_Human_Plaque_Sample19_Spectrum023118_scans__6864_RTINSECONDS=1455
FBN1	48.75	2	0.0007	0.574	Deamidated (NQ)	R.DIDECLQN#GR.I	P35555	FBN1_HUMAN Fibrillin-1 OS=Homo sapiens GN=FBN1 PE=1 SV=3	332664	1254	1	1	1	610.765	1219.51	2	1219.51	0.0007	530	539	0	48.75	16	23	0.00014	R	DIDECLQNGR	I		Deamidated (NQ)	0.0000000200.0		7	130801_HPL_Human_Plaque_BR1_TR1_20_Spectrum023464_scans__6421_RTINSECONDS=1384
FBN1	47.83	2	0.0007	0.574	Deamidated (NQ)	R.DIDECLQN#GR.I	P35555	FBN1_HUMAN Fibrillin-1 OS=Homo sapiens GN=FBN1 PE=1 SV=3	332664	1185	1	1	1	610.765	1219.51	2	1219.51	0.0007	530	539	0	47.83	15	23	0.00018	R	DIDECLQNGR	I		Deamidated (NQ)	0.0000000200.0		7	130801_HPL_Human_Plaque_Control20_Spectrum023464_scans__6421_RTINSECONDS=1384
FBN1	40.4	2	0.0012	0.984	Deamidated (NQ)	R.DIDECLQN#GR.I	P35555	FBN1_HUMAN Fibrillin-1 OS=Homo sapiens GN=FBN1 PE=1 SV=3	332664	1281	1	1	1	610.765	1219.52	2	1219.51	0.0012	530	539	0	40.4	15	23	0.001	R	DIDECLQNGR	I		Deamidated (NQ)	0.0000000200.0		7	130809_HPL_Human_Plaque_Control20_Spectrum023225_scans__5547_RTINSECONDS=1233
FBN1	40.39	2	0.0012	0.984	Deamidated (NQ)	R.DIDECLQN#GR.I	P35555	FBN1_HUMAN Fibrillin-1 OS=Homo sapiens GN=FBN1 PE=1 SV=3	332664	1359	1	1	1	610.765	1219.52	2	1219.51	0.0012	530	539	0	40.39	15	23	0.001	R	DIDECLQNGR	I		Deamidated (NQ)	0.0000000200.0		7	130809_HPL_Human_Plaque_BR1_TR3_20_Spectrum023225_scans__5547_RTINSECONDS=1233
FBN1	25.57	2	0.0017	1.394	Deamidated (NQ)	R.DIDECLQN#GR.I	P35555	FBN1_HUMAN Fibrillin-1 OS=Homo sapiens GN=FBN1 PE=1 SV=3	332664	1255	1	1	1	610.765	1219.52	2	1219.51	0.0017	530	539	0	25.57	15	22	0.027	R	DIDECLQNGR	I		Deamidated (NQ)	0.0000000200.0		6	130801_HPL_Human_Plaque_BR1_TR1_20_Spectrum022616_scans__5484_RTINSECONDS=1243
FBN1	23.31	2	0.0017	1.394	Deamidated (NQ)	R.DIDECLQN#GR.I	P35555	FBN1_HUMAN Fibrillin-1 OS=Homo sapiens GN=FBN1 PE=1 SV=3	332664	1186	1	1	1	610.765	1219.52	2	1219.51	0.0017	530	539	0	23.31	14	22	0.045	R	DIDECLQNGR	I		Deamidated (NQ)	0.0000000200.0		6	130801_HPL_Human_Plaque_Control20_Spectrum022616_scans__5484_RTINSECONDS=1243
FBN1	20.4	2	-0.0008	-0.656	Deamidated (NQ)	R.DIDECLQN#GR.I	P35555	FBN1_HUMAN Fibrillin-1 OS=Homo sapiens GN=FBN1 PE=1 SV=3	332664	1468	1	1	1	610.764	1219.51	2	1219.51	-0.0008	530	539	0	20.4	14	23	0.094	R	DIDECLQNGR	I		Deamidated (NQ)	0.0000000200.0		5	130806_HPL_Human_Plaque_Sample20_Spectrum023693_scans__6669_RTINSECONDS=1416
FBN1	18.43	2	0.0034	2.788	Deamidated (NQ)	R.DIDECLQN#GR.I	P35555	FBN1_HUMAN Fibrillin-1 OS=Homo sapiens GN=FBN1 PE=1 SV=3	332664	1441	1	1	1	610.766	1219.52	2	1219.51	0.0034	530	539	0	18.43	14	23	0.18	R	DIDECLQNGR	I		Deamidated (NQ)	0.0000000200.0		5	130806_HPL_Human_Plaque_Control20_Spectrum023678_scans__5771_RTINSECONDS=1255
FBN1	58.5	3	1.0025	517.872	3 Deamidated (NQ)	R.DIDECLQN#GRICN#N#GR.C	P35555	FBN1_HUMAN Fibrillin-1 OS=Homo sapiens GN=FBN1 PE=1 SV=3	332664	7398	1	1	1	646.61	1936.81	3	1935.81	1.0025	530	545	1	58.5	20	24	2e-05	R	DIDECLQNGRICNNGR	C		3 Deamidated (NQ)	0.0000000200002200.0		8	130806_HPL_Human_Plaque_BR1_TR2_20_Spectrum026593_scans__9002_RTINSECONDS=1738
FBN1	56.67	3	1.0025	517.872	3 Deamidated (NQ)	R.DIDECLQN#GRICN#N#GR.C	P35555	FBN1_HUMAN Fibrillin-1 OS=Homo sapiens GN=FBN1 PE=1 SV=3	332664	6484	1	1	1	646.61	1936.81	3	1935.81	1.0025	530	545	1	56.67	16	24	3.1e-05	R	DIDECLQNGRICNNGR	C		3 Deamidated (NQ)	0.0000000200002200.0		8	130806_HPL_Human_Plaque_Control20_Spectrum026593_scans__9002_RTINSECONDS=1738
FBN1	54.29	3	-0.0015	-0.7749	3 Deamidated (NQ)	R.DIDECLQN#GRICN#N#GR.C	P35555	FBN1_HUMAN Fibrillin-1 OS=Homo sapiens GN=FBN1 PE=1 SV=3	332664	6226	1	1	1	646.275	1935.8	3	1935.81	-0.0014	530	545	1	54.29	19	23	4.2e-05	R	DIDECLQNGRICNNGR	C		3 Deamidated (NQ)	0.0000000200002200.0		8	130801_HPL_Human_Plaque_BR1_TR1_20_Spectrum025598_scans__8797_RTINSECONDS=1738
FBN1	54.26	3	-0.0015	-0.7749	3 Deamidated (NQ)	R.DIDECLQN#GRICN#N#GR.C	P35555	FBN1_HUMAN Fibrillin-1 OS=Homo sapiens GN=FBN1 PE=1 SV=3	332664	5442	1	1	1	646.275	1935.8	3	1935.81	-0.0014	530	545	1	54.26	16	23	4.3e-05	R	DIDECLQNGRICNNGR	C		3 Deamidated (NQ)	0.0000000200002200.0		8	130801_HPL_Human_Plaque_Control20_Spectrum025598_scans__8797_RTINSECONDS=1738
FBN1	48.83	3	0.0011	0.5682	3 Deamidated (NQ)	R.DIDECLQN#GRICN#N#GR.C	P35555	FBN1_HUMAN Fibrillin-1 OS=Homo sapiens GN=FBN1 PE=1 SV=3	332664	6855	1	1	1	646.276	1935.81	3	1935.81	0.0011	530	545	1	48.83	16	23	0.00015	R	DIDECLQNGRICNNGR	C		3 Deamidated (NQ)	0.0000000200002200.0		7	130809_HPL_Human_Plaque_BR1_TR3_20_Spectrum026351_scans__9028_RTINSECONDS=1751
FBN1	38.51	3	0.0009	0.4649	3 Deamidated (NQ)	R.DIDECLQN#GRICN#N#GR.C	P35555	FBN1_HUMAN Fibrillin-1 OS=Homo sapiens GN=FBN1 PE=1 SV=3	332664	5980	1	1	1	646.276	1935.81	3	1935.81	0.0009	530	545	1	38.51	15	23	0.0016	R	DIDECLQNGRICNNGR	C		3 Deamidated (NQ)	0.0000000200002200.0		6	130809_HPL_Human_Plaque_Control20_Spectrum026223_scans__8878_RTINSECONDS=1729
FBN1	38.5	3	0.0009	0.4649	3 Deamidated (NQ)	R.DIDECLQN#GRICN#N#GR.C	P35555	FBN1_HUMAN Fibrillin-1 OS=Homo sapiens GN=FBN1 PE=1 SV=3	332664	6854	1	1	1	646.276	1935.81	3	1935.81	0.0009	530	545	1	38.5	16	23	0.0016	R	DIDECLQNGRICNNGR	C		3 Deamidated (NQ)	0.0000000200002200.0		6	130809_HPL_Human_Plaque_BR1_TR3_20_Spectrum026223_scans__8878_RTINSECONDS=1729
FBN1	35.42	3	0.0011	0.5682	3 Deamidated (NQ)	R.DIDECLQN#GRICN#N#GR.C	P35555	FBN1_HUMAN Fibrillin-1 OS=Homo sapiens GN=FBN1 PE=1 SV=3	332664	5981	1	1	1	646.276	1935.81	3	1935.81	0.0011	530	545	1	35.42	15	23	0.0033	R	DIDECLQNGRICNNGR	C		3 Deamidated (NQ)	0.0000000200002200.0		6	130809_HPL_Human_Plaque_Control20_Spectrum026351_scans__9028_RTINSECONDS=1751
FBN1	33.67	3	-0.0084	-4.3393	3 Deamidated (NQ)	R.DIDECLQN#GRICN#N#GR.C	P35555	FBN1_HUMAN Fibrillin-1 OS=Homo sapiens GN=FBN1 PE=1 SV=3	332664	8227	1	1	1	646.273	1935.8	3	1935.81	-0.0084	530	545	1	33.67	15	23	0.0045	R	DIDECLQNGRICNNGR	C		3 Deamidated (NQ)	0.0000000200002200.0		9	130801_HPL_Human_Plaque_BR2_TR1_20_Spectrum025103_scans__8631_RTINSECONDS=1727
FBN1	33.2	3	-0.0084	-4.3393	3 Deamidated (NQ)	R.DIDECLQN#GRICN#N#GR.C	P35555	FBN1_HUMAN Fibrillin-1 OS=Homo sapiens GN=FBN1 PE=1 SV=3	332664	6566	1	1	1	646.273	1935.8	3	1935.81	-0.0084	530	545	1	33.2	15	23	0.005	R	DIDECLQNGRICNNGR	C		3 Deamidated (NQ)	0.0000000200002200.0		8	130801_HPL_Human_Plaque_Sample20_Spectrum025103_scans__8631_RTINSECONDS=1727
FBN1	22.65	3	-0.0026	-1.3431	3 Deamidated (NQ)	R.DIDECLQN#GRICN#N#GR.C	P35555	FBN1_HUMAN Fibrillin-1 OS=Homo sapiens GN=FBN1 PE=1 SV=3	332664	6569	1	1	1	646.275	1935.8	3	1935.81	-0.0025	530	545	1	22.65	14	23	0.061	R	DIDECLQNGRICNNGR	C		3 Deamidated (NQ)	0.0000000200002200.0		7	130801_HPL_Human_Plaque_Sample20_Spectrum025232_scans__8778_RTINSECONDS=1749
FBN1	19.4	3	0.0009	0.4649	3 Deamidated (NQ)	R.DIDECLQN#GRICN#N#GR.C	P35555	FBN1_HUMAN Fibrillin-1 OS=Homo sapiens GN=FBN1 PE=1 SV=3	332664	7394	1	1	1	646.276	1935.81	3	1935.81	0.0009	530	545	1	19.4	18	23	0.13	R	DIDECLQNGRICNNGR	C		3 Deamidated (NQ)	0.0000000200002200.0		7	130806_HPL_Human_Plaque_BR1_TR2_20_Spectrum026730_scans__9157_RTINSECONDS=1760
FBN1	18.97	3	0.0018	0.9298	3 Deamidated (NQ)	R.DIDECLQN#GRICN#N#GR.C	P35555	FBN1_HUMAN Fibrillin-1 OS=Homo sapiens GN=FBN1 PE=1 SV=3	332664	5444	1	1	1	646.276	1935.81	3	1935.81	0.0019	530	545	1	18.97	14	23	0.15	R	DIDECLQNGRICNNGR	C		3 Deamidated (NQ)	0.0000000200002200.0		6	130801_HPL_Human_Plaque_Control20_Spectrum025469_scans__8649_RTINSECONDS=1716
FBN1	16.77	3	0.0009	0.4649	3 Deamidated (NQ)	R.DIDECLQN#GRICN#N#GR.C	P35555	FBN1_HUMAN Fibrillin-1 OS=Homo sapiens GN=FBN1 PE=1 SV=3	332664	6480	1	1	1	646.276	1935.81	3	1935.81	0.0009	530	545	1	16.77	14	23	0.24	R	DIDECLQNGRICNNGR	C		3 Deamidated (NQ)	0.0000000200002200.0		7	130806_HPL_Human_Plaque_Control20_Spectrum026730_scans__9157_RTINSECONDS=1760
FBN1	79.97	3	-0.0008	-0.4135	2 Deamidated (NQ)	R.DIDECLQN#GRICN#NGR.C	P35555	FBN1_HUMAN Fibrillin-1 OS=Homo sapiens GN=FBN1 PE=1 SV=3	332664	8257	1	1	1	645.947	1934.82	3	1934.82	-0.0009	530	545	1	79.97	18	25	1.7e-07	R	DIDECLQNGRICNNGR	C		2 Deamidated (NQ)	0.0000000200002000.0		10	130806_HPL_Human_Plaque_BR2_TR2_20_Spectrum025338_scans__8481_RTINSECONDS=1687
FBN1	77.14	3	-0.001	-0.5168	2 Deamidated (NQ)	R.DIDECLQN#GRICN#NGR.C	P35555	FBN1_HUMAN Fibrillin-1 OS=Homo sapiens GN=FBN1 PE=1 SV=3	332664	6222	1	1	1	645.947	1934.82	3	1934.82	-0.0011	530	545	1	77.14	17	25	3.3e-07	R	DIDECLQNGRICNNGR	C		2 Deamidated (NQ)	0.0000000200002000.0		10	130801_HPL_Human_Plaque_BR1_TR1_20_Spectrum025151_scans__8289_RTINSECONDS=1662
FBN1	76.82	3	-0.0008	-0.4135	2 Deamidated (NQ)	R.DIDECLQN#GRICN#NGR.C	P35555	FBN1_HUMAN Fibrillin-1 OS=Homo sapiens GN=FBN1 PE=1 SV=3	332664	6721	1	1	1	645.947	1934.82	3	1934.82	-0.0009	530	545	1	76.82	17	25	3.6e-07	R	DIDECLQNGRICNNGR	C		2 Deamidated (NQ)	0.0000000200002000.0		10	130806_HPL_Human_Plaque_Sample20_Spectrum025338_scans__8481_RTINSECONDS=1687
FBN1	74.11	3	-0.001	-0.5168	2 Deamidated (NQ)	R.DIDECLQN#GRICN#NGR.C	P35555	FBN1_HUMAN Fibrillin-1 OS=Homo sapiens GN=FBN1 PE=1 SV=3	332664	5438	1	1	1	645.947	1934.82	3	1934.82	-0.0011	530	545	1	74.11	17	25	6.6e-07	R	DIDECLQNGRICNNGR	C		2 Deamidated (NQ)	0.0000000200002000.0		10	130801_HPL_Human_Plaque_Control20_Spectrum025151_scans__8289_RTINSECONDS=1662
FBN1	73.96	3	-0.0003	-0.1551	2 Deamidated (NQ)	R.DIDECLQN#GRICN#NGR.C	P35555	FBN1_HUMAN Fibrillin-1 OS=Homo sapiens GN=FBN1 PE=1 SV=3	332664	6845	1	1	1	645.947	1934.82	3	1934.82	-0.0003	530	545	1	73.96	17	25	7e-07	R	DIDECLQNGRICNNGR	C		2 Deamidated (NQ)	0.0000000200002000.0		12	130809_HPL_Human_Plaque_BR1_TR3_20_Spectrum025902_scans__8513_RTINSECONDS=1675
FBN1	72.02	3	-0.0003	-0.1551	2 Deamidated (NQ)	R.DIDECLQN#GRICN#NGR.C	P35555	FBN1_HUMAN Fibrillin-1 OS=Homo sapiens GN=FBN1 PE=1 SV=3	332664	5971	1	1	1	645.947	1934.82	3	1934.82	-0.0003	530	545	1	72.02	17	25	1.1e-06	R	DIDECLQNGRICNNGR	C		2 Deamidated (NQ)	0.0000000200002000.0		12	130809_HPL_Human_Plaque_Control20_Spectrum025902_scans__8513_RTINSECONDS=1675
FBN1	69.17	3	-0.0019	-0.982	2 Deamidated (NQ)	R.DIDECLQN#GRICN#NGR.C	P35555	FBN1_HUMAN Fibrillin-1 OS=Homo sapiens GN=FBN1 PE=1 SV=3	332664	8277	1	1	1	645.947	1934.82	3	1934.82	-0.002	530	545	1	69.17	17	25	2e-06	R	DIDECLQNGRICNNGR	C		2 Deamidated (NQ)	0.0000000200002000.0		9	130809_HPL_Human_Plaque_BR2_TR3_20_Spectrum025263_scans__8458_RTINSECONDS=1684
FBN1	65.57	3	-0.0019	-0.982	2 Deamidated (NQ)	R.DIDECLQN#GRICN#NGR.C	P35555	FBN1_HUMAN Fibrillin-1 OS=Homo sapiens GN=FBN1 PE=1 SV=3	332664	6468	1	1	1	645.947	1934.82	3	1934.82	-0.002	530	545	1	65.57	17	25	4.6e-06	R	DIDECLQNGRICNNGR	C		2 Deamidated (NQ)	0.0000000200002000.0		9	130809_HPL_Human_Plaque_Sample20_Spectrum025263_scans__8458_RTINSECONDS=1684
FBN1	60.24	3	-0.0014	-0.7236	2 Deamidated (NQ)	R.DIDECLQN#GRICN#NGR.C	P35555	FBN1_HUMAN Fibrillin-1 OS=Homo sapiens GN=FBN1 PE=1 SV=3	332664	8225	1	1	1	645.947	1934.82	3	1934.82	-0.0015	530	545	1	60.24	16	25	1.6e-05	R	DIDECLQNGRICNNGR	C		2 Deamidated (NQ)	0.0000000200002000.0		8	130801_HPL_Human_Plaque_BR2_TR1_20_Spectrum024772_scans__8256_RTINSECONDS=1672
FBN1	57.51	3	-0.0014	-0.7236	2 Deamidated (NQ)	R.DIDECLQN#GRICN#NGR.C	P35555	FBN1_HUMAN Fibrillin-1 OS=Homo sapiens GN=FBN1 PE=1 SV=3	332664	6564	1	1	1	645.947	1934.82	3	1934.82	-0.0015	530	545	1	57.51	16	25	3e-05	R	DIDECLQNGRICNNGR	C		2 Deamidated (NQ)	0.0000000200002000.0		8	130801_HPL_Human_Plaque_Sample20_Spectrum024772_scans__8256_RTINSECONDS=1672
FBN1	57.27	3	-0.0091	-4.7033	2 Deamidated (NQ)	R.DIDECLQN#GRICN#NGR.C	P35555	FBN1_HUMAN Fibrillin-1 OS=Homo sapiens GN=FBN1 PE=1 SV=3	332664	6556	1	1	1	645.945	1934.81	3	1934.82	-0.0091	530	545	1	57.27	16	24	2.7e-05	R	DIDECLQNGRICNNGR	C		2 Deamidated (NQ)	0.0000000200002000.0		10	130809_HPL_Human_Plaque_Control19_Spectrum025494_scans__8559_RTINSECONDS=1671
FBN1	56.31	3	-0.0023	-1.1887	2 Deamidated (NQ)	R.DIDECLQN#GRICN#NGR.C	P35555	FBN1_HUMAN Fibrillin-1 OS=Homo sapiens GN=FBN1 PE=1 SV=3	332664	7951	1	1	1	645.947	1934.82	3	1934.82	-0.0024	530	545	1	56.31	16	25	3.9e-05	R	DIDECLQNGRICNNGR	C		2 Deamidated (NQ)	0.0000000200002000.0		10	130806_HPL_Human_Plaque_BR1_TR2_19_Spectrum025707_scans__8692_RTINSECONDS=1681
FBN1	53.75	3	-0.0023	-1.1887	2 Deamidated (NQ)	R.DIDECLQN#GRICN#NGR.C	P35555	FBN1_HUMAN Fibrillin-1 OS=Homo sapiens GN=FBN1 PE=1 SV=3	332664	7004	1	1	1	645.947	1934.82	3	1934.82	-0.0024	530	545	1	53.75	16	25	7e-05	R	DIDECLQNGRICNNGR	C		2 Deamidated (NQ)	0.0000000200002000.0		10	130806_HPL_Human_Plaque_Control19_Spectrum025707_scans__8692_RTINSECONDS=1681
FBN1	44.84	3	-0.001	-0.5168	2 Deamidated (NQ)	R.DIDECLQN#GRICN#NGR.C	P35555	FBN1_HUMAN Fibrillin-1 OS=Homo sapiens GN=FBN1 PE=1 SV=3	332664	6475	1	1	1	645.947	1934.82	3	1934.82	-0.0011	530	545	1	44.84	15	25	0.00056	R	DIDECLQNGRICNNGR	C		2 Deamidated (NQ)	0.0000000200002000.0		7	130806_HPL_Human_Plaque_Control20_Spectrum026236_scans__8598_RTINSECONDS=1678
FBN1	58.46	2	-0.0013	-0.6722	Deamidated (NQ)	R.DIDECLQN#GRICNNGR.C	P35555	FBN1_HUMAN Fibrillin-1 OS=Homo sapiens GN=FBN1 PE=1 SV=3	332664	6732	1	1	1	967.925	1933.84	2	1933.84	-0.0014	530	545	1	58.46	17	27	3.7e-05	R	DIDECLQNGRICNNGR	C		Deamidated (NQ)	0.0000000200000000.0		13	130806_HPL_Human_Plaque_Control17_Spectrum026177_scans__8053_RTINSECONDS=1595
FBN1	58.45	2	-0.0013	-0.6722	Deamidated (NQ)	R.DIDECLQN#GRICNNGR.C	P35555	FBN1_HUMAN Fibrillin-1 OS=Homo sapiens GN=FBN1 PE=1 SV=3	332664	7270	1	1	1	967.925	1933.84	2	1933.84	-0.0014	530	545	1	58.45	17	27	3.7e-05	R	DIDECLQNGRICNNGR	C		Deamidated (NQ)	0.0000000200000000.0		13	130806_HPL_Human_Plaque_BR1_TR2_17_Spectrum026177_scans__8053_RTINSECONDS=1595
FBN1	45.54	2	-0.0015	-0.7757	Deamidated (NQ)	R.DIDECLQN#GRICNNGR.C	P35555	FBN1_HUMAN Fibrillin-1 OS=Homo sapiens GN=FBN1 PE=1 SV=3	332664	6760	1	1	1	967.925	1933.84	2	1933.84	-0.0015	530	545	1	45.54	17	27	0.00072	R	DIDECLQNGRICNNGR	C		Deamidated (NQ)	0.0000000200000000.0		12	130801_HPL_Human_Plaque_BR1_TR1_17_Spectrum025519_scans__7817_RTINSECONDS=1593
FBN1	44.97	2	-0.0015	-0.7757	Deamidated (NQ)	R.DIDECLQN#GRICNNGR.C	P35555	FBN1_HUMAN Fibrillin-1 OS=Homo sapiens GN=FBN1 PE=1 SV=3	332664	6229	1	1	1	967.925	1933.84	2	1933.84	-0.0015	530	545	1	44.97	17	27	0.00082	R	DIDECLQNGRICNNGR	C		Deamidated (NQ)	0.0000000200000000.0		11	130801_HPL_Human_Plaque_Control17_Spectrum025519_scans__7817_RTINSECONDS=1593
FBN1	40.95	2	-0.001	-0.5171	Deamidated (NQ)	R.DIDECLQN#GRICNNGR.C	P35555	FBN1_HUMAN Fibrillin-1 OS=Homo sapiens GN=FBN1 PE=1 SV=3	332664	6707	1	1	1	967.925	1933.84	2	1933.84	-0.001	530	545	1	40.95	17	27	0.0021	R	DIDECLQNGRICNNGR	C		Deamidated (NQ)	0.0000000200000000.0		6	130801_HPL_Human_Plaque_Sample17_Spectrum025049_scans__7731_RTINSECONDS=1580
FBN1	40.94	2	-0.001	-0.5171	Deamidated (NQ)	R.DIDECLQN#GRICNNGR.C	P35555	FBN1_HUMAN Fibrillin-1 OS=Homo sapiens GN=FBN1 PE=1 SV=3	332664	7369	1	1	1	967.925	1933.84	2	1933.84	-0.001	530	545	1	40.94	17	27	0.0021	R	DIDECLQNGRICNNGR	C		Deamidated (NQ)	0.0000000200000000.0		6	130801_HPL_Human_Plaque_BR2_TR1_17_Spectrum025049_scans__7731_RTINSECONDS=1580
FBN1	30.72	2	-0.0009	-0.4654	Deamidated (NQ)	R.DIDECLQN#GRICNNGR.C	P35555	FBN1_HUMAN Fibrillin-1 OS=Homo sapiens GN=FBN1 PE=1 SV=3	332664	6705	1	1	1	967.925	1933.84	2	1933.84	-0.0009	530	545	1	30.72	18	27	0.022	R	DIDECLQNGRICNNGR	C		Deamidated (NQ)	0.0000000200000000.0		4	130809_HPL_Human_Plaque_Control17_Spectrum026059_scans__7940_RTINSECONDS=1585
FBN1	60.4	3	-0.0005	-0.2586	Deamidated (NQ)	R.DIDECLQN#GRICNNGR.C	P35555	FBN1_HUMAN Fibrillin-1 OS=Homo sapiens GN=FBN1 PE=1 SV=3	332664	7751	1	1	1	645.62	1933.84	3	1933.84	-0.0005	530	545	1	60.4	18	27	2.4e-05	R	DIDECLQNGRICNNGR	C		Deamidated (NQ)	0.0000000200000000.0		10	130809_HPL_Human_Plaque_BR2_TR3_17_Spectrum025520_scans__8005_RTINSECONDS=1601
FBN1	58.99	3	0.0001	0.0517	Deamidated (NQ)	R.DIDECLQN#GRICNNGR.C	P35555	FBN1_HUMAN Fibrillin-1 OS=Homo sapiens GN=FBN1 PE=1 SV=3	332664	7272	1	1	1	645.62	1933.84	3	1933.84	0	530	545	1	58.99	16	27	3.4e-05	R	DIDECLQNGRICNNGR	C		Deamidated (NQ)	0.0000000200000000.0		9	130806_HPL_Human_Plaque_BR1_TR2_17_Spectrum026181_scans__8057_RTINSECONDS=1595
FBN1	58.2	3	0.0001	0.0517	Deamidated (NQ)	R.DIDECLQN#GRICNNGR.C	P35555	FBN1_HUMAN Fibrillin-1 OS=Homo sapiens GN=FBN1 PE=1 SV=3	332664	6734	1	1	1	645.62	1933.84	3	1933.84	0	530	545	1	58.2	16	27	4e-05	R	DIDECLQNGRICNNGR	C		Deamidated (NQ)	0.0000000200000000.0		8	130806_HPL_Human_Plaque_Control17_Spectrum026181_scans__8057_RTINSECONDS=1595
FBN1	55.93	3	-0.0005	-0.2586	Deamidated (NQ)	R.DIDECLQN#GRICNNGR.C	P35555	FBN1_HUMAN Fibrillin-1 OS=Homo sapiens GN=FBN1 PE=1 SV=3	332664	7727	1	1	1	645.62	1933.84	3	1933.84	-0.0005	530	545	1	55.93	16	27	6.9e-05	R	DIDECLQNGRICNNGR	C		Deamidated (NQ)	0.0000000200000000.0		10	130806_HPL_Human_Plaque_BR2_TR2_17_Spectrum025827_scans__8054_RTINSECONDS=1604
FBN1	55.46	3	-0.0005	-0.2586	Deamidated (NQ)	R.DIDECLQN#GRICNNGR.C	P35555	FBN1_HUMAN Fibrillin-1 OS=Homo sapiens GN=FBN1 PE=1 SV=3	332664	6972	1	1	1	645.62	1933.84	3	1933.84	-0.0005	530	545	1	55.46	16	27	7.6e-05	R	DIDECLQNGRICNNGR	C		Deamidated (NQ)	0.0000000200000000.0		8	130809_HPL_Human_Plaque_Sample17_Spectrum025520_scans__8005_RTINSECONDS=1601
FBN1	55.05	3	-0.0001	-0.0517	Deamidated (NQ)	R.DIDECLQN#GRICNNGR.C	P35555	FBN1_HUMAN Fibrillin-1 OS=Homo sapiens GN=FBN1 PE=1 SV=3	332664	6231	1	1	1	645.62	1933.84	3	1933.84	-0.0002	530	545	1	55.05	16	27	8.3e-05	R	DIDECLQNGRICNNGR	C		Deamidated (NQ)	0.0000000200000000.0		8	130801_HPL_Human_Plaque_Control17_Spectrum025508_scans__7804_RTINSECONDS=1592
FBN1	55.04	3	-0.0001	-0.0517	Deamidated (NQ)	R.DIDECLQN#GRICNNGR.C	P35555	FBN1_HUMAN Fibrillin-1 OS=Homo sapiens GN=FBN1 PE=1 SV=3	332664	6762	1	1	1	645.62	1933.84	3	1933.84	-0.0002	530	545	1	55.04	17	27	8.4e-05	R	DIDECLQNGRICNNGR	C		Deamidated (NQ)	0.0000000200000000.0		8	130801_HPL_Human_Plaque_BR1_TR1_17_Spectrum025508_scans__7804_RTINSECONDS=1592
FBN1	52.52	3	-0.0005	-0.2586	Deamidated (NQ)	R.DIDECLQN#GRICNNGR.C	P35555	FBN1_HUMAN Fibrillin-1 OS=Homo sapiens GN=FBN1 PE=1 SV=3	332664	7036	1	1	1	645.62	1933.84	3	1933.84	-0.0005	530	545	1	52.52	16	27	0.00015	R	DIDECLQNGRICNNGR	C		Deamidated (NQ)	0.0000000200000000.0		10	130806_HPL_Human_Plaque_Sample17_Spectrum025827_scans__8054_RTINSECONDS=1604
FBN1	51.85	3	-0.0009	-0.4654	Deamidated (NQ)	R.DIDECLQN#GRICNNGR.C	P35555	FBN1_HUMAN Fibrillin-1 OS=Homo sapiens GN=FBN1 PE=1 SV=3	332664	6733	1	1	1	645.619	1933.84	3	1933.84	-0.0009	530	545	1	51.85	17	27	0.00017	R	DIDECLQNGRICNNGR	C		Deamidated (NQ)	0.0000000200000000.0		7	130806_HPL_Human_Plaque_Control17_Spectrum026017_scans__7871_RTINSECONDS=1568
FBN1	51.84	3	-0.0009	-0.4654	Deamidated (NQ)	R.DIDECLQN#GRICNNGR.C	P35555	FBN1_HUMAN Fibrillin-1 OS=Homo sapiens GN=FBN1 PE=1 SV=3	332664	7271	1	1	1	645.619	1933.84	3	1933.84	-0.0009	530	545	1	51.84	17	27	0.00017	R	DIDECLQNGRICNNGR	C		Deamidated (NQ)	0.0000000200000000.0		7	130806_HPL_Human_Plaque_BR1_TR2_17_Spectrum026017_scans__7871_RTINSECONDS=1568
FBN1	51.4	3	-0.0019	-0.9825	Deamidated (NQ)	R.DIDECLQN#GRICNNGR.C	P35555	FBN1_HUMAN Fibrillin-1 OS=Homo sapiens GN=FBN1 PE=1 SV=3	332664	7726	1	1	1	645.619	1933.84	3	1933.84	-0.002	530	545	1	51.4	16	26	0.00018	R	DIDECLQNGRICNNGR	C		Deamidated (NQ)	0.0000000200000000.0		8	130806_HPL_Human_Plaque_BR2_TR2_17_Spectrum025659_scans__7855_RTINSECONDS=1575
FBN1	51.08	3	-0.0001	-0.0517	Deamidated (NQ)	R.DIDECLQN#GRICNNGR.C	P35555	FBN1_HUMAN Fibrillin-1 OS=Homo sapiens GN=FBN1 PE=1 SV=3	332664	7239	1	1	1	645.62	1933.84	3	1933.84	-0.0002	530	545	1	51.08	16	27	0.00021	R	DIDECLQNGRICNNGR	C		Deamidated (NQ)	0.0000000200000000.0		9	130809_HPL_Human_Plaque_BR1_TR3_17_Spectrum026082_scans__7967_RTINSECONDS=1589
FBN1	49.73	3	-0.0009	-0.4654	Deamidated (NQ)	R.DIDECLQN#GRICNNGR.C	P35555	FBN1_HUMAN Fibrillin-1 OS=Homo sapiens GN=FBN1 PE=1 SV=3	332664	6761	1	1	1	645.619	1933.84	3	1933.84	-0.0009	530	545	1	49.73	16	27	0.00028	R	DIDECLQNGRICNNGR	C		Deamidated (NQ)	0.0000000200000000.0		7	130801_HPL_Human_Plaque_BR1_TR1_17_Spectrum025356_scans__7631_RTINSECONDS=1566
FBN1	48.82	3	-0.0019	-0.9825	Deamidated (NQ)	R.DIDECLQN#GRICNNGR.C	P35555	FBN1_HUMAN Fibrillin-1 OS=Homo sapiens GN=FBN1 PE=1 SV=3	332664	7035	1	1	1	645.619	1933.84	3	1933.84	-0.002	530	545	1	48.82	16	26	0.00033	R	DIDECLQNGRICNNGR	C		Deamidated (NQ)	0.0000000200000000.0		8	130806_HPL_Human_Plaque_Sample17_Spectrum025659_scans__7855_RTINSECONDS=1575
FBN1	47.74	3	-0.0007	-0.362	Deamidated (NQ)	R.DIDECLQN#GRICNNGR.C	P35555	FBN1_HUMAN Fibrillin-1 OS=Homo sapiens GN=FBN1 PE=1 SV=3	332664	6708	1	1	1	645.619	1933.84	3	1933.84	-0.0007	530	545	1	47.74	16	27	0.00045	R	DIDECLQNGRICNNGR	C		Deamidated (NQ)	0.0000000200000000.0		7	130801_HPL_Human_Plaque_Sample17_Spectrum025059_scans__7742_RTINSECONDS=1582
FBN1	47.73	3	-0.0007	-0.362	Deamidated (NQ)	R.DIDECLQN#GRICNNGR.C	P35555	FBN1_HUMAN Fibrillin-1 OS=Homo sapiens GN=FBN1 PE=1 SV=3	332664	7370	1	1	1	645.619	1933.84	3	1933.84	-0.0007	530	545	1	47.73	16	27	0.00045	R	DIDECLQNGRICNNGR	C		Deamidated (NQ)	0.0000000200000000.0		7	130801_HPL_Human_Plaque_BR2_TR1_17_Spectrum025059_scans__7742_RTINSECONDS=1582
FBN1	47.33	3	-0.001	-0.5171	Deamidated (NQ)	R.DIDECLQN#GRICNNGR.C	P35555	FBN1_HUMAN Fibrillin-1 OS=Homo sapiens GN=FBN1 PE=1 SV=3	332664	6704	1	1	1	645.619	1933.84	3	1933.84	-0.0011	530	545	1	47.33	15	27	0.00048	R	DIDECLQNGRICNNGR	C		Deamidated (NQ)	0.0000000200000000.0		7	130809_HPL_Human_Plaque_Control17_Spectrum025910_scans__7770_RTINSECONDS=1560
FBN1	47.32	3	-0.001	-0.5171	Deamidated (NQ)	R.DIDECLQN#GRICNNGR.C	P35555	FBN1_HUMAN Fibrillin-1 OS=Homo sapiens GN=FBN1 PE=1 SV=3	332664	7237	1	1	1	645.619	1933.84	3	1933.84	-0.0011	530	545	1	47.32	16	27	0.00048	R	DIDECLQNGRICNNGR	C		Deamidated (NQ)	0.0000000200000000.0		7	130809_HPL_Human_Plaque_BR1_TR3_17_Spectrum025910_scans__7770_RTINSECONDS=1560
FBN1	46.44	3	-0.0009	-0.4654	Deamidated (NQ)	R.DIDECLQN#GRICNNGR.C	P35555	FBN1_HUMAN Fibrillin-1 OS=Homo sapiens GN=FBN1 PE=1 SV=3	332664	6230	1	1	1	645.619	1933.84	3	1933.84	-0.0009	530	545	1	46.44	16	27	0.00059	R	DIDECLQNGRICNNGR	C		Deamidated (NQ)	0.0000000200000000.0		7	130801_HPL_Human_Plaque_Control17_Spectrum025356_scans__7631_RTINSECONDS=1566
FBN1	46.01	3	-0.0034	-1.7582	Deamidated (NQ)	R.DIDECLQN#GRICNNGR.C	P35555	FBN1_HUMAN Fibrillin-1 OS=Homo sapiens GN=FBN1 PE=1 SV=3	332664	7749	1	1	1	645.619	1933.83	3	1933.84	-0.0035	530	545	1	46.01	17	26	0.0006	R	DIDECLQNGRICNNGR	C		Deamidated (NQ)	0.0000000200000000.0		7	130809_HPL_Human_Plaque_BR2_TR3_17_Spectrum025344_scans__7800_RTINSECONDS=1571
FBN1	44.88	3	-0.0001	-0.0517	Deamidated (NQ)	R.DIDECLQN#GRICNNGR.C	P35555	FBN1_HUMAN Fibrillin-1 OS=Homo sapiens GN=FBN1 PE=1 SV=3	332664	6706	1	1	1	645.62	1933.84	3	1933.84	-0.0002	530	545	1	44.88	15	27	0.00087	R	DIDECLQNGRICNNGR	C		Deamidated (NQ)	0.0000000200000000.0		9	130809_HPL_Human_Plaque_Control17_Spectrum026082_scans__7967_RTINSECONDS=1589
FBN1	43.36	3	-0.0034	-1.7582	Deamidated (NQ)	R.DIDECLQN#GRICNNGR.C	P35555	FBN1_HUMAN Fibrillin-1 OS=Homo sapiens GN=FBN1 PE=1 SV=3	332664	6971	1	1	1	645.619	1933.83	3	1933.84	-0.0035	530	545	1	43.36	17	26	0.0011	R	DIDECLQNGRICNNGR	C		Deamidated (NQ)	0.0000000200000000.0		7	130809_HPL_Human_Plaque_Sample17_Spectrum025344_scans__7800_RTINSECONDS=1571
FBN1	41.83	3	-0.0019	-0.9825	Deamidated (NQ)	R.DIDECLQN#GRICNNGR.C	P35555	FBN1_HUMAN Fibrillin-1 OS=Homo sapiens GN=FBN1 PE=1 SV=3	332664	6706	1	1	1	645.619	1933.84	3	1933.84	-0.002	530	545	1	41.83	15	26	0.0016	R	DIDECLQNGRICNNGR	C		Deamidated (NQ)	0.0000000200000000.0		8	130801_HPL_Human_Plaque_Sample17_Spectrum024903_scans__7558_RTINSECONDS=1555
FBN1	22.46	3	-0.0001	-0.0517	Deamidated (NQ)	R.DIDECLQN#GRICNNGR.C	P35555	FBN1_HUMAN Fibrillin-1 OS=Homo sapiens GN=FBN1 PE=1 SV=3	332664	7599	1	1	1	645.62	1933.84	3	1933.84	-0.0002	530	545	1	22.46	14	27	0.15	R	DIDECLQNGRICNNGR	C		Deamidated (NQ)	0.0000000200000000.0		6	130806_HPL_Human_Plaque_Control18_Spectrum025964_scans__8107_RTINSECONDS=1599
FBN1	20.13	3	0.0004	0.2068	Deamidated (NQ)	R.DIDECLQN#GRICNNGR.C	P35555	FBN1_HUMAN Fibrillin-1 OS=Homo sapiens GN=FBN1 PE=1 SV=3	332664	7540	1	1	1	645.62	1933.84	3	1933.84	0.0004	530	545	1	20.13	14	27	0.25	R	DIDECLQNGRICNNGR	C		Deamidated (NQ)	0.0000000200000000.0		6	130801_HPL_Human_Plaque_BR1_TR1_18_Spectrum025037_scans__7812_RTINSECONDS=1595
FBN1	41.99	2	0.0001	0.0821		R.DIDECLQNGR.I	P35555	FBN1_HUMAN Fibrillin-1 OS=Homo sapiens GN=FBN1 PE=1 SV=3	332664	1451	1	1	1	610.272	1218.53	2	1218.53	0.0001	530	539	0	41.99	15	24	0.00085	R	DIDECLQNGR	I					8	130801_HPL_Human_Plaque_BR1_TR1_17_Spectrum024000_scans__6100_RTINSECONDS=1339
FBN1	41.71	2	0.0003	0.2462		R.DIDECLQNGR.I	P35555	FBN1_HUMAN Fibrillin-1 OS=Homo sapiens GN=FBN1 PE=1 SV=3	332664	1527	1	1	1	610.272	1218.53	2	1218.53	0.0004	530	539	0	41.71	19	24	0.001	R	DIDECLQNGR	I					7	130806_HPL_Human_Plaque_Sample17_Spectrum024298_scans__6302_RTINSECONDS=1346
FBN1	41.7	2	0.0003	0.2462		R.DIDECLQNGR.I	P35555	FBN1_HUMAN Fibrillin-1 OS=Homo sapiens GN=FBN1 PE=1 SV=3	332664	1629	1	1	1	610.272	1218.53	2	1218.53	0.0004	530	539	0	41.7	20	24	0.001	R	DIDECLQNGR	I					7	130806_HPL_Human_Plaque_BR2_TR2_17_Spectrum024298_scans__6302_RTINSECONDS=1346
FBN1	41.37	2	-0.0005	-0.4103		R.DIDECLQNGR.I	P35555	FBN1_HUMAN Fibrillin-1 OS=Homo sapiens GN=FBN1 PE=1 SV=3	332664	1364	1	1	1	610.272	1218.53	2	1218.53	-0.0005	530	539	0	41.37	15	24	0.00099	R	DIDECLQNGR	I					8	130801_HPL_Human_Plaque_Control17_Spectrum024124_scans__6237_RTINSECONDS=1360
FBN1	41.36	2	-0.0005	-0.4103		R.DIDECLQNGR.I	P35555	FBN1_HUMAN Fibrillin-1 OS=Homo sapiens GN=FBN1 PE=1 SV=3	332664	1450	1	1	1	610.272	1218.53	2	1218.53	-0.0005	530	539	0	41.36	15	24	0.00099	R	DIDECLQNGR	I					8	130801_HPL_Human_Plaque_BR1_TR1_17_Spectrum024124_scans__6237_RTINSECONDS=1360
FBN1	39.81	2	0.0001	0.0821		R.DIDECLQNGR.I	P35555	FBN1_HUMAN Fibrillin-1 OS=Homo sapiens GN=FBN1 PE=1 SV=3	332664	1365	1	1	1	610.272	1218.53	2	1218.53	0.0001	530	539	0	39.81	15	24	0.0014	R	DIDECLQNGR	I					8	130801_HPL_Human_Plaque_Control17_Spectrum024000_scans__6100_RTINSECONDS=1339
FBN1	38.25	2	-0.0009	-0.7386		R.DIDECLQNGR.I	P35555	FBN1_HUMAN Fibrillin-1 OS=Homo sapiens GN=FBN1 PE=1 SV=3	332664	1537	1	1	1	610.272	1218.53	2	1218.53	-0.0009	530	539	0	38.25	15	24	0.002	R	DIDECLQNGR	I					8	130806_HPL_Human_Plaque_BR1_TR2_17_Spectrum024743_scans__6418_RTINSECONDS=1353
FBN1	38.15	2	0.0001	0.0821		R.DIDECLQNGR.I	P35555	FBN1_HUMAN Fibrillin-1 OS=Homo sapiens GN=FBN1 PE=1 SV=3	332664	1460	1	1	1	610.272	1218.53	2	1218.53	0.0001	530	539	0	38.15	15	24	0.0021	R	DIDECLQNGR	I					8	130801_HPL_Human_Plaque_Sample17_Spectrum023534_scans__5999_RTINSECONDS=1323
FBN1	37.87	2	0.001	0.8207		R.DIDECLQNGR.I	P35555	FBN1_HUMAN Fibrillin-1 OS=Homo sapiens GN=FBN1 PE=1 SV=3	332664	1661	1	1	1	610.273	1218.53	2	1218.53	0.001	530	539	0	37.87	15	24	0.0024	R	DIDECLQNGR	I					8	130809_HPL_Human_Plaque_BR2_TR3_17_Spectrum023924_scans__6188_RTINSECONDS=1331
FBN1	36.26	2	-0.0009	-0.7386		R.DIDECLQNGR.I	P35555	FBN1_HUMAN Fibrillin-1 OS=Homo sapiens GN=FBN1 PE=1 SV=3	332664	1449	1	1	1	610.272	1218.53	2	1218.53	-0.0009	530	539	0	36.26	15	24	0.0031	R	DIDECLQNGR	I					8	130806_HPL_Human_Plaque_Control17_Spectrum024743_scans__6418_RTINSECONDS=1353
FBN1	35.8	2	0.001	0.8207		R.DIDECLQNGR.I	P35555	FBN1_HUMAN Fibrillin-1 OS=Homo sapiens GN=FBN1 PE=1 SV=3	332664	1551	1	1	1	610.273	1218.53	2	1218.53	0.001	530	539	0	35.8	15	24	0.0039	R	DIDECLQNGR	I					8	130809_HPL_Human_Plaque_Sample17_Spectrum023924_scans__6188_RTINSECONDS=1331
FBN1	35.12	2	-0.0001	-0.0821		R.DIDECLQNGR.I	P35555	FBN1_HUMAN Fibrillin-1 OS=Homo sapiens GN=FBN1 PE=1 SV=3	332664	1584	1	1	1	610.272	1218.53	2	1218.53	-0.0001	530	539	0	35.12	15	24	0.0039	R	DIDECLQNGR	I					8	130809_HPL_Human_Plaque_BR1_TR3_17_Spectrum024502_scans__6173_RTINSECONDS=1323
FBN1	32.97	2	-0.0001	-0.0821		R.DIDECLQNGR.I	P35555	FBN1_HUMAN Fibrillin-1 OS=Homo sapiens GN=FBN1 PE=1 SV=3	332664	1499	1	1	1	610.272	1218.53	2	1218.53	-0.0001	530	539	0	32.97	15	24	0.0064	R	DIDECLQNGR	I					8	130809_HPL_Human_Plaque_Control17_Spectrum024502_scans__6173_RTINSECONDS=1323
FBN1	25.14	2	0.0019	1.5593		R.DIDECLQNGR.I	P35555	FBN1_HUMAN Fibrillin-1 OS=Homo sapiens GN=FBN1 PE=1 SV=3	332664	1585	1	1	1	610.273	1218.53	2	1218.53	0.0019	530	539	0	25.14	14	24	0.047	R	DIDECLQNGR	I					7	130809_HPL_Human_Plaque_BR1_TR3_17_Spectrum024626_scans__6310_RTINSECONDS=1344
FBN1	22.98	2	0.0019	1.5593		R.DIDECLQNGR.I	P35555	FBN1_HUMAN Fibrillin-1 OS=Homo sapiens GN=FBN1 PE=1 SV=3	332664	1500	1	1	1	610.273	1218.53	2	1218.53	0.0019	530	539	0	22.98	14	24	0.078	R	DIDECLQNGR	I					7	130809_HPL_Human_Plaque_Control17_Spectrum024626_scans__6310_RTINSECONDS=1344
FBN1	16.59	2	-0.0012	-0.9848		R.DIDECLQNGR.I	P35555	FBN1_HUMAN Fibrillin-1 OS=Homo sapiens GN=FBN1 PE=1 SV=3	332664	1448	1	1	1	610.272	1218.53	2	1218.53	-0.0012	530	539	0	16.59	14	24	0.3	R	DIDECLQNGR	I					6	130806_HPL_Human_Plaque_Control17_Spectrum024618_scans__6279_RTINSECONDS=1332
FBN1	25.26	3	-0.0001	-0.0517	Deamidated (NQ)	R.DIDECLQNGRICNN#GR.C	P35555	FBN1_HUMAN Fibrillin-1 OS=Homo sapiens GN=FBN1 PE=1 SV=3	332664	8284	1	1	1	645.62	1933.84	3	1933.84	-0.0002	530	545	1	25.26	14	27	0.08	R	DIDECLQNGRICNNGR	C		Deamidated (NQ)	0.0000000000000200.0		8	130806_HPL_Human_Plaque_BR1_TR2_18_Spectrum025964_scans__8107_RTINSECONDS=1599
FBN1	24.31	4	-0.004	-1.4403	Deamidated (NQ)	R.RPDGEGCVDENECQ#TKPGICENGR.C	P35555	FBN1_HUMAN Fibrillin-1 OS=Homo sapiens GN=FBN1 PE=1 SV=3	332664	11982	1	1	1	695.292	2777.14	4	2777.14	-0.0041	2283	2306	0	24.31	14	23	0.037	R	RPDGEGCVDENECQTKPGICENGR	C		Deamidated (NQ)	0.000000000000020000000000.0		8	130801_HPL_Human_Plaque_BR1_TR1_17_Spectrum023238_scans__5250_RTINSECONDS=1212
FBN1	19.52	4	-0.004	-1.4403	Deamidated (NQ)	R.RPDGEGCVDENECQ#TKPGICENGR.C	P35555	FBN1_HUMAN Fibrillin-1 OS=Homo sapiens GN=FBN1 PE=1 SV=3	332664	10740	1	1	1	695.292	2777.14	4	2777.14	-0.0041	2283	2306	0	19.52	14	23	0.11	R	RPDGEGCVDENECQTKPGICENGR	C		Deamidated (NQ)	0.000000000000020000000000.0		8	130801_HPL_Human_Plaque_Control17_Spectrum023238_scans__5250_RTINSECONDS=1212
FBN1	19.38	4	-0.0021	-0.7562	Deamidated (NQ)	R.RPDGEGCVDENECQ#TKPGICENGR.C	P35555	FBN1_HUMAN Fibrillin-1 OS=Homo sapiens GN=FBN1 PE=1 SV=3	332664	12549	1	1	1	695.293	2777.14	4	2777.14	-0.0022	2283	2306	0	19.38	14	22	0.11	R	RPDGEGCVDENECQTKPGICENGR	C		Deamidated (NQ)	0.000000000000020000000000.0		9	130809_HPL_Human_Plaque_BR1_TR3_17_Spectrum023724_scans__5300_RTINSECONDS=1194
FBN1	19.31	4	-0.0021	-0.7562	Deamidated (NQ)	R.RPDGEGCVDENECQ#TKPGICENGR.C	P35555	FBN1_HUMAN Fibrillin-1 OS=Homo sapiens GN=FBN1 PE=1 SV=3	332664	11309	1	1	1	695.293	2777.14	4	2777.14	-0.0022	2283	2306	0	19.31	14	22	0.12	R	RPDGEGCVDENECQTKPGICENGR	C		Deamidated (NQ)	0.000000000000020000000000.0		9	130809_HPL_Human_Plaque_Control17_Spectrum023724_scans__5300_RTINSECONDS=1194
FBN1	15.57	4	-0.0018	-0.6481	Deamidated (NQ)	R.RPDGEGCVDENECQ#TKPGICENGR.C	P35555	FBN1_HUMAN Fibrillin-1 OS=Homo sapiens GN=FBN1 PE=1 SV=3	332664	10234	1	1	1	695.293	2777.14	4	2777.14	-0.0019	2283	2306	0	15.57	13	23	0.28	R	RPDGEGCVDENECQTKPGICENGR	C		Deamidated (NQ)	0.000000000000020000000000.0		6	130806_HPL_Human_Plaque_Control16_Spectrum022933_scans__5065_RTINSECONDS=1182
FBN1	92.41	4	-0.0021	-0.7562	Deamidated (NQ)	R.RPDGEGCVDENECQTKPGICEN#GR.C	P35555	FBN1_HUMAN Fibrillin-1 OS=Homo sapiens GN=FBN1 PE=1 SV=3	332664	13239	1	1	1	695.293	2777.14	4	2777.14	-0.0022	2283	2306	0	92.41	18	22	5.7e-09	R	RPDGEGCVDENECQTKPGICENGR	C		Deamidated (NQ)	0.000000000000000000000200.0		21	130806_HPL_Human_Plaque_BR1_TR2_18_Spectrum023527_scans__5388_RTINSECONDS=1196
FBN1	90.05	4	-0.0021	-0.7562	Deamidated (NQ)	R.RPDGEGCVDENECQTKPGICEN#GR.C	P35555	FBN1_HUMAN Fibrillin-1 OS=Homo sapiens GN=FBN1 PE=1 SV=3	332664	11902	1	1	1	695.293	2777.14	4	2777.14	-0.0022	2283	2306	0	90.05	18	22	9.8e-09	R	RPDGEGCVDENECQTKPGICENGR	C		Deamidated (NQ)	0.000000000000000000000200.0		21	130806_HPL_Human_Plaque_Control18_Spectrum023527_scans__5388_RTINSECONDS=1196
FBN1	82.4	4	-0.0009	-0.3241	Deamidated (NQ)	R.RPDGEGCVDENECQTKPGICEN#GR.C	P35555	FBN1_HUMAN Fibrillin-1 OS=Homo sapiens GN=FBN1 PE=1 SV=3	332664	12839	1	1	1	695.293	2777.14	4	2777.14	-0.0009	2283	2306	0	82.4	18	22	5.7e-08	R	RPDGEGCVDENECQTKPGICENGR	C		Deamidated (NQ)	0.000000000000000000000200.0		17	130806_HPL_Human_Plaque_BR2_TR2_17_Spectrum023339_scans__5228_RTINSECONDS=1186
FBN1	82.38	4	-0.0009	-0.3241	Deamidated (NQ)	R.RPDGEGCVDENECQTKPGICEN#GR.C	P35555	FBN1_HUMAN Fibrillin-1 OS=Homo sapiens GN=FBN1 PE=1 SV=3	332664	11442	1	1	1	695.293	2777.14	4	2777.14	-0.0009	2283	2306	0	82.38	18	22	5.7e-08	R	RPDGEGCVDENECQTKPGICENGR	C		Deamidated (NQ)	0.000000000000000000000200.0		17	130806_HPL_Human_Plaque_Sample17_Spectrum023339_scans__5228_RTINSECONDS=1186
FBN1	79.19	4	-0.0016	-0.5761	Deamidated (NQ)	R.RPDGEGCVDENECQTKPGICEN#GR.C	P35555	FBN1_HUMAN Fibrillin-1 OS=Homo sapiens GN=FBN1 PE=1 SV=3	332664	12566	1	1	1	695.293	2777.14	4	2777.14	-0.0016	2283	2306	0	79.19	17	23	1.2e-07	R	RPDGEGCVDENECQTKPGICENGR	C		Deamidated (NQ)	0.000000000000000000000200.0		21	130806_HPL_Human_Plaque_BR1_TR2_17_Spectrum023735_scans__5290_RTINSECONDS=1185
FBN1	77.76	4	-0.0009	-0.3241	Deamidated (NQ)	R.RPDGEGCVDENECQTKPGICEN#GR.C	P35555	FBN1_HUMAN Fibrillin-1 OS=Homo sapiens GN=FBN1 PE=1 SV=3	332664	12977	1	1	1	695.293	2777.14	4	2777.14	-0.0009	2283	2306	0	77.76	17	22	1.7e-07	R	RPDGEGCVDENECQTKPGICENGR	C		Deamidated (NQ)	0.000000000000000000000200.0		20	130809_HPL_Human_Plaque_BR1_TR3_18_Spectrum023444_scans__5353_RTINSECONDS=1186
FBN1	74.72	4	-0.0016	-0.5761	Deamidated (NQ)	R.RPDGEGCVDENECQTKPGICEN#GR.C	P35555	FBN1_HUMAN Fibrillin-1 OS=Homo sapiens GN=FBN1 PE=1 SV=3	332664	11406	1	1	1	695.293	2777.14	4	2777.14	-0.0016	2283	2306	0	74.72	17	23	3.4e-07	R	RPDGEGCVDENECQTKPGICENGR	C		Deamidated (NQ)	0.000000000000000000000200.0		20	130806_HPL_Human_Plaque_Control17_Spectrum023735_scans__5290_RTINSECONDS=1185
FBN1	74.53	4	-0.0009	-0.3241	Deamidated (NQ)	R.RPDGEGCVDENECQTKPGICEN#GR.C	P35555	FBN1_HUMAN Fibrillin-1 OS=Homo sapiens GN=FBN1 PE=1 SV=3	332664	11310	1	1	1	695.293	2777.14	4	2777.14	-0.0009	2283	2306	0	74.53	17	22	3.5e-07	R	RPDGEGCVDENECQTKPGICENGR	C		Deamidated (NQ)	0.000000000000000000000200.0		18	130809_HPL_Human_Plaque_Control17_Spectrum023551_scans__5108_RTINSECONDS=1165
FBN1	74.52	4	-0.0009	-0.3241	Deamidated (NQ)	R.RPDGEGCVDENECQTKPGICEN#GR.C	P35555	FBN1_HUMAN Fibrillin-1 OS=Homo sapiens GN=FBN1 PE=1 SV=3	332664	12550	1	1	1	695.293	2777.14	4	2777.14	-0.0009	2283	2306	0	74.52	17	22	3.5e-07	R	RPDGEGCVDENECQTKPGICENGR	C		Deamidated (NQ)	0.000000000000000000000200.0		18	130809_HPL_Human_Plaque_BR1_TR3_17_Spectrum023551_scans__5108_RTINSECONDS=1165
FBN1	72.67	4	-0.0009	-0.3241	Deamidated (NQ)	R.RPDGEGCVDENECQTKPGICEN#GR.C	P35555	FBN1_HUMAN Fibrillin-1 OS=Homo sapiens GN=FBN1 PE=1 SV=3	332664	11320	1	1	1	695.293	2777.14	4	2777.14	-0.0009	2283	2306	0	72.67	17	22	5.4e-07	R	RPDGEGCVDENECQTKPGICENGR	C		Deamidated (NQ)	0.000000000000000000000200.0		20	130809_HPL_Human_Plaque_Control18_Spectrum023444_scans__5353_RTINSECONDS=1186
FBN1	57.55	4	-0.0043	-1.5484	Deamidated (NQ)	R.RPDGEGCVDENECQTKPGICEN#GR.C	P35555	FBN1_HUMAN Fibrillin-1 OS=Homo sapiens GN=FBN1 PE=1 SV=3	332664	10988	1	1	1	695.292	2777.14	4	2777.14	-0.0043	2283	2306	0	57.55	16	23	1.8e-05	R	RPDGEGCVDENECQTKPGICENGR	C		Deamidated (NQ)	0.000000000000000000000200.0		13	130801_HPL_Human_Plaque_Sample17_Spectrum022582_scans__4934_RTINSECONDS=1162
FBN1	57.54	4	-0.0043	-1.5484	Deamidated (NQ)	R.RPDGEGCVDENECQTKPGICEN#GR.C	P35555	FBN1_HUMAN Fibrillin-1 OS=Homo sapiens GN=FBN1 PE=1 SV=3	332664	12427	1	1	1	695.292	2777.14	4	2777.14	-0.0043	2283	2306	0	57.54	16	23	1.8e-05	R	RPDGEGCVDENECQTKPGICENGR	C		Deamidated (NQ)	0.000000000000000000000200.0		13	130801_HPL_Human_Plaque_BR2_TR1_17_Spectrum022582_scans__4934_RTINSECONDS=1162
FBN1	56.91	4	-0.0004	-0.144	Deamidated (NQ)	R.RPDGEGCVDENECQTKPGICEN#GR.C	P35555	FBN1_HUMAN Fibrillin-1 OS=Homo sapiens GN=FBN1 PE=1 SV=3	332664	12432	1	1	1	695.293	2777.14	4	2777.14	-0.0004	2283	2306	0	56.91	16	23	2.1e-05	R	RPDGEGCVDENECQTKPGICENGR	C		Deamidated (NQ)	0.000000000000000000000200.0		15	130801_HPL_Human_Plaque_BR1_TR1_18_Spectrum022697_scans__5195_RTINSECONDS=1204
FBN1	56.52	4	-0.0033	-1.1883	Deamidated (NQ)	R.RPDGEGCVDENECQTKPGICEN#GR.C	P35555	FBN1_HUMAN Fibrillin-1 OS=Homo sapiens GN=FBN1 PE=1 SV=3	332664	10741	1	1	1	695.292	2777.14	4	2777.14	-0.0034	2283	2306	0	56.52	16	23	2.2e-05	R	RPDGEGCVDENECQTKPGICENGR	C		Deamidated (NQ)	0.000000000000000000000200.0		17	130801_HPL_Human_Plaque_Control17_Spectrum023049_scans__5042_RTINSECONDS=1180
FBN1	56.51	4	-0.0033	-1.1883	Deamidated (NQ)	R.RPDGEGCVDENECQTKPGICEN#GR.C	P35555	FBN1_HUMAN Fibrillin-1 OS=Homo sapiens GN=FBN1 PE=1 SV=3	332664	11983	1	1	1	695.292	2777.14	4	2777.14	-0.0034	2283	2306	0	56.51	16	23	2.2e-05	R	RPDGEGCVDENECQTKPGICENGR	C		Deamidated (NQ)	0.000000000000000000000200.0		17	130801_HPL_Human_Plaque_BR1_TR1_17_Spectrum023049_scans__5042_RTINSECONDS=1180
FBN1	55.35	4	-0.0021	-0.7562	Deamidated (NQ)	R.RPDGEGCVDENECQTKPGICEN#GR.C	P35555	FBN1_HUMAN Fibrillin-1 OS=Homo sapiens GN=FBN1 PE=1 SV=3	332664	12809	1	1	1	695.293	2777.14	4	2777.14	-0.0022	2283	2306	0	55.35	16	22	2.9e-05	R	RPDGEGCVDENECQTKPGICENGR	C		Deamidated (NQ)	0.000000000000000000000200.0		11	130809_HPL_Human_Plaque_BR2_TR3_17_Spectrum023003_scans__5158_RTINSECONDS=1176
FBN1	47.39	4	-0.0021	-0.7562	Deamidated (NQ)	R.RPDGEGCVDENECQTKPGICEN#GR.C	P35555	FBN1_HUMAN Fibrillin-1 OS=Homo sapiens GN=FBN1 PE=1 SV=3	332664	11156	1	1	1	695.293	2777.14	4	2777.14	-0.0022	2283	2306	0	47.39	15	22	0.00018	R	RPDGEGCVDENECQTKPGICENGR	C		Deamidated (NQ)	0.000000000000000000000200.0		10	130809_HPL_Human_Plaque_Sample17_Spectrum023003_scans__5158_RTINSECONDS=1176
FBN1	43.52	4	-0.0004	-0.144	Deamidated (NQ)	R.RPDGEGCVDENECQTKPGICEN#GR.C	P35555	FBN1_HUMAN Fibrillin-1 OS=Homo sapiens GN=FBN1 PE=1 SV=3	332664	10775	1	1	1	695.293	2777.14	4	2777.14	-0.0004	2283	2306	0	43.52	15	23	0.00045	R	RPDGEGCVDENECQTKPGICENGR	C		Deamidated (NQ)	0.000000000000000000000200.0		14	130801_HPL_Human_Plaque_Control18_Spectrum022697_scans__5195_RTINSECONDS=1204
FBN1	40.24	4	-0.0026	-0.9362	Deamidated (NQ)	R.RPDGEGCVDENECQTKPGICEN#GR.C	P35555	FBN1_HUMAN Fibrillin-1 OS=Homo sapiens GN=FBN1 PE=1 SV=3	332664	13366	1	1	1	695.293	2777.14	4	2777.14	-0.0026	2283	2306	0	40.24	15	22	0.00094	R	RPDGEGCVDENECQTKPGICENGR	C		Deamidated (NQ)	0.000000000000000000000200.0		11	130809_HPL_Human_Plaque_BR2_TR3_18_Spectrum022503_scans__5163_RTINSECONDS=1199
FBN1	34.72	4	-0.0026	-0.9362	Deamidated (NQ)	R.RPDGEGCVDENECQTKPGICEN#GR.C	P35555	FBN1_HUMAN Fibrillin-1 OS=Homo sapiens GN=FBN1 PE=1 SV=3	332664	11158	1	1	1	695.293	2777.14	4	2777.14	-0.0026	2283	2306	0	34.72	15	22	0.0034	R	RPDGEGCVDENECQTKPGICENGR	C		Deamidated (NQ)	0.000000000000000000000200.0		11	130809_HPL_Human_Plaque_Sample18_Spectrum022503_scans__5163_RTINSECONDS=1199
FBN1	25.88	4	-0.0048	-1.7284	Deamidated (NQ)	R.RPDGEGCVDENECQTKPGICEN#GR.C	P35555	FBN1_HUMAN Fibrillin-1 OS=Homo sapiens GN=FBN1 PE=1 SV=3	332664	12565	1	1	1	695.292	2777.14	4	2777.14	-0.0048	2283	2306	0	25.88	14	23	0.026	R	RPDGEGCVDENECQTKPGICENGR	C		Deamidated (NQ)	0.000000000000000000000200.0		9	130806_HPL_Human_Plaque_BR1_TR2_17_Spectrum023904_scans__5479_RTINSECONDS=1213
FBN1	23.51	4	-0.0048	-1.7284	Deamidated (NQ)	R.RPDGEGCVDENECQTKPGICEN#GR.C	P35555	FBN1_HUMAN Fibrillin-1 OS=Homo sapiens GN=FBN1 PE=1 SV=3	332664	11405	1	1	1	695.292	2777.14	4	2777.14	-0.0048	2283	2306	0	23.51	14	23	0.046	R	RPDGEGCVDENECQTKPGICENGR	C		Deamidated (NQ)	0.000000000000000000000200.0		9	130806_HPL_Human_Plaque_Control17_Spectrum023904_scans__5479_RTINSECONDS=1213
FBN1	81.29	3	-0.0016	-0.5763		R.RPDGEGCVDENECQTKPGICENGR.C	P35555	FBN1_HUMAN Fibrillin-1 OS=Homo sapiens GN=FBN1 PE=1 SV=3	332664	11462	1	1	1	926.393	2776.16	3	2776.16	-0.0016	2283	2306	0	81.29	18	24	1.1e-07	R	RPDGEGCVDENECQTKPGICENGR	C					19	130801_HPL_Human_Plaque_BR1_TR1_14_Spectrum022900_scans__4585_RTINSECONDS=1131
FBN1	78.05	3	-0.0016	-0.5763		R.RPDGEGCVDENECQTKPGICENGR.C	P35555	FBN1_HUMAN Fibrillin-1 OS=Homo sapiens GN=FBN1 PE=1 SV=3	332664	10627	1	1	1	926.393	2776.16	3	2776.16	-0.0016	2283	2306	0	78.05	17	24	2.3e-07	R	RPDGEGCVDENECQTKPGICENGR	C					19	130801_HPL_Human_Plaque_Control14_Spectrum022900_scans__4585_RTINSECONDS=1131
FBN1	77.15	3	-0.002	-0.7204		R.RPDGEGCVDENECQTKPGICENGR.C	P35555	FBN1_HUMAN Fibrillin-1 OS=Homo sapiens GN=FBN1 PE=1 SV=3	332664	10536	1	1	1	926.393	2776.16	3	2776.16	-0.002	2283	2306	0	77.15	17	24	2.8e-07	R	RPDGEGCVDENECQTKPGICENGR	C					17	130801_HPL_Human_Plaque_Sample14_Spectrum022542_scans__4495_RTINSECONDS=1123
FBN1	77.14	3	-0.002	-0.7204		R.RPDGEGCVDENECQTKPGICENGR.C	P35555	FBN1_HUMAN Fibrillin-1 OS=Homo sapiens GN=FBN1 PE=1 SV=3	332664	11506	1	1	1	926.393	2776.16	3	2776.16	-0.002	2283	2306	0	77.14	17	24	2.8e-07	R	RPDGEGCVDENECQTKPGICENGR	C					17	130801_HPL_Human_Plaque_BR2_TR1_14_Spectrum022542_scans__4495_RTINSECONDS=1123
FBN1	73.3	3	-0.0014	-0.5043		R.RPDGEGCVDENECQTKPGICENGR.C	P35555	FBN1_HUMAN Fibrillin-1 OS=Homo sapiens GN=FBN1 PE=1 SV=3	332664	11803	1	1	1	926.393	2776.16	3	2776.16	-0.0015	2283	2306	0	73.3	17	24	6.9e-07	R	RPDGEGCVDENECQTKPGICENGR	C					9	130806_HPL_Human_Plaque_BR2_TR2_14_Spectrum023177_scans__4667_RTINSECONDS=1119
FBN1	71.64	3	-0.0018	-0.6484		R.RPDGEGCVDENECQTKPGICENGR.C	P35555	FBN1_HUMAN Fibrillin-1 OS=Homo sapiens GN=FBN1 PE=1 SV=3	332664	11720	1	1	1	926.393	2776.16	3	2776.16	-0.0018	2283	2306	0	71.64	17	24	1e-06	R	RPDGEGCVDENECQTKPGICENGR	C					16	130809_HPL_Human_Plaque_BR1_TR3_14_Spectrum023321_scans__4651_RTINSECONDS=1111
FBN1	65.63	3	-0.0018	-0.6484		R.RPDGEGCVDENECQTKPGICENGR.C	P35555	FBN1_HUMAN Fibrillin-1 OS=Homo sapiens GN=FBN1 PE=1 SV=3	332664	11009	1	1	1	926.393	2776.16	3	2776.16	-0.0018	2283	2306	0	65.63	17	24	4e-06	R	RPDGEGCVDENECQTKPGICENGR	C					16	130809_HPL_Human_Plaque_Control14_Spectrum023321_scans__4651_RTINSECONDS=1111
FBN1	64.2	3	-0.0018	-0.6484		R.RPDGEGCVDENECQTKPGICENGR.C	P35555	FBN1_HUMAN Fibrillin-1 OS=Homo sapiens GN=FBN1 PE=1 SV=3	332664	11042	1	1	1	926.393	2776.16	3	2776.16	-0.0018	2283	2306	0	64.2	17	24	5.6e-06	R	RPDGEGCVDENECQTKPGICENGR	C					16	130806_HPL_Human_Plaque_Control14_Spectrum023454_scans__4774_RTINSECONDS=1137
FBN1	64.02	3	-0.0014	-0.5043		R.RPDGEGCVDENECQTKPGICENGR.C	P35555	FBN1_HUMAN Fibrillin-1 OS=Homo sapiens GN=FBN1 PE=1 SV=3	332664	10958	1	1	1	926.393	2776.16	3	2776.16	-0.0015	2283	2306	0	64.02	17	24	5.8e-06	R	RPDGEGCVDENECQTKPGICENGR	C					19	130806_HPL_Human_Plaque_Sample14_Spectrum023177_scans__4667_RTINSECONDS=1119
FBN1	60.87	3	-0.0013	-0.4683		R.RPDGEGCVDENECQTKPGICENGR.C	P35555	FBN1_HUMAN Fibrillin-1 OS=Homo sapiens GN=FBN1 PE=1 SV=3	332664	12123	1	1	1	926.394	2776.16	3	2776.16	-0.0013	2283	2306	0	60.87	16	24	1.2e-05	R	RPDGEGCVDENECQTKPGICENGR	C					14	130809_HPL_Human_Plaque_BR2_TR3_14_Spectrum023419_scans__4761_RTINSECONDS=1111
FBN1	52.29	3	-0.0013	-0.4683		R.RPDGEGCVDENECQTKPGICENGR.C	P35555	FBN1_HUMAN Fibrillin-1 OS=Homo sapiens GN=FBN1 PE=1 SV=3	332664	11146	1	1	1	926.394	2776.16	3	2776.16	-0.0013	2283	2306	0	52.29	16	24	8.6e-05	R	RPDGEGCVDENECQTKPGICENGR	C					13	130809_HPL_Human_Plaque_Sample14_Spectrum023419_scans__4761_RTINSECONDS=1111
FBN1	17.43	3	-0.0014	-0.5043		R.RPDGEGCVDENECQTKPGICENGR.C	P35555	FBN1_HUMAN Fibrillin-1 OS=Homo sapiens GN=FBN1 PE=1 SV=3	332664	10752	1	1	1	926.393	2776.16	3	2776.16	-0.0015	2283	2306	0	17.43	14	24	0.27	R	RPDGEGCVDENECQTKPGICENGR	C					6	130809_HPL_Human_Plaque_Control15_Spectrum022979_scans__4681_RTINSECONDS=1128
FBN1	17.42	3	-0.0014	-0.5043		R.RPDGEGCVDENECQTKPGICENGR.C	P35555	FBN1_HUMAN Fibrillin-1 OS=Homo sapiens GN=FBN1 PE=1 SV=3	332664	11731	1	1	1	926.393	2776.16	3	2776.16	-0.0015	2283	2306	0	17.42	15	24	0.27	R	RPDGEGCVDENECQTKPGICENGR	C					6	130809_HPL_Human_Plaque_BR1_TR3_15_Spectrum022979_scans__4681_RTINSECONDS=1128
FBN1	94.09	4	0.0002	0.072		R.RPDGEGCVDENECQTKPGICENGR.C	P35555	FBN1_HUMAN Fibrillin-1 OS=Homo sapiens GN=FBN1 PE=1 SV=3	332664	11313	1	1	1	695.047	2776.16	4	2776.16	0.0002	2283	2306	0	94.09	18	24	5.7e-09	R	RPDGEGCVDENECQTKPGICENGR	C					23	130801_HPL_Human_Plaque_BR1_TR1_15_Spectrum022539_scans__4623_RTINSECONDS=1145
FBN1	93.65	4	-0.0005	-0.1801		R.RPDGEGCVDENECQTKPGICENGR.C	P35555	FBN1_HUMAN Fibrillin-1 OS=Homo sapiens GN=FBN1 PE=1 SV=3	332664	10261	1	1	1	695.047	2776.16	4	2776.16	-0.0006	2283	2306	0	93.65	18	24	6.2e-09	R	RPDGEGCVDENECQTKPGICENGR	C					21	130801_HPL_Human_Plaque_Sample15_Spectrum022038_scans__4502_RTINSECONDS=1127
FBN1	93.64	4	-0.0005	-0.1801		R.RPDGEGCVDENECQTKPGICENGR.C	P35555	FBN1_HUMAN Fibrillin-1 OS=Homo sapiens GN=FBN1 PE=1 SV=3	332664	11561	1	1	1	695.047	2776.16	4	2776.16	-0.0006	2283	2306	0	93.64	18	24	6.2e-09	R	RPDGEGCVDENECQTKPGICENGR	C					21	130801_HPL_Human_Plaque_BR2_TR1_15_Spectrum022038_scans__4502_RTINSECONDS=1127
FBN1	92.66	4	0	0		R.RPDGEGCVDENECQTKPGICENGR.C	P35555	FBN1_HUMAN Fibrillin-1 OS=Homo sapiens GN=FBN1 PE=1 SV=3	332664	11044	1	1	1	695.047	2776.16	4	2776.16	-0.0001	2283	2306	0	92.66	18	24	7.8e-09	R	RPDGEGCVDENECQTKPGICENGR	C					22	130806_HPL_Human_Plaque_Control14_Spectrum023455_scans__4775_RTINSECONDS=1137
FBN1	92.65	4	0	0		R.RPDGEGCVDENECQTKPGICENGR.C	P35555	FBN1_HUMAN Fibrillin-1 OS=Homo sapiens GN=FBN1 PE=1 SV=3	332664	11760	1	1	1	695.047	2776.16	4	2776.16	-0.0001	2283	2306	0	92.65	18	24	7.8e-09	R	RPDGEGCVDENECQTKPGICENGR	C					22	130806_HPL_Human_Plaque_BR1_TR2_14_Spectrum023455_scans__4775_RTINSECONDS=1137
FBN1	90.82	4	-0.0008	-0.2882		R.RPDGEGCVDENECQTKPGICENGR.C	P35555	FBN1_HUMAN Fibrillin-1 OS=Homo sapiens GN=FBN1 PE=1 SV=3	332664	10885	1	1	1	695.047	2776.16	4	2776.16	-0.0008	2283	2306	0	90.82	18	24	1.2e-08	R	RPDGEGCVDENECQTKPGICENGR	C					22	130809_HPL_Human_Plaque_Sample15_Spectrum022852_scans__4748_RTINSECONDS=1123
FBN1	90.81	4	-0.0008	-0.2882		R.RPDGEGCVDENECQTKPGICENGR.C	P35555	FBN1_HUMAN Fibrillin-1 OS=Homo sapiens GN=FBN1 PE=1 SV=3	332664	12236	1	1	1	695.047	2776.16	4	2776.16	-0.0008	2283	2306	0	90.81	18	24	1.2e-08	R	RPDGEGCVDENECQTKPGICENGR	C					22	130809_HPL_Human_Plaque_BR2_TR3_15_Spectrum022852_scans__4748_RTINSECONDS=1123
FBN1	88.33	4	0.0002	0.072		R.RPDGEGCVDENECQTKPGICENGR.C	P35555	FBN1_HUMAN Fibrillin-1 OS=Homo sapiens GN=FBN1 PE=1 SV=3	332664	10263	1	1	1	695.047	2776.16	4	2776.16	0.0002	2283	2306	0	88.33	18	24	2.1e-08	R	RPDGEGCVDENECQTKPGICENGR	C					21	130801_HPL_Human_Plaque_Control15_Spectrum022539_scans__4623_RTINSECONDS=1145
FBN1	88.24	4	-0.0003	-0.1081		R.RPDGEGCVDENECQTKPGICENGR.C	P35555	FBN1_HUMAN Fibrillin-1 OS=Homo sapiens GN=FBN1 PE=1 SV=3	332664	12043	1	1	1	695.047	2776.16	4	2776.16	-0.0003	2283	2306	0	88.24	18	24	2.2e-08	R	RPDGEGCVDENECQTKPGICENGR	C					23	130806_HPL_Human_Plaque_BR2_TR2_15_Spectrum022768_scans__4749_RTINSECONDS=1141
FBN1	87.26	4	-0.0003	-0.1081		R.RPDGEGCVDENECQTKPGICENGR.C	P35555	FBN1_HUMAN Fibrillin-1 OS=Homo sapiens GN=FBN1 PE=1 SV=3	332664	10959	1	1	1	695.047	2776.16	4	2776.16	-0.0003	2283	2306	0	87.26	18	24	2.7e-08	R	RPDGEGCVDENECQTKPGICENGR	C					22	130806_HPL_Human_Plaque_Sample14_Spectrum023180_scans__4670_RTINSECONDS=1119
FBN1	86.78	4	0.0004	0.1441		R.RPDGEGCVDENECQTKPGICENGR.C	P35555	FBN1_HUMAN Fibrillin-1 OS=Homo sapiens GN=FBN1 PE=1 SV=3	332664	11147	1	1	1	695.047	2776.16	4	2776.16	0.0004	2283	2306	0	86.78	18	24	3.1e-08	R	RPDGEGCVDENECQTKPGICENGR	C					25	130809_HPL_Human_Plaque_Sample14_Spectrum023412_scans__4753_RTINSECONDS=1110
FBN1	86.77	4	0.0004	0.1441		R.RPDGEGCVDENECQTKPGICENGR.C	P35555	FBN1_HUMAN Fibrillin-1 OS=Homo sapiens GN=FBN1 PE=1 SV=3	332664	12124	1	1	1	695.047	2776.16	4	2776.16	0.0004	2283	2306	0	86.77	18	24	3.1e-08	R	RPDGEGCVDENECQTKPGICENGR	C					24	130809_HPL_Human_Plaque_BR2_TR3_14_Spectrum023412_scans__4753_RTINSECONDS=1110
FBN1	85.63	4	-0.0003	-0.1081		R.RPDGEGCVDENECQTKPGICENGR.C	P35555	FBN1_HUMAN Fibrillin-1 OS=Homo sapiens GN=FBN1 PE=1 SV=3	332664	11804	1	1	1	695.047	2776.16	4	2776.16	-0.0003	2283	2306	0	85.63	18	24	4e-08	R	RPDGEGCVDENECQTKPGICENGR	C					22	130806_HPL_Human_Plaque_BR2_TR2_14_Spectrum023180_scans__4670_RTINSECONDS=1119
FBN1	85.11	4	0	0		R.RPDGEGCVDENECQTKPGICENGR.C	P35555	FBN1_HUMAN Fibrillin-1 OS=Homo sapiens GN=FBN1 PE=1 SV=3	332664	11723	1	1	1	695.047	2776.16	4	2776.16	-0.0001	2283	2306	0	85.11	18	24	4.5e-08	R	RPDGEGCVDENECQTKPGICENGR	C					22	130806_HPL_Human_Plaque_BR1_TR2_15_Spectrum023015_scans__4793_RTINSECONDS=1150
FBN1	85.03	4	0.0017	0.6124		R.RPDGEGCVDENECQTKPGICENGR.C	P35555	FBN1_HUMAN Fibrillin-1 OS=Homo sapiens GN=FBN1 PE=1 SV=3	332664	10628	1	1	1	695.048	2776.16	4	2776.16	0.0016	2283	2306	0	85.03	18	24	4.6e-08	R	RPDGEGCVDENECQTKPGICENGR	C					22	130801_HPL_Human_Plaque_Control14_Spectrum022902_scans__4587_RTINSECONDS=1131
FBN1	85.02	4	0.0017	0.6124		R.RPDGEGCVDENECQTKPGICENGR.C	P35555	FBN1_HUMAN Fibrillin-1 OS=Homo sapiens GN=FBN1 PE=1 SV=3	332664	11463	1	1	1	695.048	2776.16	4	2776.16	0.0016	2283	2306	0	85.02	18	24	4.6e-08	R	RPDGEGCVDENECQTKPGICENGR	C					22	130801_HPL_Human_Plaque_BR1_TR1_14_Spectrum022902_scans__4587_RTINSECONDS=1131
FBN1	83.72	4	-0.0003	-0.1081		R.RPDGEGCVDENECQTKPGICENGR.C	P35555	FBN1_HUMAN Fibrillin-1 OS=Homo sapiens GN=FBN1 PE=1 SV=3	332664	10824	1	1	1	695.047	2776.16	4	2776.16	-0.0003	2283	2306	0	83.72	18	24	6.1e-08	R	RPDGEGCVDENECQTKPGICENGR	C					22	130806_HPL_Human_Plaque_Sample15_Spectrum022768_scans__4749_RTINSECONDS=1141
FBN1	80.37	4	0	0		R.RPDGEGCVDENECQTKPGICENGR.C	P35555	FBN1_HUMAN Fibrillin-1 OS=Homo sapiens GN=FBN1 PE=1 SV=3	332664	11723	1	1	1	695.047	2776.16	4	2776.16	-0.0001	2283	2306	0	80.37	18	24	1.3e-07	R	RPDGEGCVDENECQTKPGICENGR	C					21	130806_HPL_Human_Plaque_BR1_TR2_15_Spectrum023015_scans__4793_RTINSECONDS=1150
FBN1	73.49	4	0.001	0.3602		R.RPDGEGCVDENECQTKPGICENGR.C	P35555	FBN1_HUMAN Fibrillin-1 OS=Homo sapiens GN=FBN1 PE=1 SV=3	332664	11721	1	1	1	695.048	2776.16	4	2776.16	0.0009	2283	2306	0	73.49	17	24	6.7e-07	R	RPDGEGCVDENECQTKPGICENGR	C					22	130809_HPL_Human_Plaque_BR1_TR3_14_Spectrum023322_scans__4652_RTINSECONDS=1111
FBN1	72.8	4	0.0007	0.2521		R.RPDGEGCVDENECQTKPGICENGR.C	P35555	FBN1_HUMAN Fibrillin-1 OS=Homo sapiens GN=FBN1 PE=1 SV=3	332664	10537	1	1	1	695.047	2776.16	4	2776.16	0.0006	2283	2306	0	72.8	17	24	7.9e-07	R	RPDGEGCVDENECQTKPGICENGR	C					22	130801_HPL_Human_Plaque_Sample14_Spectrum022543_scans__4496_RTINSECONDS=1123
FBN1	71.51	4	0.0007	0.2521		R.RPDGEGCVDENECQTKPGICENGR.C	P35555	FBN1_HUMAN Fibrillin-1 OS=Homo sapiens GN=FBN1 PE=1 SV=3	332664	11507	1	1	1	695.047	2776.16	4	2776.16	0.0006	2283	2306	0	71.51	17	24	1.1e-06	R	RPDGEGCVDENECQTKPGICENGR	C					22	130801_HPL_Human_Plaque_BR2_TR1_14_Spectrum022543_scans__4496_RTINSECONDS=1123
FBN1	69.71	4	0.0002	0.072		R.RPDGEGCVDENECQTKPGICENGR.C	P35555	FBN1_HUMAN Fibrillin-1 OS=Homo sapiens GN=FBN1 PE=1 SV=3	332664	10754	1	1	1	695.047	2776.16	4	2776.16	0.0002	2283	2306	0	69.71	17	24	1.6e-06	R	RPDGEGCVDENECQTKPGICENGR	C					20	130809_HPL_Human_Plaque_Control15_Spectrum022970_scans__4669_RTINSECONDS=1126
FBN1	69.67	4	0.0002	0.072		R.RPDGEGCVDENECQTKPGICENGR.C	P35555	FBN1_HUMAN Fibrillin-1 OS=Homo sapiens GN=FBN1 PE=1 SV=3	332664	11733	1	1	1	695.047	2776.16	4	2776.16	0.0002	2283	2306	0	69.67	17	24	1.6e-06	R	RPDGEGCVDENECQTKPGICENGR	C					19	130809_HPL_Human_Plaque_BR1_TR3_15_Spectrum022970_scans__4669_RTINSECONDS=1126
FBN1	69.6	4	0.001	0.3602		R.RPDGEGCVDENECQTKPGICENGR.C	P35555	FBN1_HUMAN Fibrillin-1 OS=Homo sapiens GN=FBN1 PE=1 SV=3	332664	11010	1	1	1	695.048	2776.16	4	2776.16	0.0009	2283	2306	0	69.6	17	24	1.6e-06	R	RPDGEGCVDENECQTKPGICENGR	C					21	130809_HPL_Human_Plaque_Control14_Spectrum023322_scans__4652_RTINSECONDS=1111
FBN1	50.79	4	-0.001	-0.3602		R.RPDGEGCVDENECQTKPGICENGR.C	P35555	FBN1_HUMAN Fibrillin-1 OS=Homo sapiens GN=FBN1 PE=1 SV=3	332664	11722	1	1	1	695.047	2776.16	4	2776.16	-0.001	2283	2306	0	50.79	16	24	0.00012	R	RPDGEGCVDENECQTKPGICENGR	C					13	130806_HPL_Human_Plaque_BR1_TR2_15_Spectrum023134_scans__4931_RTINSECONDS=1171
FBN1	45.05	4	0.001	0.3602		R.RPDGEGCVDENECQTKPGICENGR.C	P35555	FBN1_HUMAN Fibrillin-1 OS=Homo sapiens GN=FBN1 PE=1 SV=3	332664	11077	1	1	1	695.048	2776.16	4	2776.16	0.0009	2283	2306	0	45.05	15	24	0.00047	R	RPDGEGCVDENECQTKPGICENGR	C					7	130809_HPL_Human_Plaque_Sample13_Spectrum023268_scans__4571_RTINSECONDS=1086	emPAI	0.07
FBN1	43.69	4	-0.001	-0.3602		R.RPDGEGCVDENECQTKPGICENGR.C	P35555	FBN1_HUMAN Fibrillin-1 OS=Homo sapiens GN=FBN1 PE=1 SV=3	332664	10823	1	1	1	695.047	2776.16	4	2776.16	-0.001	2283	2306	0	43.69	15	24	0.00063	R	RPDGEGCVDENECQTKPGICENGR	C					16	130806_HPL_Human_Plaque_Sample15_Spectrum022883_scans__4888_RTINSECONDS=1162
FBN1	43.68	4	-0.001	-0.3602		R.RPDGEGCVDENECQTKPGICENGR.C	P35555	FBN1_HUMAN Fibrillin-1 OS=Homo sapiens GN=FBN1 PE=1 SV=3	332664	12042	1	1	1	695.047	2776.16	4	2776.16	-0.001	2283	2306	0	43.68	15	24	0.00063	R	RPDGEGCVDENECQTKPGICENGR	C					16	130806_HPL_Human_Plaque_BR2_TR2_15_Spectrum022883_scans__4888_RTINSECONDS=1162
FBN1	42.43	4	-0.0005	-0.1801		R.RPDGEGCVDENECQTKPGICENGR.C	P35555	FBN1_HUMAN Fibrillin-1 OS=Homo sapiens GN=FBN1 PE=1 SV=3	332664	11560	1	1	1	695.047	2776.16	4	2776.16	-0.0006	2283	2306	0	42.43	15	24	0.00082	R	RPDGEGCVDENECQTKPGICENGR	C					9	130801_HPL_Human_Plaque_BR2_TR1_15_Spectrum022154_scans__4637_RTINSECONDS=1148
FBN1	41.79	4	-0.001	-0.3602		R.RPDGEGCVDENECQTKPGICENGR.C	P35555	FBN1_HUMAN Fibrillin-1 OS=Homo sapiens GN=FBN1 PE=1 SV=3	332664	11722	1	1	1	695.047	2776.16	4	2776.16	-0.001	2283	2306	0	41.79	15	24	0.00098	R	RPDGEGCVDENECQTKPGICENGR	C					11	130806_HPL_Human_Plaque_BR1_TR2_15_Spectrum023134_scans__4931_RTINSECONDS=1171
FBN1	37.97	4	0.0002	0.072		R.RPDGEGCVDENECQTKPGICENGR.C	P35555	FBN1_HUMAN Fibrillin-1 OS=Homo sapiens GN=FBN1 PE=1 SV=3	332664	11973	1	1	1	695.047	2776.16	4	2776.16	0.0002	2283	2306	0	37.97	15	24	0.0023	R	RPDGEGCVDENECQTKPGICENGR	C					12	130809_HPL_Human_Plaque_BR2_TR3_13_Spectrum023394_scans__4712_RTINSECONDS=1107
FBN1	36.46	4	-0.0059	-2.1252		R.RPDGEGCVDENECQTKPGICENGR.C	P35555	FBN1_HUMAN Fibrillin-1 OS=Homo sapiens GN=FBN1 PE=1 SV=3	332664	11719	1	1	1	695.046	2776.15	4	2776.16	-0.0059	2283	2306	0	36.46	15	24	0.0033	R	RPDGEGCVDENECQTKPGICENGR	C					10	130806_HPL_Human_Plaque_BR1_TR2_15_Spectrum023256_scans__5074_RTINSECONDS=1193
FBN1	34.92	4	-0.0005	-0.1801		R.RPDGEGCVDENECQTKPGICENGR.C	P35555	FBN1_HUMAN Fibrillin-1 OS=Homo sapiens GN=FBN1 PE=1 SV=3	332664	10260	1	1	1	695.047	2776.16	4	2776.16	-0.0006	2283	2306	0	34.92	15	24	0.0046	R	RPDGEGCVDENECQTKPGICENGR	C					8	130801_HPL_Human_Plaque_Sample15_Spectrum022154_scans__4637_RTINSECONDS=1148
FBN1	34.35	4	-0.0047	-1.693		R.RPDGEGCVDENECQTKPGICENGR.C	P35555	FBN1_HUMAN Fibrillin-1 OS=Homo sapiens GN=FBN1 PE=1 SV=3	332664	11008	1	1	1	695.046	2776.16	4	2776.16	-0.0047	2283	2306	0	34.35	15	24	0.0055	R	RPDGEGCVDENECQTKPGICENGR	C					14	130809_HPL_Human_Plaque_Control14_Spectrum023446_scans__4794_RTINSECONDS=1132
FBN1	31.85	4	-0.0008	-0.2882		R.RPDGEGCVDENECQTKPGICENGR.C	P35555	FBN1_HUMAN Fibrillin-1 OS=Homo sapiens GN=FBN1 PE=1 SV=3	332664	10753	1	1	1	695.047	2776.16	4	2776.16	-0.0008	2283	2306	0	31.85	14	24	0.0094	R	RPDGEGCVDENECQTKPGICENGR	C					8	130809_HPL_Human_Plaque_Control15_Spectrum023091_scans__4809_RTINSECONDS=1148
FBN1	31.34	4	-0.0059	-2.1252		R.RPDGEGCVDENECQTKPGICENGR.C	P35555	FBN1_HUMAN Fibrillin-1 OS=Homo sapiens GN=FBN1 PE=1 SV=3	332664	11719	1	1	1	695.046	2776.15	4	2776.16	-0.0059	2283	2306	0	31.34	14	24	0.011	R	RPDGEGCVDENECQTKPGICENGR	C					9	130806_HPL_Human_Plaque_BR1_TR2_15_Spectrum023256_scans__5074_RTINSECONDS=1193
FBN1	29.83	4	-0.002	-0.7204		R.RPDGEGCVDENECQTKPGICENGR.C	P35555	FBN1_HUMAN Fibrillin-1 OS=Homo sapiens GN=FBN1 PE=1 SV=3	332664	11041	1	1	1	695.047	2776.16	4	2776.16	-0.002	2283	2306	0	29.83	14	24	0.015	R	RPDGEGCVDENECQTKPGICENGR	C					9	130806_HPL_Human_Plaque_Control14_Spectrum023576_scans__4914_RTINSECONDS=1158
FBN1	29.65	4	-0.0012	-0.4323		R.RPDGEGCVDENECQTKPGICENGR.C	P35555	FBN1_HUMAN Fibrillin-1 OS=Homo sapiens GN=FBN1 PE=1 SV=3	332664	12041	1	1	1	695.047	2776.16	4	2776.16	-0.0013	2283	2306	0	29.65	14	24	0.016	R	RPDGEGCVDENECQTKPGICENGR	C					10	130806_HPL_Human_Plaque_BR2_TR2_15_Spectrum023006_scans__5031_RTINSECONDS=1184
FBN1	28.76	4	-0.0005	-0.1801		R.RPDGEGCVDENECQTKPGICENGR.C	P35555	FBN1_HUMAN Fibrillin-1 OS=Homo sapiens GN=FBN1 PE=1 SV=3	332664	11023	1	1	1	695.047	2776.16	4	2776.16	-0.0006	2283	2306	0	28.76	14	24	0.019	R	RPDGEGCVDENECQTKPGICENGR	C					9	130806_HPL_Human_Plaque_Sample13_Spectrum023309_scans__4666_RTINSECONDS=1114
FBN1	28.39	4	-0.002	-0.7204		R.RPDGEGCVDENECQTKPGICENGR.C	P35555	FBN1_HUMAN Fibrillin-1 OS=Homo sapiens GN=FBN1 PE=1 SV=3	332664	11802	1	1	1	695.047	2776.16	4	2776.16	-0.002	2283	2306	0	28.39	14	24	0.021	R	RPDGEGCVDENECQTKPGICENGR	C					14	130806_HPL_Human_Plaque_BR2_TR2_14_Spectrum023294_scans__4807_RTINSECONDS=1140
FBN1	27.41	4	-0.002	-0.7204		R.RPDGEGCVDENECQTKPGICENGR.C	P35555	FBN1_HUMAN Fibrillin-1 OS=Homo sapiens GN=FBN1 PE=1 SV=3	332664	10957	1	1	1	695.047	2776.16	4	2776.16	-0.002	2283	2306	0	27.41	14	24	0.027	R	RPDGEGCVDENECQTKPGICENGR	C					6	130806_HPL_Human_Plaque_Sample14_Spectrum023294_scans__4807_RTINSECONDS=1140
FBN1	25.56	4	-0.0012	-0.4323		R.RPDGEGCVDENECQTKPGICENGR.C	P35555	FBN1_HUMAN Fibrillin-1 OS=Homo sapiens GN=FBN1 PE=1 SV=3	332664	10822	1	1	1	695.047	2776.16	4	2776.16	-0.0013	2283	2306	0	25.56	14	24	0.041	R	RPDGEGCVDENECQTKPGICENGR	C					9	130806_HPL_Human_Plaque_Sample15_Spectrum023006_scans__5031_RTINSECONDS=1184
FBN1	25.15	4	-0.0005	-0.1801		R.RPDGEGCVDENECQTKPGICENGR.C	P35555	FBN1_HUMAN Fibrillin-1 OS=Homo sapiens GN=FBN1 PE=1 SV=3	332664	10886	1	1	1	695.047	2776.16	4	2776.16	-0.0006	2283	2306	0	25.15	14	24	0.044	R	RPDGEGCVDENECQTKPGICENGR	C					12	130809_HPL_Human_Plaque_Sample15_Spectrum022974_scans__4889_RTINSECONDS=1145
FBN1	24.78	4	0.0002	0.072		R.RPDGEGCVDENECQTKPGICENGR.C	P35555	FBN1_HUMAN Fibrillin-1 OS=Homo sapiens GN=FBN1 PE=1 SV=3	332664	10674	1	1	1	695.047	2776.16	4	2776.16	0.0002	2283	2306	0	24.78	14	24	0.048	R	RPDGEGCVDENECQTKPGICENGR	C					5	130801_HPL_Human_Plaque_Sample13_Spectrum022617_scans__4358_RTINSECONDS=1092	emPAI	0.06
FBN1	23.2	4	0.0002	0.072		R.RPDGEGCVDENECQTKPGICENGR.C	P35555	FBN1_HUMAN Fibrillin-1 OS=Homo sapiens GN=FBN1 PE=1 SV=3	332664	11076	1	1	1	695.047	2776.16	4	2776.16	0.0002	2283	2306	0	23.2	14	24	0.069	R	RPDGEGCVDENECQTKPGICENGR	C					10	130809_HPL_Human_Plaque_Sample13_Spectrum023394_scans__4712_RTINSECONDS=1107
FBN1	22.24	4	0.0044	1.5849		R.RPDGEGCVDENECQTKPGICENGR.C	P35555	FBN1_HUMAN Fibrillin-1 OS=Homo sapiens GN=FBN1 PE=1 SV=3	332664	11056	1	1	1	695.048	2776.16	4	2776.16	0.0043	2283	2306	0	22.24	14	24	0.09	R	RPDGEGCVDENECQTKPGICENGR	C					6	130809_HPL_Human_Plaque_Control13_Spectrum023062_scans__4413_RTINSECONDS=1086	emPAI	0.06
FBN1	16.6	4	-0.003	-1.0806		R.RPDGEGCVDENECQTKPGICENGR.C	P35555	FBN1_HUMAN Fibrillin-1 OS=Homo sapiens GN=FBN1 PE=1 SV=3	332664	11145	1	1	1	695.047	2776.16	4	2776.16	-0.003	2283	2306	0	16.6	14	24	0.33	R	RPDGEGCVDENECQTKPGICENGR	C					7	130809_HPL_Human_Plaque_Sample14_Spectrum023531_scans__4894_RTINSECONDS=1131
FBN1	16.38	4	1.9997	720.312		R.RPDGEGCVDENECQTKPGICENGR.C	P35555	FBN1_HUMAN Fibrillin-1 OS=Homo sapiens GN=FBN1 PE=1 SV=3	332664	11818	1	1	1	695.547	2778.16	4	2776.16	1.9997	2283	2306	0	16.38	14	24	0.34	R	RPDGEGCVDENECQTKPGICENGR	C					5	130806_HPL_Human_Plaque_BR2_TR2_13_Spectrum023181_scans__4523_RTINSECONDS=1093	emPAI	0.09
FBN1	16.27	4	1.9997	720.312		R.RPDGEGCVDENECQTKPGICENGR.C	P35555	FBN1_HUMAN Fibrillin-1 OS=Homo sapiens GN=FBN1 PE=1 SV=3	332664	11029	1	1	1	695.547	2778.16	4	2776.16	1.9997	2283	2306	0	16.27	14	24	0.35	R	RPDGEGCVDENECQTKPGICENGR	C					5	130806_HPL_Human_Plaque_Sample13_Spectrum023181_scans__4523_RTINSECONDS=1093	emPAI	0.09
FBN1	16.21	4	-0.0059	-2.1252		R.RPDGEGCVDENECQTKPGICENGR.C	P35555	FBN1_HUMAN Fibrillin-1 OS=Homo sapiens GN=FBN1 PE=1 SV=3	332664	10258	1	1	1	695.046	2776.15	4	2776.16	-0.0059	2283	2306	0	16.21	14	24	0.35	R	RPDGEGCVDENECQTKPGICENGR	C					8	130801_HPL_Human_Plaque_Sample15_Spectrum022278_scans__4778_RTINSECONDS=1170
FBN1	16.2	4	-0.0059	-2.1252		R.RPDGEGCVDENECQTKPGICENGR.C	P35555	FBN1_HUMAN Fibrillin-1 OS=Homo sapiens GN=FBN1 PE=1 SV=3	332664	11558	1	1	1	695.046	2776.15	4	2776.16	-0.0059	2283	2306	0	16.2	14	24	0.35	R	RPDGEGCVDENECQTKPGICENGR	C					8	130801_HPL_Human_Plaque_BR2_TR1_15_Spectrum022278_scans__4778_RTINSECONDS=1170
FBN1	15.69	4	-0.0018	-0.6484		R.RPDGEGCVDENECQTKPGICENGR.C	P35555	FBN1_HUMAN Fibrillin-1 OS=Homo sapiens GN=FBN1 PE=1 SV=3	332664	10262	1	1	1	695.047	2776.16	4	2776.16	-0.0018	2283	2306	0	15.69	13	24	0.4	R	RPDGEGCVDENECQTKPGICENGR	C					4	130801_HPL_Human_Plaque_Control15_Spectrum022664_scans__4763_RTINSECONDS=1167
FBN1	15.19	4	-0.0034	-1.2247		R.RPDGEGCVDENECQTKPGICENGR.C	P35555	FBN1_HUMAN Fibrillin-1 OS=Homo sapiens GN=FBN1 PE=1 SV=3	332664	10751	1	1	1	695.046	2776.16	4	2776.16	-0.0035	2283	2306	0	15.19	13	24	0.46	R	RPDGEGCVDENECQTKPGICENGR	C					6	130809_HPL_Human_Plaque_Control15_Spectrum023219_scans__4953_RTINSECONDS=1170
FBN1	16.83	3	0.0071	3.1783	Oxidation (M)	R.YCKDIN#ECETPGICM#N#GR.C	P35555	FBN1_HUMAN Fibrillin-1 OS=Homo sapiens GN=FBN1 PE=1 SV=3	332664	8281	1	1	1	745.635	2233.88	3	2233.87	0.0071	610	627	1	16.83		19	0.099	R	YCKDINECETPGICMNGR	C		Oxidation (M); 2 Deamidated (NQ)	0.000002000000001200.0		4	130806_HPL_Human_Plaque_Sample12_Spectrum025243_scans__6719_RTINSECONDS=1414
FBN1	16.83	3	0.0071	3.1783	2 Deamidated (NQ)	R.YCKDIN#ECETPGICM#N#GR.C	P35555	FBN1_HUMAN Fibrillin-1 OS=Homo sapiens GN=FBN1 PE=1 SV=3	332664	8281	1	1	1	745.635	2233.88	3	2233.87	0.0071	610	627	1	16.83		19	0.099	R	YCKDINECETPGICMNGR	C		Oxidation (M); 2 Deamidated (NQ)	0.000002000000001200.0		4	130806_HPL_Human_Plaque_Sample12_Spectrum025243_scans__6719_RTINSECONDS=1414
FBN1	53.12	3	0.0003	0.1344	Oxidation (M)	R.YCKDINECETPGICM#N#GR.C	P35555	FBN1_HUMAN Fibrillin-1 OS=Homo sapiens GN=FBN1 PE=1 SV=3	332664	8707	1	1	1	745.304	2232.89	3	2232.89	0.0003	610	627	1	53.12	16	21	3.6e-05	R	YCKDINECETPGICMNGR	C		Oxidation (M); Deamidated (NQ)	0.000000000000001200.0		14	130809_HPL_Human_Plaque_BR1_TR3_15_Spectrum024826_scans__6745_RTINSECONDS=1436
FBN1	53.12	3	0.0003	0.1344	Deamidated (NQ)	R.YCKDINECETPGICM#N#GR.C	P35555	FBN1_HUMAN Fibrillin-1 OS=Homo sapiens GN=FBN1 PE=1 SV=3	332664	8707	1	1	1	745.304	2232.89	3	2232.89	0.0003	610	627	1	53.12	16	21	3.6e-05	R	YCKDINECETPGICMNGR	C		Oxidation (M); Deamidated (NQ)	0.000000000000001200.0		14	130809_HPL_Human_Plaque_BR1_TR3_15_Spectrum024826_scans__6745_RTINSECONDS=1436
FBN1	52.97	3	0.0023	1.0301	Oxidation (M)	R.YCKDINECETPGICM#N#GR.C	P35555	FBN1_HUMAN Fibrillin-1 OS=Homo sapiens GN=FBN1 PE=1 SV=3	332664	7614	1	1	1	745.305	2232.89	3	2232.89	0.0023	610	627	1	52.97	16	21	3.8e-05	R	YCKDINECETPGICMNGR	C		Oxidation (M); Deamidated (NQ)	0.000000000000001200.0		13	130801_HPL_Human_Plaque_Control15_Spectrum024366_scans__6664_RTINSECONDS=1452
FBN1	52.97	3	0.0023	1.0301	Deamidated (NQ)	R.YCKDINECETPGICM#N#GR.C	P35555	FBN1_HUMAN Fibrillin-1 OS=Homo sapiens GN=FBN1 PE=1 SV=3	332664	7614	1	1	1	745.305	2232.89	3	2232.89	0.0023	610	627	1	52.97	16	21	3.8e-05	R	YCKDINECETPGICMNGR	C		Oxidation (M); Deamidated (NQ)	0.000000000000001200.0		13	130801_HPL_Human_Plaque_Control15_Spectrum024366_scans__6664_RTINSECONDS=1452
FBN1	51.65	3	0.0003	0.1344	Oxidation (M)	R.YCKDINECETPGICM#N#GR.C	P35555	FBN1_HUMAN Fibrillin-1 OS=Homo sapiens GN=FBN1 PE=1 SV=3	332664	8106	1	1	1	745.304	2232.89	3	2232.89	0.0003	610	627	1	51.65	16	21	5e-05	R	YCKDINECETPGICMNGR	C		Oxidation (M); Deamidated (NQ)	0.000000000000001200.0		14	130809_HPL_Human_Plaque_Control15_Spectrum024826_scans__6745_RTINSECONDS=1436
FBN1	51.65	3	0.0003	0.1344	Deamidated (NQ)	R.YCKDINECETPGICM#N#GR.C	P35555	FBN1_HUMAN Fibrillin-1 OS=Homo sapiens GN=FBN1 PE=1 SV=3	332664	8106	1	1	1	745.304	2232.89	3	2232.89	0.0003	610	627	1	51.65	16	21	5e-05	R	YCKDINECETPGICMNGR	C		Oxidation (M); Deamidated (NQ)	0.000000000000001200.0		14	130809_HPL_Human_Plaque_Control15_Spectrum024826_scans__6745_RTINSECONDS=1436
FBN1	47.66	3	0.0014	0.627	Oxidation (M)	R.YCKDINECETPGICM#N#GR.C	P35555	FBN1_HUMAN Fibrillin-1 OS=Homo sapiens GN=FBN1 PE=1 SV=3	332664	8492	1	1	1	745.305	2232.89	3	2232.89	0.0014	610	627	1	47.66	15	21	0.00013	R	YCKDINECETPGICMNGR	C		Oxidation (M); Deamidated (NQ)	0.000000000000001200.0		12	130809_HPL_Human_Plaque_Sample15_Spectrum024710_scans__6843_RTINSECONDS=1438
FBN1	47.66	3	0.0014	0.627	Deamidated (NQ)	R.YCKDINECETPGICM#N#GR.C	P35555	FBN1_HUMAN Fibrillin-1 OS=Homo sapiens GN=FBN1 PE=1 SV=3	332664	8492	1	1	1	745.305	2232.89	3	2232.89	0.0014	610	627	1	47.66	15	21	0.00013	R	YCKDINECETPGICMNGR	C		Oxidation (M); Deamidated (NQ)	0.000000000000001200.0		12	130809_HPL_Human_Plaque_Sample15_Spectrum024710_scans__6843_RTINSECONDS=1438
FBN1	47.65	3	0.0014	0.627	Oxidation (M)	R.YCKDINECETPGICM#N#GR.C	P35555	FBN1_HUMAN Fibrillin-1 OS=Homo sapiens GN=FBN1 PE=1 SV=3	332664	9354	1	1	1	745.305	2232.89	3	2232.89	0.0014	610	627	1	47.65	15	21	0.00013	R	YCKDINECETPGICMNGR	C		Oxidation (M); Deamidated (NQ)	0.000000000000001200.0		12	130809_HPL_Human_Plaque_BR2_TR3_15_Spectrum024710_scans__6843_RTINSECONDS=1438
FBN1	47.65	3	0.0014	0.627	Deamidated (NQ)	R.YCKDINECETPGICM#N#GR.C	P35555	FBN1_HUMAN Fibrillin-1 OS=Homo sapiens GN=FBN1 PE=1 SV=3	332664	9354	1	1	1	745.305	2232.89	3	2232.89	0.0014	610	627	1	47.65	15	21	0.00013	R	YCKDINECETPGICMNGR	C		Oxidation (M); Deamidated (NQ)	0.000000000000001200.0		12	130809_HPL_Human_Plaque_BR2_TR3_15_Spectrum024710_scans__6843_RTINSECONDS=1438
FBN1	46.99	3	0.0009	0.4031	Oxidation (M)	R.YCKDINECETPGICM#N#GR.C	P35555	FBN1_HUMAN Fibrillin-1 OS=Homo sapiens GN=FBN1 PE=1 SV=3	332664	9104	1	1	1	745.304	2232.89	3	2232.89	0.0009	610	627	1	46.99	15	21	0.00015	R	YCKDINECETPGICMNGR	C		Oxidation (M); Deamidated (NQ)	0.000000000000001200.0		14	130806_HPL_Human_Plaque_BR2_TR2_15_Spectrum024584_scans__6816_RTINSECONDS=1450
FBN1	46.99	3	0.0009	0.4031	Deamidated (NQ)	R.YCKDINECETPGICM#N#GR.C	P35555	FBN1_HUMAN Fibrillin-1 OS=Homo sapiens GN=FBN1 PE=1 SV=3	332664	9104	1	1	1	745.304	2232.89	3	2232.89	0.0009	610	627	1	46.99	15	21	0.00015	R	YCKDINECETPGICMNGR	C		Oxidation (M); Deamidated (NQ)	0.000000000000001200.0		14	130806_HPL_Human_Plaque_BR2_TR2_15_Spectrum024584_scans__6816_RTINSECONDS=1450
FBN1	43.32	3	0.0009	0.4031	Oxidation (M)	R.YCKDINECETPGICM#N#GR.C	P35555	FBN1_HUMAN Fibrillin-1 OS=Homo sapiens GN=FBN1 PE=1 SV=3	332664	8323	1	1	1	745.304	2232.89	3	2232.89	0.0009	610	627	1	43.32	15	21	0.00035	R	YCKDINECETPGICMNGR	C		Oxidation (M); Deamidated (NQ)	0.000000000000001200.0		13	130806_HPL_Human_Plaque_Sample15_Spectrum024584_scans__6816_RTINSECONDS=1450
FBN1	43.32	3	0.0009	0.4031	Deamidated (NQ)	R.YCKDINECETPGICM#N#GR.C	P35555	FBN1_HUMAN Fibrillin-1 OS=Homo sapiens GN=FBN1 PE=1 SV=3	332664	8323	1	1	1	745.304	2232.89	3	2232.89	0.0009	610	627	1	43.32	15	21	0.00035	R	YCKDINECETPGICMNGR	C		Oxidation (M); Deamidated (NQ)	0.000000000000001200.0		13	130806_HPL_Human_Plaque_Sample15_Spectrum024584_scans__6816_RTINSECONDS=1450
FBN1	35.29	3	-0.0006	-0.2687	Oxidation (M)	R.YCKDINECETPGICM#N#GR.C	P35555	FBN1_HUMAN Fibrillin-1 OS=Homo sapiens GN=FBN1 PE=1 SV=3	332664	8664	1	1	1	745.304	2232.89	3	2232.89	-0.0006	610	627	1	35.29	15	21	0.0022	R	YCKDINECETPGICMNGR	C		Oxidation (M); Deamidated (NQ)	0.000000000000001200.0		12	130806_HPL_Human_Plaque_BR1_TR2_15_Spectrum024804_scans__6807_RTINSECONDS=1450
FBN1	35.29	3	-0.0006	-0.2687	Deamidated (NQ)	R.YCKDINECETPGICM#N#GR.C	P35555	FBN1_HUMAN Fibrillin-1 OS=Homo sapiens GN=FBN1 PE=1 SV=3	332664	8664	1	1	1	745.304	2232.89	3	2232.89	-0.0006	610	627	1	35.29	15	21	0.0022	R	YCKDINECETPGICMNGR	C		Oxidation (M); Deamidated (NQ)	0.000000000000001200.0		12	130806_HPL_Human_Plaque_BR1_TR2_15_Spectrum024804_scans__6807_RTINSECONDS=1450
FBN1	34.07	3	-0.0006	-0.2687	Oxidation (M)	R.YCKDINECETPGICM#N#GR.C	P35555	FBN1_HUMAN Fibrillin-1 OS=Homo sapiens GN=FBN1 PE=1 SV=3	332664	8664	1	1	1	745.304	2232.89	3	2232.89	-0.0006	610	627	1	34.07	15	21	0.003	R	YCKDINECETPGICMNGR	C		Oxidation (M); Deamidated (NQ)	0.000000000000001200.0		12	130806_HPL_Human_Plaque_BR1_TR2_15_Spectrum024804_scans__6807_RTINSECONDS=1450
FBN1	34.07	3	-0.0006	-0.2687	Deamidated (NQ)	R.YCKDINECETPGICM#N#GR.C	P35555	FBN1_HUMAN Fibrillin-1 OS=Homo sapiens GN=FBN1 PE=1 SV=3	332664	8664	1	1	1	745.304	2232.89	3	2232.89	-0.0006	610	627	1	34.07	15	21	0.003	R	YCKDINECETPGICMNGR	C		Oxidation (M); Deamidated (NQ)	0.000000000000001200.0		12	130806_HPL_Human_Plaque_BR1_TR2_15_Spectrum024804_scans__6807_RTINSECONDS=1450
FBN1	33.57	3	-0.0006	-0.2687	Oxidation (M)	R.YCKDINECETPGICM#N#GR.C	P35555	FBN1_HUMAN Fibrillin-1 OS=Homo sapiens GN=FBN1 PE=1 SV=3	332664	7870	1	1	1	745.304	2232.89	3	2232.89	-0.0006	610	627	1	33.57	15	21	0.0033	R	YCKDINECETPGICMNGR	C		Oxidation (M); Deamidated (NQ)	0.000000000000001200.0		10	130801_HPL_Human_Plaque_Sample15_Spectrum023812_scans__6527_RTINSECONDS=1434
FBN1	33.57	3	-0.0006	-0.2687	Deamidated (NQ)	R.YCKDINECETPGICM#N#GR.C	P35555	FBN1_HUMAN Fibrillin-1 OS=Homo sapiens GN=FBN1 PE=1 SV=3	332664	7870	1	1	1	745.304	2232.89	3	2232.89	-0.0006	610	627	1	33.57	15	21	0.0033	R	YCKDINECETPGICMNGR	C		Oxidation (M); Deamidated (NQ)	0.000000000000001200.0		10	130801_HPL_Human_Plaque_Sample15_Spectrum023812_scans__6527_RTINSECONDS=1434
FBN1	33.56	3	-0.0006	-0.2687	Oxidation (M)	R.YCKDINECETPGICM#N#GR.C	P35555	FBN1_HUMAN Fibrillin-1 OS=Homo sapiens GN=FBN1 PE=1 SV=3	332664	8731	1	1	1	745.304	2232.89	3	2232.89	-0.0006	610	627	1	33.56	15	21	0.0033	R	YCKDINECETPGICMNGR	C		Oxidation (M); Deamidated (NQ)	0.000000000000001200.0		10	130801_HPL_Human_Plaque_BR2_TR1_15_Spectrum023812_scans__6527_RTINSECONDS=1434
FBN1	33.56	3	-0.0006	-0.2687	Deamidated (NQ)	R.YCKDINECETPGICM#N#GR.C	P35555	FBN1_HUMAN Fibrillin-1 OS=Homo sapiens GN=FBN1 PE=1 SV=3	332664	8731	1	1	1	745.304	2232.89	3	2232.89	-0.0006	610	627	1	33.56	15	21	0.0033	R	YCKDINECETPGICMNGR	C		Oxidation (M); Deamidated (NQ)	0.000000000000001200.0		10	130801_HPL_Human_Plaque_BR2_TR1_15_Spectrum023812_scans__6527_RTINSECONDS=1434
FBN1	17.38	3	-0.0044	-1.9705	Oxidation (M)	R.YCKDINECETPGICM#N#GR.C	P35555	FBN1_HUMAN Fibrillin-1 OS=Homo sapiens GN=FBN1 PE=1 SV=3	332664	8395	1	1	1	745.303	2232.89	3	2232.89	-0.0044	610	627	1	17.38	14	21	0.12	R	YCKDINECETPGICMNGR	C		Oxidation (M); Deamidated (NQ)	0.000000000000001200.0		8	130809_HPL_Human_Plaque_Control12_Spectrum025709_scans__6825_RTINSECONDS=1410
FBN1	17.38	3	-0.0044	-1.9705	Deamidated (NQ)	R.YCKDINECETPGICM#N#GR.C	P35555	FBN1_HUMAN Fibrillin-1 OS=Homo sapiens GN=FBN1 PE=1 SV=3	332664	8395	1	1	1	745.303	2232.89	3	2232.89	-0.0044	610	627	1	17.38	14	21	0.12	R	YCKDINECETPGICMNGR	C		Oxidation (M); Deamidated (NQ)	0.000000000000001200.0		8	130809_HPL_Human_Plaque_Control12_Spectrum025709_scans__6825_RTINSECONDS=1410
FBN1	57.16	3	-0.0024	-1.0753	Oxidation (M)	R.YCKDINECETPGICM#NGR.C	P35555	FBN1_HUMAN Fibrillin-1 OS=Homo sapiens GN=FBN1 PE=1 SV=3	332664	10192	1	1	1	744.975	2231.9	3	2231.91	-0.0024	610	627	1	57.16	16	22	1.8e-05	R	YCKDINECETPGICMNGR	C		Oxidation (M)	0.000000000000001000.0		16	130806_HPL_Human_Plaque_BR1_TR2_07_Spectrum026270_scans__6411_RTINSECONDS=1327
FBN1	56.58	3	-0.0013	-0.5825	Oxidation (M)	R.YCKDINECETPGICM#NGR.C	P35555	FBN1_HUMAN Fibrillin-1 OS=Homo sapiens GN=FBN1 PE=1 SV=3	332664	10180	1	1	1	744.976	2231.91	3	2231.91	-0.0013	610	627	1	56.58	17	23	2.2e-05	R	YCKDINECETPGICMNGR	C		Oxidation (M)	0.000000000000001000.0		15	130801_HPL_Human_Plaque_BR2_TR1_07_Spectrum025106_scans__6099_RTINSECONDS=1330
FBN1	56.03	3	-0.0022	-0.9857	Oxidation (M)	R.YCKDINECETPGICM#NGR.C	P35555	FBN1_HUMAN Fibrillin-1 OS=Homo sapiens GN=FBN1 PE=1 SV=3	332664	10001	1	1	1	744.976	2231.9	3	2231.91	-0.0022	610	627	1	56.03	16	22	2.4e-05	R	YCKDINECETPGICMNGR	C		Oxidation (M)	0.000000000000001000.0		14	130806_HPL_Human_Plaque_Sample07_Spectrum025948_scans__6433_RTINSECONDS=1346
FBN1	56.02	3	-0.0022	-0.9857	Oxidation (M)	R.YCKDINECETPGICM#NGR.C	P35555	FBN1_HUMAN Fibrillin-1 OS=Homo sapiens GN=FBN1 PE=1 SV=3	332664	10429	1	1	1	744.976	2231.9	3	2231.91	-0.0022	610	627	1	56.02	16	22	2.4e-05	R	YCKDINECETPGICMNGR	C		Oxidation (M)	0.000000000000001000.0		14	130806_HPL_Human_Plaque_BR2_TR2_07_Spectrum025948_scans__6433_RTINSECONDS=1346
FBN1	55.24	3	-0.0024	-1.0753	Oxidation (M)	R.YCKDINECETPGICM#NGR.C	P35555	FBN1_HUMAN Fibrillin-1 OS=Homo sapiens GN=FBN1 PE=1 SV=3	332664	10571	1	1	1	744.975	2231.9	3	2231.91	-0.0024	610	627	1	55.24	16	22	2.9e-05	R	YCKDINECETPGICMNGR	C		Oxidation (M)	0.000000000000001000.0		16	130809_HPL_Human_Plaque_BR2_TR3_07_Spectrum025991_scans__6390_RTINSECONDS=1326
FBN1	54.41	3	-0.0024	-1.0753	Oxidation (M)	R.YCKDINECETPGICM#NGR.C	P35555	FBN1_HUMAN Fibrillin-1 OS=Homo sapiens GN=FBN1 PE=1 SV=3	332664	9758	1	1	1	744.975	2231.9	3	2231.91	-0.0024	610	627	1	54.41	16	22	3.5e-05	R	YCKDINECETPGICMNGR	C		Oxidation (M)	0.000000000000001000.0		16	130806_HPL_Human_Plaque_Control07_Spectrum026270_scans__6411_RTINSECONDS=1327
FBN1	53.81	3	-0.0024	-1.0753	Oxidation (M)	R.YCKDINECETPGICM#NGR.C	P35555	FBN1_HUMAN Fibrillin-1 OS=Homo sapiens GN=FBN1 PE=1 SV=3	332664	10163	1	1	1	744.975	2231.9	3	2231.91	-0.0024	610	627	1	53.81	16	22	4e-05	R	YCKDINECETPGICMNGR	C		Oxidation (M)	0.000000000000001000.0		16	130809_HPL_Human_Plaque_Sample07_Spectrum025991_scans__6390_RTINSECONDS=1326
FBN1	48.42	3	-0.0013	-0.5825	Oxidation (M)	R.YCKDINECETPGICM#NGR.C	P35555	FBN1_HUMAN Fibrillin-1 OS=Homo sapiens GN=FBN1 PE=1 SV=3	332664	9738	1	1	1	744.976	2231.91	3	2231.91	-0.0013	610	627	1	48.42	16	23	0.00014	R	YCKDINECETPGICMNGR	C		Oxidation (M)	0.000000000000001000.0		14	130801_HPL_Human_Plaque_Sample07_Spectrum025106_scans__6099_RTINSECONDS=1330
FBN1	45.39	3	-0.0026	-1.1649	Oxidation (M)	R.YCKDINECETPGICM#NGR.C	P35555	FBN1_HUMAN Fibrillin-1 OS=Homo sapiens GN=FBN1 PE=1 SV=3	332664	9529	1	1	1	744.975	2231.9	3	2231.91	-0.0026	610	627	1	45.39	15	22	0.00027	R	YCKDINECETPGICMNGR	C		Oxidation (M)	0.000000000000001000.0		12	130801_HPL_Human_Plaque_Control07_Spectrum025763_scans__6256_RTINSECONDS=1325
FBN1	39.59	3	-0.0022	-0.9857	Oxidation (M)	R.YCKDINECETPGICM#NGR.C	P35555	FBN1_HUMAN Fibrillin-1 OS=Homo sapiens GN=FBN1 PE=1 SV=3	332664	9808	1	1	1	744.976	2231.9	3	2231.91	-0.0022	610	627	1	39.59	15	22	0.001	R	YCKDINECETPGICMNGR	C		Oxidation (M)	0.000000000000001000.0		13	130809_HPL_Human_Plaque_Control07_Spectrum026108_scans__6428_RTINSECONDS=1343
FBN1	39.58	3	-0.0022	-0.9857	Oxidation (M)	R.YCKDINECETPGICM#NGR.C	P35555	FBN1_HUMAN Fibrillin-1 OS=Homo sapiens GN=FBN1 PE=1 SV=3	332664	10243	1	1	1	744.976	2231.9	3	2231.91	-0.0022	610	627	1	39.58	15	22	0.001	R	YCKDINECETPGICMNGR	C		Oxidation (M)	0.000000000000001000.0		13	130809_HPL_Human_Plaque_BR1_TR3_07_Spectrum026108_scans__6428_RTINSECONDS=1343
FBN1	64.61	3	0.0019	0.8571	Deamidated (NQ)	R.YCKDINECETPGICMN#GR.C	P35555	FBN1_HUMAN Fibrillin-1 OS=Homo sapiens GN=FBN1 PE=1 SV=3	332664	8119	1	1	1	739.973	2216.9	3	2216.9	0.0019	610	627	1	64.61	17	22	2.9e-06	R	YCKDINECETPGICMNGR	C		Deamidated (NQ)	0.000000000000000200.0		8	130801_HPL_Human_Plaque_BR2_TR1_13_Spectrum025983_scans__8242_RTINSECONDS=1673
FBN1	50.24	3	0.0019	0.8571	Deamidated (NQ)	R.YCKDINECETPGICMN#GR.C	P35555	FBN1_HUMAN Fibrillin-1 OS=Homo sapiens GN=FBN1 PE=1 SV=3	332664	7608	1	1	1	739.973	2216.9	3	2216.9	0.0019	610	627	1	50.24	16	22	8e-05	R	YCKDINECETPGICMNGR	C		Deamidated (NQ)	0.000000000000000200.0		13	130801_HPL_Human_Plaque_Sample13_Spectrum025983_scans__8242_RTINSECONDS=1673
FBN1	50	3	-0.0021	-0.9473	Deamidated (NQ)	R.YCKDINECETPGICMN#GR.C	P35555	FBN1_HUMAN Fibrillin-1 OS=Homo sapiens GN=FBN1 PE=1 SV=3	332664	8318	1	1	1	739.972	2216.89	3	2216.9	-0.0021	610	627	1	50	16	21	7.6e-05	R	YCKDINECETPGICMNGR	C		Deamidated (NQ)	0.000000000000000200.0		8	130806_HPL_Human_Plaque_BR2_TR2_13_Spectrum026642_scans__8546_RTINSECONDS=1691
FBN1	43.43	3	-0.0009	-0.406	Deamidated (NQ)	R.YCKDINECETPGICMN#GR.C	P35555	FBN1_HUMAN Fibrillin-1 OS=Homo sapiens GN=FBN1 PE=1 SV=3	332664	7977	1	1	1	739.972	2216.89	3	2216.9	-0.0008	610	627	1	43.43	15	22	0.00036	R	YCKDINECETPGICMNGR	C		Deamidated (NQ)	0.000000000000000200.0		14	130801_HPL_Human_Plaque_BR1_TR1_13_Spectrum026116_scans__8314_RTINSECONDS=1688
FBN1	41.02	3	-0.0021	-0.9473	Deamidated (NQ)	R.YCKDINECETPGICMN#GR.C	P35555	FBN1_HUMAN Fibrillin-1 OS=Homo sapiens GN=FBN1 PE=1 SV=3	332664	7836	1	1	1	739.972	2216.89	3	2216.9	-0.0021	610	627	1	41.02	15	21	0.0006	R	YCKDINECETPGICMNGR	C		Deamidated (NQ)	0.000000000000000200.0		14	130806_HPL_Human_Plaque_Sample13_Spectrum026642_scans__8546_RTINSECONDS=1691
FBN1	38.35	3	-0.0021	-0.9473	Deamidated (NQ)	R.YCKDINECETPGICMN#GR.C	P35555	FBN1_HUMAN Fibrillin-1 OS=Homo sapiens GN=FBN1 PE=1 SV=3	332664	8477	1	1	1	739.972	2216.89	3	2216.9	-0.0021	610	627	1	38.35	15	21	0.0011	R	YCKDINECETPGICMNGR	C		Deamidated (NQ)	0.000000000000000200.0		7	130806_HPL_Human_Plaque_BR1_TR2_14_Spectrum026772_scans__8555_RTINSECONDS=1697
FBN1	37.38	3	0.0003	0.1353	Deamidated (NQ)	R.YCKDINECETPGICMN#GR.C	P35555	FBN1_HUMAN Fibrillin-1 OS=Homo sapiens GN=FBN1 PE=1 SV=3	332664	8594	1	1	1	739.973	2216.9	3	2216.9	0.0003	610	627	1	37.38	15	22	0.0015	R	YCKDINECETPGICMNGR	C		Deamidated (NQ)	0.000000000000000200.0		9	130809_HPL_Human_Plaque_BR2_TR3_13_Spectrum026697_scans__8542_RTINSECONDS=1679
FBN1	35.38	3	-0.0014	-0.6315	Deamidated (NQ)	R.YCKDINECETPGICMN#GR.C	P35555	FBN1_HUMAN Fibrillin-1 OS=Homo sapiens GN=FBN1 PE=1 SV=3	332664	8125	1	1	1	739.972	2216.89	3	2216.9	-0.0014	610	627	1	35.38	15	22	0.0023	R	YCKDINECETPGICMNGR	C		Deamidated (NQ)	0.000000000000000200.0		6	130801_HPL_Human_Plaque_Sample10_Spectrum026302_scans__8278_RTINSECONDS=1657
FBN1	35.3	3	-0.0016	-0.7217	Deamidated (NQ)	R.YCKDINECETPGICMN#GR.C	P35555	FBN1_HUMAN Fibrillin-1 OS=Homo sapiens GN=FBN1 PE=1 SV=3	332664	7883	1	1	1	739.972	2216.89	3	2216.9	-0.0016	610	627	1	35.3	15	21	0.0023	R	YCKDINECETPGICMNGR	C		Deamidated (NQ)	0.000000000000000200.0		14	130809_HPL_Human_Plaque_Control13_Spectrum026550_scans__8424_RTINSECONDS=1681
FBN1	34.38	3	-0.0016	-0.7217	Deamidated (NQ)	R.YCKDINECETPGICMN#GR.C	P35555	FBN1_HUMAN Fibrillin-1 OS=Homo sapiens GN=FBN1 PE=1 SV=3	332664	8301	1	1	1	739.972	2216.89	3	2216.9	-0.0016	610	627	1	34.38	15	21	0.0028	R	YCKDINECETPGICMNGR	C		Deamidated (NQ)	0.000000000000000200.0		14	130809_HPL_Human_Plaque_BR1_TR3_13_Spectrum026550_scans__8424_RTINSECONDS=1681
FBN1	33.95	3	0.0008	0.3609	Deamidated (NQ)	R.YCKDINECETPGICMN#GR.C	P35555	FBN1_HUMAN Fibrillin-1 OS=Homo sapiens GN=FBN1 PE=1 SV=3	332664	8299	1	1	1	739.973	2216.9	3	2216.9	0.0008	610	627	1	33.95	15	22	0.0034	R	YCKDINECETPGICMNGR	C		Deamidated (NQ)	0.000000000000000200.0		13	130806_HPL_Human_Plaque_BR1_TR2_13_Spectrum026748_scans__8529_RTINSECONDS=1692
FBN1	32.54	3	-0.0021	-0.9473	Deamidated (NQ)	R.YCKDINECETPGICMN#GR.C	P35555	FBN1_HUMAN Fibrillin-1 OS=Homo sapiens GN=FBN1 PE=1 SV=3	332664	8026	1	1	1	739.972	2216.89	3	2216.9	-0.0021	610	627	1	32.54	15	21	0.0042	R	YCKDINECETPGICMNGR	C		Deamidated (NQ)	0.000000000000000200.0		6	130806_HPL_Human_Plaque_Control14_Spectrum026772_scans__8555_RTINSECONDS=1697
FBN1	30.89	3	-0.0003	-0.1353	Deamidated (NQ)	R.YCKDINECETPGICMN#GR.C	P35555	FBN1_HUMAN Fibrillin-1 OS=Homo sapiens GN=FBN1 PE=1 SV=3	332664	8187	1	1	1	739.972	2216.9	3	2216.9	-0.0003	610	627	1	30.89	14	22	0.0066	R	YCKDINECETPGICMNGR	C		Deamidated (NQ)	0.000000000000000200.0		6	130801_HPL_Human_Plaque_BR1_TR1_14_Spectrum026174_scans__8316_RTINSECONDS=1687
FBN1	29.65	3	-0.0009	-0.406	Deamidated (NQ)	R.YCKDINECETPGICMN#GR.C	P35555	FBN1_HUMAN Fibrillin-1 OS=Homo sapiens GN=FBN1 PE=1 SV=3	332664	7464	1	1	1	739.972	2216.89	3	2216.9	-0.0008	610	627	1	29.65	14	22	0.0087	R	YCKDINECETPGICMNGR	C		Deamidated (NQ)	0.000000000000000200.0		13	130801_HPL_Human_Plaque_Control13_Spectrum026116_scans__8314_RTINSECONDS=1688
FBN1	29.3	3	0.0008	0.3609	Deamidated (NQ)	R.YCKDINECETPGICMN#GR.C	P35555	FBN1_HUMAN Fibrillin-1 OS=Homo sapiens GN=FBN1 PE=1 SV=3	332664	7879	1	1	1	739.973	2216.9	3	2216.9	0.0008	610	627	1	29.3	14	22	0.0099	R	YCKDINECETPGICMNGR	C		Deamidated (NQ)	0.000000000000000200.0		13	130806_HPL_Human_Plaque_Control13_Spectrum026748_scans__8529_RTINSECONDS=1692
FBN1	28.97	3	-0.0018	-0.8119	Deamidated (NQ)	R.YCKDINECETPGICMN#GR.C	P35555	FBN1_HUMAN Fibrillin-1 OS=Homo sapiens GN=FBN1 PE=1 SV=3	332664	8695	1	1	1	739.972	2216.89	3	2216.9	-0.0018	610	627	1	28.97	14	21	0.0097	R	YCKDINECETPGICMNGR	C		Deamidated (NQ)	0.000000000000000200.0		5	130809_HPL_Human_Plaque_Sample10_Spectrum027212_scans__8566_RTINSECONDS=1649	emPAI	0.04
FBN1	28.96	3	-0.0016	-0.7217	Deamidated (NQ)	R.YCKDINECETPGICMN#GR.C	P35555	FBN1_HUMAN Fibrillin-1 OS=Homo sapiens GN=FBN1 PE=1 SV=3	332664	8084	1	1	1	739.972	2216.89	3	2216.9	-0.0016	610	627	1	28.96	14	21	0.0099	R	YCKDINECETPGICMNGR	C		Deamidated (NQ)	0.000000000000000200.0		6	130806_HPL_Human_Plaque_Control10_Spectrum027170_scans__8517_RTINSECONDS=1659
FBN1	28.63	3	-0.0032	-1.4435	Deamidated (NQ)	R.YCKDINECETPGICMN#GR.C	P35555	FBN1_HUMAN Fibrillin-1 OS=Homo sapiens GN=FBN1 PE=1 SV=3	332664	8522	1	1	1	739.971	2216.89	3	2216.9	-0.0032	610	627	1	28.63	14	21	0.0099	R	YCKDINECETPGICMNGR	C		Deamidated (NQ)	0.000000000000000200.0		5	130806_HPL_Human_Plaque_Sample10_Spectrum026899_scans__8454_RTINSECONDS=1660	emPAI	0.04
FBN1	28.44	3	-0.0003	-0.1353	Deamidated (NQ)	R.YCKDINECETPGICMN#GR.C	P35555	FBN1_HUMAN Fibrillin-1 OS=Homo sapiens GN=FBN1 PE=1 SV=3	332664	7638	1	1	1	739.972	2216.9	3	2216.9	-0.0003	610	627	1	28.44	14	22	0.012	R	YCKDINECETPGICMNGR	C		Deamidated (NQ)	0.000000000000000200.0		5	130801_HPL_Human_Plaque_Control14_Spectrum026174_scans__8316_RTINSECONDS=1687
FBN1	24.74	3	0.0003	0.1353	Deamidated (NQ)	R.YCKDINECETPGICMN#GR.C	P35555	FBN1_HUMAN Fibrillin-1 OS=Homo sapiens GN=FBN1 PE=1 SV=3	332664	8049	1	1	1	739.973	2216.9	3	2216.9	0.0003	610	627	1	24.74	14	22	0.027	R	YCKDINECETPGICMNGR	C		Deamidated (NQ)	0.000000000000000200.0		11	130809_HPL_Human_Plaque_Sample13_Spectrum026697_scans__8542_RTINSECONDS=1679
FBN1	23.36	3	0.0026	1.1728	Deamidated (NQ)	R.YCKDINECETPGICMN#GR.C	P35555	FBN1_HUMAN Fibrillin-1 OS=Homo sapiens GN=FBN1 PE=1 SV=3	332664	8126	1	1	1	739.973	2216.9	3	2216.9	0.0026	610	627	1	23.36	14	22	0.04	R	YCKDINECETPGICMNGR	C		Deamidated (NQ)	0.000000000000000200.0		4	130801_HPL_Human_Plaque_Sample10_Spectrum026279_scans__8252_RTINSECONDS=1654	emPAI	0.04
FBN1	22.96	3	0.9984	450.359	Deamidated (NQ)	R.YCKDINECETPGICMN#GR.C	P35555	FBN1_HUMAN Fibrillin-1 OS=Homo sapiens GN=FBN1 PE=1 SV=3	332664	8750	1	1	1	740.305	2217.89	3	2216.9	0.9984	610	627	1	22.96	14	22	0.04	R	YCKDINECETPGICMNGR	C		Deamidated (NQ)	0.000000000000000200.0		5	130809_HPL_Human_Plaque_Control10_Spectrum027901_scans__8802_RTINSECONDS=1660
FBN1	16.45	3	-0.0025	-1.1277	Deamidated (NQ)	R.YCKDINECETPGICMN#GR.C	P35555	FBN1_HUMAN Fibrillin-1 OS=Homo sapiens GN=FBN1 PE=1 SV=3	332664	7833	1	1	1	739.972	2216.89	3	2216.9	-0.0025	610	627	1	16.45	14	21	0.17	R	YCKDINECETPGICMNGR	C		Deamidated (NQ)	0.000000000000000200.0		4	130801_HPL_Human_Plaque_Control10_Spectrum026730_scans__8362_RTINSECONDS=1656
FBN1	38.9	2	-0.0019	-0.8574		R.YCKDINECETPGICMNGR.C	P35555	FBN1_HUMAN Fibrillin-1 OS=Homo sapiens GN=FBN1 PE=1 SV=3	332664	9870	1	1	1	1108.96	2215.91	2	2215.91	-0.0019	610	627	1	38.9	15	23	0.0014	R	YCKDINECETPGICMNGR	C					8	130809_HPL_Human_Plaque_Control06_Spectrum028540_scans__8500_RTINSECONDS=1585
FBN1	25.85	2	-0.0046	-2.0759		R.YCKDINECETPGICMNGR.C	P35555	FBN1_HUMAN Fibrillin-1 OS=Homo sapiens GN=FBN1 PE=1 SV=3	332664	9681	1	1	1	1108.96	2215.91	2	2215.91	-0.0045	610	627	1	25.85	14	22	0.025	R	YCKDINECETPGICMNGR	C					6	130806_HPL_Human_Plaque_Control06_Spectrum028360_scans__8325_RTINSECONDS=1564
FBN1	25.84	2	-0.0046	-2.0759		R.YCKDINECETPGICMNGR.C	P35555	FBN1_HUMAN Fibrillin-1 OS=Homo sapiens GN=FBN1 PE=1 SV=3	332664	10239	1	1	1	1108.96	2215.91	2	2215.91	-0.0045	610	627	1	25.84	14	22	0.025	R	YCKDINECETPGICMNGR	C					6	130806_HPL_Human_Plaque_BR1_TR2_06_Spectrum028360_scans__8325_RTINSECONDS=1564
FBN1	20.53	2	0.0003	0.1354		R.YCKDINECETPGICMNGR.C	P35555	FBN1_HUMAN Fibrillin-1 OS=Homo sapiens GN=FBN1 PE=1 SV=3	332664	10280	1	1	1	1108.96	2215.91	2	2215.91	0.0003	610	627	1	20.53	14	23	0.095	R	YCKDINECETPGICMNGR	C					5	130801_HPL_Human_Plaque_BR2_TR1_05_Spectrum027733_scans__7992_RTINSECONDS=1552
FBN1	17.81	2	0.0005	0.2256		R.YCKDINECETPGICMNGR.C	P35555	FBN1_HUMAN Fibrillin-1 OS=Homo sapiens GN=FBN1 PE=1 SV=3	332664	10357	1	1	1	1108.96	2215.91	2	2215.91	0.0006	610	627	1	17.81	14	23	0.18	R	YCKDINECETPGICMNGR	C					5	130809_HPL_Human_Plaque_Sample05_Spectrum028804_scans__8341_RTINSECONDS=1537
FBN1	68.75	3	-0.0009	-0.4062		R.YCKDINECETPGICMNGR.C	P35555	FBN1_HUMAN Fibrillin-1 OS=Homo sapiens GN=FBN1 PE=1 SV=3	332664	9510	1	1	1	739.644	2215.91	3	2215.91	-0.0008	610	627	1	68.75	17	23	1.5e-06	R	YCKDINECETPGICMNGR	C					15	130801_HPL_Human_Plaque_Control06_Spectrum027788_scans__8115_RTINSECONDS=1559
FBN1	67.65	3	-0.0018	-0.8123		R.YCKDINECETPGICMNGR.C	P35555	FBN1_HUMAN Fibrillin-1 OS=Homo sapiens GN=FBN1 PE=1 SV=3	332664	9862	1	1	1	739.644	2215.91	3	2215.91	-0.0018	610	627	1	67.65	17	23	1.8e-06	R	YCKDINECETPGICMNGR	C					15	130801_HPL_Human_Plaque_Sample05_Spectrum027745_scans__8005_RTINSECONDS=1554
FBN1	64.79	3	-0.0012	-0.5415		R.YCKDINECETPGICMNGR.C	P35555	FBN1_HUMAN Fibrillin-1 OS=Homo sapiens GN=FBN1 PE=1 SV=3	332664	9871	1	1	1	739.644	2215.91	3	2215.91	-0.0012	610	627	1	64.79	17	23	3.7e-06	R	YCKDINECETPGICMNGR	C					13	130809_HPL_Human_Plaque_Control06_Spectrum028535_scans__8493_RTINSECONDS=1584
FBN1	64.78	3	-0.0012	-0.5415		R.YCKDINECETPGICMNGR.C	P35555	FBN1_HUMAN Fibrillin-1 OS=Homo sapiens GN=FBN1 PE=1 SV=3	332664	10405	1	1	1	739.644	2215.91	3	2215.91	-0.0012	610	627	1	64.78	17	23	3.7e-06	R	YCKDINECETPGICMNGR	C					13	130809_HPL_Human_Plaque_BR1_TR3_06_Spectrum028535_scans__8493_RTINSECONDS=1584
FBN1	62.82	3	-0.0014	-0.6318		R.YCKDINECETPGICMNGR.C	P35555	FBN1_HUMAN Fibrillin-1 OS=Homo sapiens GN=FBN1 PE=1 SV=3	332664	9548	1	1	1	739.644	2215.91	3	2215.91	-0.0014	610	627	1	62.82	16	23	5.8e-06	R	YCKDINECETPGICMNGR	C					15	130801_HPL_Human_Plaque_Sample06_Spectrum027120_scans__7990_RTINSECONDS=1568
FBN1	55.74	3	-0.0014	-0.6318		R.YCKDINECETPGICMNGR.C	P35555	FBN1_HUMAN Fibrillin-1 OS=Homo sapiens GN=FBN1 PE=1 SV=3	332664	9803	1	1	1	739.644	2215.91	3	2215.91	-0.0014	610	627	1	55.74	16	23	3e-05	R	YCKDINECETPGICMNGR	C					14	130806_HPL_Human_Plaque_Sample06_Spectrum027740_scans__8280_RTINSECONDS=1583
FBN1	55.73	3	-0.0014	-0.6318		R.YCKDINECETPGICMNGR.C	P35555	FBN1_HUMAN Fibrillin-1 OS=Homo sapiens GN=FBN1 PE=1 SV=3	332664	10267	1	1	1	739.644	2215.91	3	2215.91	-0.0014	610	627	1	55.73	16	23	3e-05	R	YCKDINECETPGICMNGR	C					14	130806_HPL_Human_Plaque_BR2_TR2_06_Spectrum027740_scans__8280_RTINSECONDS=1583
FBN1	55.49	3	-0.002	-0.9026		R.YCKDINECETPGICMNGR.C	P35555	FBN1_HUMAN Fibrillin-1 OS=Homo sapiens GN=FBN1 PE=1 SV=3	332664	10356	1	1	1	739.644	2215.91	3	2215.91	-0.0019	610	627	1	55.49	16	23	3e-05	R	YCKDINECETPGICMNGR	C					14	130809_HPL_Human_Plaque_Sample05_Spectrum028785_scans__8319_RTINSECONDS=1534
FBN1	51.23	3	-0.002	-0.9026		R.YCKDINECETPGICMNGR.C	P35555	FBN1_HUMAN Fibrillin-1 OS=Homo sapiens GN=FBN1 PE=1 SV=3	332664	10189	1	1	1	739.644	2215.91	3	2215.91	-0.0019	610	627	1	51.23	16	23	8e-05	R	YCKDINECETPGICMNGR	C					12	130806_HPL_Human_Plaque_Sample05_Spectrum028646_scans__8380_RTINSECONDS=1568
FBN1	47.88	3	-0.0009	-0.4062		R.YCKDINECETPGICMNGR.C	P35555	FBN1_HUMAN Fibrillin-1 OS=Homo sapiens GN=FBN1 PE=1 SV=3	332664	9682	1	1	1	739.644	2215.91	3	2215.91	-0.0008	610	627	1	47.88	15	23	0.00018	R	YCKDINECETPGICMNGR	C					12	130806_HPL_Human_Plaque_Control06_Spectrum028365_scans__8330_RTINSECONDS=1565
FBN1	42.16	3	-0.0016	-0.7221		R.YCKDINECETPGICMNGR.C	P35555	FBN1_HUMAN Fibrillin-1 OS=Homo sapiens GN=FBN1 PE=1 SV=3	332664	9976	1	1	1	739.644	2215.91	3	2215.91	-0.0016	610	627	1	42.16	15	23	0.00065	R	YCKDINECETPGICMNGR	C					12	130809_HPL_Human_Plaque_Sample06_Spectrum028072_scans__8295_RTINSECONDS=1556
FBN1	39.22	3	0.0004	0.1805		R.YCKDINECETPGICMNGR.C	P35555	FBN1_HUMAN Fibrillin-1 OS=Homo sapiens GN=FBN1 PE=1 SV=3	332664	9898	1	1	1	739.645	2215.91	3	2215.91	0.0004	610	627	1	39.22	15	23	0.0013	R	YCKDINECETPGICMNGR	C					12	130806_HPL_Human_Plaque_Control05_Spectrum028828_scans__8284_RTINSECONDS=1541
FBN1	39.21	3	0.0004	0.1805		R.YCKDINECETPGICMNGR.C	P35555	FBN1_HUMAN Fibrillin-1 OS=Homo sapiens GN=FBN1 PE=1 SV=3	332664	10380	1	1	1	739.645	2215.91	3	2215.91	0.0004	610	627	1	39.21	15	23	0.0013	R	YCKDINECETPGICMNGR	C					12	130806_HPL_Human_Plaque_BR1_TR2_05_Spectrum028828_scans__8284_RTINSECONDS=1541
FBN1	26.67	3	0.0006	0.2708		R.YCKDINECETPGICMNGR.C	P35555	FBN1_HUMAN Fibrillin-1 OS=Homo sapiens GN=FBN1 PE=1 SV=3	332664	9987	1	1	1	739.645	2215.91	3	2215.91	0.0006	610	627	1	26.67	14	23	0.023	R	YCKDINECETPGICMNGR	C					6	130809_HPL_Human_Plaque_Control05_Spectrum028474_scans__8220_RTINSECONDS=1555
FCGBP	52.75	2	1.0066	644.939	Deamidated (NQ)	R.FAVLQENVAWGN#GR.V	A0A087WXI2	A0A087WXI2_HUMAN IgGFc-binding protein OS=Homo sapiens GN=FCGBP PE=1 SV=1	463678	4083	1	1	1	781.895	1561.78	2	1560.77	1.0067	1291	1304	0	52.75	16	31	0.00041	R	FAVLQENVAWGNGR	V		Deamidated (NQ)	0.00000000000200.0		11	130801_HPL_Human_Plaque_Sample06_Spectrum032797_scans__14607_RTINSECONDS=2498
FCGBP	52.74	2	1.0066	644.939	Deamidated (NQ)	R.FAVLQENVAWGN#GR.V	A0A087WXI2	A0A087WXI2_HUMAN IgGFc-binding protein OS=Homo sapiens GN=FCGBP PE=1 SV=1	463678	4303	1	1	1	781.895	1561.78	2	1560.77	1.0067	1291	1304	0	52.74	18	31	0.00042	R	FAVLQENVAWGNGR	V		Deamidated (NQ)	0.00000000000200.0		11	130801_HPL_Human_Plaque_BR2_TR1_06_Spectrum032797_scans__14607_RTINSECONDS=2498
FGB	24.14	4	0.0032	1.4428	2 Deamidated (NQ)	K.EDGGGWWYNRCHAAN#PN#GR.Y	P02675	FIBB_HUMAN Fibrinogen beta chain OS=Homo sapiens GN=FGB PE=1 SV=2	56577	8223	1	1	1	555.484	2217.91	4	2217.9	0.0032	427	445	1	24.14	14	23	0.042	K	EDGGGWWYNRCHAANPNGR	Y		2 Deamidated (NQ)	0.0000000000000020200.0		6	130806_HPL_Human_Plaque_Sample15_Spectrum026327_scans__8875_RTINSECONDS=1757
FGB	29.11	4	0.002	0.9026		K.EDGGGWWYNRCHAANPNGR.Y	P02675	FIBB_HUMAN Fibrinogen beta chain OS=Homo sapiens GN=FGB PE=1 SV=2	56577	11110	1	1	1	554.992	2215.94	4	2215.94	0.002	427	445	1	29.11	14	26	0.027	K	EDGGGWWYNRCHAANPNGR	Y					11	130801_HPL_Human_Plaque_BR2_TR1_03_Spectrum027582_scans__6941_RTINSECONDS=1404
FGB	28.14	4	-0.0005	-0.2256		K.EDGGGWWYNRCHAANPNGR.Y	P02675	FIBB_HUMAN Fibrinogen beta chain OS=Homo sapiens GN=FGB PE=1 SV=2	56577	11643	1	1	1	554.991	2215.93	4	2215.94	-0.0004	427	445	1	28.14	14	26	0.031	K	EDGGGWWYNRCHAANPNGR	Y					10	130806_HPL_Human_Plaque_BR2_TR2_03_Spectrum028999_scans__7432_RTINSECONDS=1415
FGB	22.95	4	0.002	0.9026		K.EDGGGWWYNRCHAANPNGR.Y	P02675	FIBB_HUMAN Fibrinogen beta chain OS=Homo sapiens GN=FGB PE=1 SV=2	56577	10683	1	1	1	554.992	2215.94	4	2215.94	0.002	427	445	1	22.95	14	26	0.11	K	EDGGGWWYNRCHAANPNGR	Y					10	130801_HPL_Human_Plaque_Sample03_Spectrum027582_scans__6941_RTINSECONDS=1404
FGB	20.28	4	-0.0005	-0.2256		K.EDGGGWWYNRCHAANPNGR.Y	P02675	FIBB_HUMAN Fibrinogen beta chain OS=Homo sapiens GN=FGB PE=1 SV=2	56577	11100	1	1	1	554.991	2215.93	4	2215.94	-0.0004	427	445	1	20.28	14	26	0.19	K	EDGGGWWYNRCHAANPNGR	Y					9	130806_HPL_Human_Plaque_Sample03_Spectrum028999_scans__7432_RTINSECONDS=1415
FGG	50.31	5	2.0199	406.462	Deamidated (NQ)	K.EGFGHLSPTGTTEFWLGNEKIHLISTQ#SAIPYALRVELEDWNGR.T	C9JC84	C9JC84_HUMAN Fibrinogen gamma chain OS=Homo sapiens GN=FGG PE=1 SV=1	52932	23881	1	1	1	995.305	4971.49	5	4969.47	2.0199	247	290	2	50.31	16	29	0.00042	K	EGFGHLSPTGTTEFWLGNEKIHLISTQSAIPYALRVELEDWNGR	T		Deamidated (NQ)	0.00000000000000000000000000200000000000000000.0		21	130806_HPL_Human_Plaque_BR1_TR2_01_Spectrum043298_scans__23026_RTINSECONDS=3346	emPAI	3.26
FGG	28.62	5	2.0199	406.462	Deamidated (NQ)	K.EGFGHLSPTGTTEFWLGNEKIHLISTQ#SAIPYALRVELEDWNGR.T	C9JC84	C9JC84_HUMAN Fibrinogen gamma chain OS=Homo sapiens GN=FGG PE=1 SV=1	52932	23024	1	1	1	995.305	4971.49	5	4969.47	2.0199	247	290	2	28.62	14	29	0.061	K	EGFGHLSPTGTTEFWLGNEKIHLISTQSAIPYALRVELEDWNGR	T		Deamidated (NQ)	0.00000000000000000000000000200000000000000000.0		17	130806_HPL_Human_Plaque_Control01_Spectrum043298_scans__23026_RTINSECONDS=3346	emPAI	2.55
FGG	22.18	5	2.0241	407.307	Deamidated (NQ)	K.EGFGHLSPTGTTEFWLGNEKIHLISTQ#SAIPYALRVELEDWNGR.T	C9JC84	C9JC84_HUMAN Fibrinogen gamma chain OS=Homo sapiens GN=FGG PE=1 SV=1	52932	23084	1	1	1	995.306	4971.49	5	4969.47	2.0241	247	290	2	22.18	14	29	0.27	K	EGFGHLSPTGTTEFWLGNEKIHLISTQSAIPYALRVELEDWNGR	T		Deamidated (NQ)	0.00000000000000000000000000200000000000000000.0		13	130801_HPL_Human_Plaque_BR1_TR1_01_Spectrum041750_scans__22412_RTINSECONDS=3335	emPAI	2.55
FGG	18.91	6	2.0173	405.939	Deamidated (NQ)	K.EGFGHLSPTGTTEFWLGNEKIHLISTQ#SAIPYALRVELEDWNGR.T	C9JC84	C9JC84_HUMAN Fibrinogen gamma chain OS=Homo sapiens GN=FGG PE=1 SV=1	52932	23083	1	1	1	829.588	4971.48	6	4969.47	2.0173	247	290	2	18.91	14	29	0.6	K	EGFGHLSPTGTTEFWLGNEKIHLISTQSAIPYALRVELEDWNGR	T		Deamidated (NQ)	0.00000000000000000000000000200000000000000000.0		5	130801_HPL_Human_Plaque_BR1_TR1_01_Spectrum041770_scans__22434_RTINSECONDS=3338
FGG	51.95	5	0.0046	0.9258		K.EGFGHLSPTGTTEFWLGNEKIHLISTQSAIPYALRVELEDWNGR.T	C9JC84	C9JC84_HUMAN Fibrinogen gamma chain OS=Homo sapiens GN=FGG PE=1 SV=1	52932	23518	1	1	1	994.705	4968.49	5	4968.48	0.0046	247	290	2	51.95	16	29	0.00031	K	EGFGHLSPTGTTEFWLGNEKIHLISTQSAIPYALRVELEDWNGR	T					16	130806_HPL_Human_Plaque_BR2_TR2_02_Spectrum044317_scans__23522_RTINSECONDS=3373	emPAI	10.18
FGG	37.23	5	0.0025	0.5032		K.EGFGHLSPTGTTEFWLGNEKIHLISTQSAIPYALRVELEDWNGR.T	C9JC84	C9JC84_HUMAN Fibrinogen gamma chain OS=Homo sapiens GN=FGG PE=1 SV=1	52932	23048	1	1	1	994.705	4968.49	5	4968.48	0.0025	247	290	2	37.23	15	29	0.0094	K	EGFGHLSPTGTTEFWLGNEKIHLISTQSAIPYALRVELEDWNGR	T					19	130801_HPL_Human_Plaque_BR2_TR1_02_Spectrum043048_scans__23030_RTINSECONDS=3359	emPAI	12.4
FGG	37.09	5	0.0046	0.9258		K.EGFGHLSPTGTTEFWLGNEKIHLISTQSAIPYALRVELEDWNGR.T	C9JC84	C9JC84_HUMAN Fibrinogen gamma chain OS=Homo sapiens GN=FGG PE=1 SV=1	52932	22554	1	1	1	994.705	4968.49	5	4968.48	0.0046	247	290	2	37.09	15	29	0.0095	K	EGFGHLSPTGTTEFWLGNEKIHLISTQSAIPYALRVELEDWNGR	T					14	130806_HPL_Human_Plaque_Sample02_Spectrum044317_scans__23522_RTINSECONDS=3373	emPAI	9.53
FGG	34.43	5	-0.003	-0.6038		K.EGFGHLSPTGTTEFWLGNEKIHLISTQSAIPYALRVELEDWNGR.T	C9JC84	C9JC84_HUMAN Fibrinogen gamma chain OS=Homo sapiens GN=FGG PE=1 SV=1	52932	23592	1	1	1	994.703	4968.48	5	4968.48	-0.003	247	290	2	34.43	15	30	0.018	K	EGFGHLSPTGTTEFWLGNEKIHLISTQSAIPYALRVELEDWNGR	T					20	130809_HPL_Human_Plaque_BR2_TR3_02_Spectrum044278_scans__23449_RTINSECONDS=3353
FGG	32.09	5	0.0015	0.3019		K.EGFGHLSPTGTTEFWLGNEKIHLISTQSAIPYALRVELEDWNGR.T	C9JC84	C9JC84_HUMAN Fibrinogen gamma chain OS=Homo sapiens GN=FGG PE=1 SV=1	52932	23333	1	1	1	994.704	4968.48	5	4968.48	0.0015	247	290	2	32.09	15	30	0.031	K	EGFGHLSPTGTTEFWLGNEKIHLISTQSAIPYALRVELEDWNGR	T					20	130806_HPL_Human_Plaque_BR1_TR2_02_Spectrum044029_scans__23300_RTINSECONDS=3376	emPAI	5.49
FGG	28.72	5	-0.0186	-3.7436		K.EGFGHLSPTGTTEFWLGNEKIHLISTQSAIPYALRVELEDWNGR.T	C9JC84	C9JC84_HUMAN Fibrinogen gamma chain OS=Homo sapiens GN=FGG PE=1 SV=1	52932	23248	1	1	1	994.7	4968.46	5	4968.48	-0.0186	247	290	2	28.72	14	30	0.072	K	EGFGHLSPTGTTEFWLGNEKIHLISTQSAIPYALRVELEDWNGR	T					13	130809_HPL_Human_Plaque_BR1_TR3_02_Spectrum043839_scans__23279_RTINSECONDS=3379
FGG	24.19	5	-0.003	-0.6038		K.EGFGHLSPTGTTEFWLGNEKIHLISTQSAIPYALRVELEDWNGR.T	C9JC84	C9JC84_HUMAN Fibrinogen gamma chain OS=Homo sapiens GN=FGG PE=1 SV=1	52932	22677	1	1	1	994.703	4968.48	5	4968.48	-0.003	247	290	2	24.19	14	30	0.19	K	EGFGHLSPTGTTEFWLGNEKIHLISTQSAIPYALRVELEDWNGR	T					13	130809_HPL_Human_Plaque_Sample02_Spectrum044278_scans__23449_RTINSECONDS=3353
FGG	23.67	5	2.0011	402.759		K.EGFGHLSPTGTTEFWLGNEKIHLISTQSAIPYALRVELEDWNGR.T	C9JC84	C9JC84_HUMAN Fibrinogen gamma chain OS=Homo sapiens GN=FGG PE=1 SV=1	52932	23542	1	1	1	995.104	4970.48	5	4968.48	2.0011	247	290	2	23.67	14	29	0.2	K	EGFGHLSPTGTTEFWLGNEKIHLISTQSAIPYALRVELEDWNGR	T					16	130809_HPL_Human_Plaque_BR1_TR3_01_Spectrum042764_scans__22847_RTINSECONDS=3359	emPAI	2.15
FGG	23.18	5	0.0025	0.5032		K.EGFGHLSPTGTTEFWLGNEKIHLISTQSAIPYALRVELEDWNGR.T	C9JC84	C9JC84_HUMAN Fibrinogen gamma chain OS=Homo sapiens GN=FGG PE=1 SV=1	52932	22519	1	1	1	994.705	4968.49	5	4968.48	0.0025	247	290	2	23.18	14	29	0.24	K	EGFGHLSPTGTTEFWLGNEKIHLISTQSAIPYALRVELEDWNGR	T					16	130801_HPL_Human_Plaque_Sample02_Spectrum043048_scans__23030_RTINSECONDS=3359	emPAI	11.62
FGG	17.42	5	2.0011	402.759		K.EGFGHLSPTGTTEFWLGNEKIHLISTQSAIPYALRVELEDWNGR.T	C9JC84	C9JC84_HUMAN Fibrinogen gamma chain OS=Homo sapiens GN=FGG PE=1 SV=1	52932	22410	1	1	1	995.104	4970.48	5	4968.48	2.0011	247	290	2	17.42	14	29	0.84	K	EGFGHLSPTGTTEFWLGNEKIHLISTQSAIPYALRVELEDWNGR	T					14	130809_HPL_Human_Plaque_Control01_Spectrum042764_scans__22847_RTINSECONDS=3359	emPAI	1.96
FGG	15.02	5	0.0015	0.3019		K.EGFGHLSPTGTTEFWLGNEKIHLISTQSAIPYALRVELEDWNGR.T	C9JC84	C9JC84_HUMAN Fibrinogen gamma chain OS=Homo sapiens GN=FGG PE=1 SV=1	52932	22126	1	1	1	994.704	4968.48	5	4968.48	0.0015	247	290	2	15.02	13	30	1.6	K	EGFGHLSPTGTTEFWLGNEKIHLISTQSAIPYALRVELEDWNGR	T					11	130806_HPL_Human_Plaque_Control02_Spectrum044029_scans__23300_RTINSECONDS=3376	emPAI	5.49
FGG	52.88	6	0.0002	0.0403		K.EGFGHLSPTGTTEFWLGNEKIHLISTQSAIPYALRVELEDWNGR.T	C9JC84	C9JC84_HUMAN Fibrinogen gamma chain OS=Homo sapiens GN=FGG PE=1 SV=1	52932	23517	1	1	1	829.088	4968.48	6	4968.48	0.0002	247	290	2	52.88	16	30	0.00026	K	EGFGHLSPTGTTEFWLGNEKIHLISTQSAIPYALRVELEDWNGR	T					24	130806_HPL_Human_Plaque_BR2_TR2_02_Spectrum044329_scans__23536_RTINSECONDS=3375
FGG	52.27	6	0.0002	0.0403		K.EGFGHLSPTGTTEFWLGNEKIHLISTQSAIPYALRVELEDWNGR.T	C9JC84	C9JC84_HUMAN Fibrinogen gamma chain OS=Homo sapiens GN=FGG PE=1 SV=1	52932	22553	1	1	1	829.088	4968.48	6	4968.48	0.0002	247	290	2	52.27	16	30	0.0003	K	EGFGHLSPTGTTEFWLGNEKIHLISTQSAIPYALRVELEDWNGR	T					24	130806_HPL_Human_Plaque_Sample02_Spectrum044329_scans__23536_RTINSECONDS=3375
FGG	48.14	6	-0.002	-0.4025		K.EGFGHLSPTGTTEFWLGNEKIHLISTQSAIPYALRVELEDWNGR.T	C9JC84	C9JC84_HUMAN Fibrinogen gamma chain OS=Homo sapiens GN=FGG PE=1 SV=1	52932	23593	1	1	1	829.087	4968.48	6	4968.48	-0.002	247	290	2	48.14	16	30	0.00077	K	EGFGHLSPTGTTEFWLGNEKIHLISTQSAIPYALRVELEDWNGR	T					22	130809_HPL_Human_Plaque_BR2_TR3_02_Spectrum044297_scans__23471_RTINSECONDS=3356	emPAI	12.4
FGG	37.34	6	-0.002	-0.4025		K.EGFGHLSPTGTTEFWLGNEKIHLISTQSAIPYALRVELEDWNGR.T	C9JC84	C9JC84_HUMAN Fibrinogen gamma chain OS=Homo sapiens GN=FGG PE=1 SV=1	52932	22678	1	1	1	829.087	4968.48	6	4968.48	-0.002	247	290	2	37.34	15	30	0.0093	K	EGFGHLSPTGTTEFWLGNEKIHLISTQSAIPYALRVELEDWNGR	T					17	130809_HPL_Human_Plaque_Sample02_Spectrum044297_scans__23471_RTINSECONDS=3356	emPAI	11.62
FGG	36.7	6	0.02	4.0254		K.EGFGHLSPTGTTEFWLGNEKIHLISTQSAIPYALRVELEDWNGR.T	C9JC84	C9JC84_HUMAN Fibrinogen gamma chain OS=Homo sapiens GN=FGG PE=1 SV=1	52932	22282	1	1	1	829.091	4968.5	6	4968.48	0.02	247	290	2	36.7	15	29	0.0092	K	EGFGHLSPTGTTEFWLGNEKIHLISTQSAIPYALRVELEDWNGR	T					15	130809_HPL_Human_Plaque_Control02_Spectrum043850_scans__23291_RTINSECONDS=3381	emPAI	5.9
FGG	36.69	6	0.02	4.0254		K.EGFGHLSPTGTTEFWLGNEKIHLISTQSAIPYALRVELEDWNGR.T	C9JC84	C9JC84_HUMAN Fibrinogen gamma chain OS=Homo sapiens GN=FGG PE=1 SV=1	52932	23249	1	1	1	829.091	4968.5	6	4968.48	0.02	247	290	2	36.69	15	29	0.0093	K	EGFGHLSPTGTTEFWLGNEKIHLISTQSAIPYALRVELEDWNGR	T					15	130809_HPL_Human_Plaque_BR1_TR3_02_Spectrum043850_scans__23291_RTINSECONDS=3381	emPAI	6.33
FGG	24.47	6	-0.0016	-0.322		K.EGFGHLSPTGTTEFWLGNEKIHLISTQSAIPYALRVELEDWNGR.T	C9JC84	C9JC84_HUMAN Fibrinogen gamma chain OS=Homo sapiens GN=FGG PE=1 SV=1	52932	23047	1	1	1	829.088	4968.48	6	4968.48	-0.0016	247	290	2	24.47	14	30	0.18	K	EGFGHLSPTGTTEFWLGNEKIHLISTQSAIPYALRVELEDWNGR	T					20	130801_HPL_Human_Plaque_BR2_TR1_02_Spectrum043031_scans__23009_RTINSECONDS=3356
FGG	19.54	6	-0.0016	-0.322		K.EGFGHLSPTGTTEFWLGNEKIHLISTQSAIPYALRVELEDWNGR.T	C9JC84	C9JC84_HUMAN Fibrinogen gamma chain OS=Homo sapiens GN=FGG PE=1 SV=1	52932	22518	1	1	1	829.088	4968.48	6	4968.48	-0.0016	247	290	2	19.54	14	30	0.56	K	EGFGHLSPTGTTEFWLGNEKIHLISTQSAIPYALRVELEDWNGR	T					14	130801_HPL_Human_Plaque_Sample02_Spectrum043031_scans__23009_RTINSECONDS=3356
FGG	30.26	4	-0.0064	-2.301	Deamidated (NQ)	K.IHLISTQSAIPYALRVELEDWN#GR.T	C9JC84	C9JC84_HUMAN Fibrinogen gamma chain OS=Homo sapiens GN=FGG PE=1 SV=1	52932	16382	1	1	1	696.367	2781.44	4	2781.44	-0.0065	267	290	1	30.26	14	31	0.064	K	IHLISTQSAIPYALRVELEDWNGR	T		Deamidated (NQ)	0.000000000000000000000200.0		12	130809_HPL_Human_Plaque_BR2_TR3_03_Spectrum040451_scans__20267_RTINSECONDS=3071	emPAI	1.96
FGG	22.99	2	0.0079	2.8413		K.IHLISTQSAIPYALRVELEDWNGR.T	C9JC84	C9JC84_HUMAN Fibrinogen gamma chain OS=Homo sapiens GN=FGG PE=1 SV=1	52932	16815	1	1	1	1391.24	2780.47	2	2780.46	0.0079	267	290	1	22.99	20	30	0.26	K	IHLISTQSAIPYALRVELEDWNGR	T					5	130806_HPL_Human_Plaque_BR2_TR2_02_Spectrum041194_scans__19968_RTINSECONDS=2906
FGG	17.12	2	-0.0006	-0.2158		K.IHLISTQSAIPYALRVELEDWNGR.T	C9JC84	C9JC84_HUMAN Fibrinogen gamma chain OS=Homo sapiens GN=FGG PE=1 SV=1	52932	16837	1	1	1	1391.24	2780.46	2	2780.46	-0.0006	267	290	1	17.12	22	30	1.2	K	IHLISTQSAIPYALRVELEDWNGR	T					5	130809_HPL_Human_Plaque_BR2_TR3_02_Spectrum041116_scans__19862_RTINSECONDS=2879
FGG	96.66	3	0.0027	0.9711		K.IHLISTQSAIPYALRVELEDWNGR.T	C9JC84	C9JC84_HUMAN Fibrinogen gamma chain OS=Homo sapiens GN=FGG PE=1 SV=1	52932	16838	1	1	1	927.828	2780.46	3	2780.46	0.0027	267	290	1	96.66	26	30	1.2e-08	K	IHLISTQSAIPYALRVELEDWNGR	T					11	130809_HPL_Human_Plaque_BR2_TR3_02_Spectrum041117_scans__19863_RTINSECONDS=2879
FGG	76.91	3	0.0027	0.9711		K.IHLISTQSAIPYALRVELEDWNGR.T	C9JC84	C9JC84_HUMAN Fibrinogen gamma chain OS=Homo sapiens GN=FGG PE=1 SV=1	52932	16052	1	1	1	927.828	2780.46	3	2780.46	0.0027	267	290	1	76.91	24	30	1.2e-06	K	IHLISTQSAIPYALRVELEDWNGR	T					10	130809_HPL_Human_Plaque_Sample02_Spectrum041117_scans__19863_RTINSECONDS=2879
FGG	65.26	3	2.0026	720.24		K.IHLISTQSAIPYALRVELEDWNGR.T	C9JC84	C9JC84_HUMAN Fibrinogen gamma chain OS=Homo sapiens GN=FGG PE=1 SV=1	52932	16700	1	1	1	928.495	2782.46	3	2780.46	2.0026	267	290	1	65.26	22	30	1.6e-05	K	IHLISTQSAIPYALRVELEDWNGR	T					13	130809_HPL_Human_Plaque_BR1_TR3_02_Spectrum040884_scans__19924_RTINSECONDS=2928
FGG	62.13	3	0.9915	356.596		K.IHLISTQSAIPYALRVELEDWNGR.T	C9JC84	C9JC84_HUMAN Fibrinogen gamma chain OS=Homo sapiens GN=FGG PE=1 SV=1	52932	16274	1	1	1	928.158	2781.45	3	2780.46	0.9915	267	290	1	62.13	19	30	3.6e-05	K	IHLISTQSAIPYALRVELEDWNGR	T					12	130801_HPL_Human_Plaque_BR2_TR1_02_Spectrum039897_scans__19465_RTINSECONDS=2891
FGG	59.42	3	0.9915	356.596		K.IHLISTQSAIPYALRVELEDWNGR.T	C9JC84	C9JC84_HUMAN Fibrinogen gamma chain OS=Homo sapiens GN=FGG PE=1 SV=1	52932	15813	1	1	1	928.158	2781.45	3	2780.46	0.9915	267	290	1	59.42	18	30	6.7e-05	K	IHLISTQSAIPYALRVELEDWNGR	T					10	130801_HPL_Human_Plaque_Sample02_Spectrum039897_scans__19465_RTINSECONDS=2891
FGG	51.34	3	-0.0011	-0.3956		K.IHLISTQSAIPYALRVELEDWNGR.T	C9JC84	C9JC84_HUMAN Fibrinogen gamma chain OS=Homo sapiens GN=FGG PE=1 SV=1	52932	17877	1	1	1	927.827	2780.46	3	2780.46	-0.0011	267	290	1	51.34	19	30	0.00046	K	IHLISTQSAIPYALRVELEDWNGR	T					12	130806_HPL_Human_Plaque_BR1_TR2_01_Spectrum039906_scans__19230_RTINSECONDS=2861
FGG	49.35	3	2.0063	721.571		K.IHLISTQSAIPYALRVELEDWNGR.T	C9JC84	C9JC84_HUMAN Fibrinogen gamma chain OS=Homo sapiens GN=FGG PE=1 SV=1	52932	16825	1	1	1	928.496	2782.47	3	2780.46	2.0063	267	290	1	49.35	20	30	0.00061	K	IHLISTQSAIPYALRVELEDWNGR	T					12	130806_HPL_Human_Plaque_BR2_TR2_02_Spectrum041171_scans__19942_RTINSECONDS=2902
FGG	49.02	3	0.0015	0.5395		K.IHLISTQSAIPYALRVELEDWNGR.T	C9JC84	C9JC84_HUMAN Fibrinogen gamma chain OS=Homo sapiens GN=FGG PE=1 SV=1	52932	16647	1	1	1	927.828	2780.46	3	2780.46	0.0014	267	290	1	49.02	20	30	0.00074	K	IHLISTQSAIPYALRVELEDWNGR	T					9	130806_HPL_Human_Plaque_BR1_TR2_02_Spectrum041073_scans__19934_RTINSECONDS=2925
FGG	47.33	3	-0.0037	-1.3307		K.IHLISTQSAIPYALRVELEDWNGR.T	C9JC84	C9JC84_HUMAN Fibrinogen gamma chain OS=Homo sapiens GN=FGG PE=1 SV=1	52932	16194	1	1	1	927.826	2780.46	3	2780.46	-0.0037	267	290	1	47.33	20	30	0.0011	K	IHLISTQSAIPYALRVELEDWNGR	T					9	130801_HPL_Human_Plaque_BR1_TR1_02_Spectrum039724_scans__19350_RTINSECONDS=2908
FGG	40.79	3	-0.0011	-0.3956		K.IHLISTQSAIPYALRVELEDWNGR.T	C9JC84	C9JC84_HUMAN Fibrinogen gamma chain OS=Homo sapiens GN=FGG PE=1 SV=1	52932	17241	1	1	1	927.827	2780.46	3	2780.46	-0.0011	267	290	1	40.79	18	30	0.0052	K	IHLISTQSAIPYALRVELEDWNGR	T					9	130806_HPL_Human_Plaque_Control01_Spectrum039906_scans__19230_RTINSECONDS=2861
FGG	38.18	3	0.0015	0.5395		K.IHLISTQSAIPYALRVELEDWNGR.T	C9JC84	C9JC84_HUMAN Fibrinogen gamma chain OS=Homo sapiens GN=FGG PE=1 SV=1	52932	15571	1	1	1	927.828	2780.46	3	2780.46	0.0014	267	290	1	38.18	19	30	0.009	K	IHLISTQSAIPYALRVELEDWNGR	T					8	130806_HPL_Human_Plaque_Control02_Spectrum041073_scans__19934_RTINSECONDS=2925
FGG	37.31	3	2.0063	721.571		K.IHLISTQSAIPYALRVELEDWNGR.T	C9JC84	C9JC84_HUMAN Fibrinogen gamma chain OS=Homo sapiens GN=FGG PE=1 SV=1	52932	15962	1	1	1	928.496	2782.47	3	2780.46	2.0063	267	290	1	37.31	19	30	0.0098	K	IHLISTQSAIPYALRVELEDWNGR	T					8	130806_HPL_Human_Plaque_Sample02_Spectrum041171_scans__19942_RTINSECONDS=2902
FGG	36.8	3	-0.0037	-1.3307		K.IHLISTQSAIPYALRVELEDWNGR.T	C9JC84	C9JC84_HUMAN Fibrinogen gamma chain OS=Homo sapiens GN=FGG PE=1 SV=1	52932	15431	1	1	1	927.826	2780.46	3	2780.46	-0.0037	267	290	1	36.8	17	30	0.013	K	IHLISTQSAIPYALRVELEDWNGR	T					8	130801_HPL_Human_Plaque_Control02_Spectrum039724_scans__19350_RTINSECONDS=2908
FGG	34.88	3	2.0026	720.24		K.IHLISTQSAIPYALRVELEDWNGR.T	C9JC84	C9JC84_HUMAN Fibrinogen gamma chain OS=Homo sapiens GN=FGG PE=1 SV=1	52932	15827	1	1	1	928.495	2782.46	3	2780.46	2.0026	267	290	1	34.88	19	30	0.017	K	IHLISTQSAIPYALRVELEDWNGR	T					10	130809_HPL_Human_Plaque_Control02_Spectrum040884_scans__19924_RTINSECONDS=2928
FGG	29.79	3	-0.0013	-0.4675		K.IHLISTQSAIPYALRVELEDWNGR.T	C9JC84	C9JC84_HUMAN Fibrinogen gamma chain OS=Homo sapiens GN=FGG PE=1 SV=1	52932	17541	1	1	1	927.827	2780.46	3	2780.46	-0.0013	267	290	1	29.79	15	30	0.066	K	IHLISTQSAIPYALRVELEDWNGR	T					8	130809_HPL_Human_Plaque_BR2_TR3_01_Spectrum037835_scans__18468_RTINSECONDS=2864
FGG	21.25	3	-0.0013	-0.4675		K.IHLISTQSAIPYALRVELEDWNGR.T	C9JC84	C9JC84_HUMAN Fibrinogen gamma chain OS=Homo sapiens GN=FGG PE=1 SV=1	52932	16716	1	1	1	927.827	2780.46	3	2780.46	-0.0013	267	290	1	21.25	14	30	0.47	K	IHLISTQSAIPYALRVELEDWNGR	T					7	130809_HPL_Human_Plaque_Sample01_Spectrum037835_scans__18468_RTINSECONDS=2864
FGG	85.82	4	0.0005	0.1798		K.IHLISTQSAIPYALRVELEDWNGR.T	C9JC84	C9JC84_HUMAN Fibrinogen gamma chain OS=Homo sapiens GN=FGG PE=1 SV=1	52932	15951	1	1	1	696.123	2780.46	4	2780.46	0.0005	267	290	1	85.82	18	30	1.6e-07	K	IHLISTQSAIPYALRVELEDWNGR	T					18	130806_HPL_Human_Plaque_Sample02_Spectrum041200_scans__19975_RTINSECONDS=2907
FGG	85.81	4	0.0005	0.1798		K.IHLISTQSAIPYALRVELEDWNGR.T	C9JC84	C9JC84_HUMAN Fibrinogen gamma chain OS=Homo sapiens GN=FGG PE=1 SV=1	52932	16814	1	1	1	696.123	2780.46	4	2780.46	0.0005	267	290	1	85.81	21	30	1.6e-07	K	IHLISTQSAIPYALRVELEDWNGR	T					18	130806_HPL_Human_Plaque_BR2_TR2_02_Spectrum041200_scans__19975_RTINSECONDS=2907
FGG	83.23	4	-0.0002	-0.0719		K.IHLISTQSAIPYALRVELEDWNGR.T	C9JC84	C9JC84_HUMAN Fibrinogen gamma chain OS=Homo sapiens GN=FGG PE=1 SV=1	52932	15817	1	1	1	696.122	2780.46	4	2780.46	-0.0003	267	290	1	83.23	18	30	2.9e-07	K	IHLISTQSAIPYALRVELEDWNGR	T					18	130809_HPL_Human_Plaque_Control02_Spectrum040932_scans__19982_RTINSECONDS=2936
FGG	83.22	4	-0.0002	-0.0719		K.IHLISTQSAIPYALRVELEDWNGR.T	C9JC84	C9JC84_HUMAN Fibrinogen gamma chain OS=Homo sapiens GN=FGG PE=1 SV=1	52932	16690	1	1	1	696.122	2780.46	4	2780.46	-0.0003	267	290	1	83.22	18	30	2.9e-07	K	IHLISTQSAIPYALRVELEDWNGR	T					18	130809_HPL_Human_Plaque_BR1_TR3_02_Spectrum040932_scans__19982_RTINSECONDS=2936
FGG	80.25	4	-0.001	-0.3597		K.IHLISTQSAIPYALRVELEDWNGR.T	C9JC84	C9JC84_HUMAN Fibrinogen gamma chain OS=Homo sapiens GN=FGG PE=1 SV=1	52932	16050	1	1	1	696.122	2780.46	4	2780.46	-0.001	267	290	1	80.25	18	30	5.8e-07	K	IHLISTQSAIPYALRVELEDWNGR	T					20	130809_HPL_Human_Plaque_Sample02_Spectrum041136_scans__19884_RTINSECONDS=2882
FGG	77.02	4	0.0014	0.5035		K.IHLISTQSAIPYALRVELEDWNGR.T	C9JC84	C9JC84_HUMAN Fibrinogen gamma chain OS=Homo sapiens GN=FGG PE=1 SV=1	52932	16265	1	1	1	696.123	2780.46	4	2780.46	0.0014	267	290	1	77.02	18	30	1.2e-06	K	IHLISTQSAIPYALRVELEDWNGR	T					21	130801_HPL_Human_Plaque_BR2_TR1_02_Spectrum039925_scans__19500_RTINSECONDS=2896
FGG	77.01	4	0.0014	0.5035		K.IHLISTQSAIPYALRVELEDWNGR.T	C9JC84	C9JC84_HUMAN Fibrinogen gamma chain OS=Homo sapiens GN=FGG PE=1 SV=1	52932	15804	1	1	1	696.123	2780.46	4	2780.46	0.0014	267	290	1	77.01	17	30	1.2e-06	K	IHLISTQSAIPYALRVELEDWNGR	T					21	130801_HPL_Human_Plaque_Sample02_Spectrum039925_scans__19500_RTINSECONDS=2896
FGG	74.21	4	-0.001	-0.3597		K.IHLISTQSAIPYALRVELEDWNGR.T	C9JC84	C9JC84_HUMAN Fibrinogen gamma chain OS=Homo sapiens GN=FGG PE=1 SV=1	52932	16836	1	1	1	696.122	2780.46	4	2780.46	-0.001	267	290	1	74.21	18	30	2.3e-06	K	IHLISTQSAIPYALRVELEDWNGR	T					20	130809_HPL_Human_Plaque_BR2_TR3_02_Spectrum041136_scans__19884_RTINSECONDS=2882
FGG	51.54	4	-0.0027	-0.9711		K.IHLISTQSAIPYALRVELEDWNGR.T	C9JC84	C9JC84_HUMAN Fibrinogen gamma chain OS=Homo sapiens GN=FGG PE=1 SV=1	52932	16646	1	1	1	696.122	2780.46	4	2780.46	-0.0027	267	290	1	51.54	16	30	0.00043	K	IHLISTQSAIPYALRVELEDWNGR	T					18	130806_HPL_Human_Plaque_BR1_TR2_02_Spectrum041026_scans__19882_RTINSECONDS=2919
FGG	39.73	4	-0.0027	-0.9711		K.IHLISTQSAIPYALRVELEDWNGR.T	C9JC84	C9JC84_HUMAN Fibrinogen gamma chain OS=Homo sapiens GN=FGG PE=1 SV=1	52932	15570	1	1	1	696.122	2780.46	4	2780.46	-0.0027	267	290	1	39.73	15	30	0.0065	K	IHLISTQSAIPYALRVELEDWNGR	T					16	130806_HPL_Human_Plaque_Control02_Spectrum041026_scans__19882_RTINSECONDS=2919
FGG	36.2	4	1.0146	364.904		K.IHLISTQSAIPYALRVELEDWNGR.T	C9JC84	C9JC84_HUMAN Fibrinogen gamma chain OS=Homo sapiens GN=FGG PE=1 SV=1	52932	16199	1	1	1	696.376	2781.48	4	2780.46	1.0146	267	290	1	36.2	15	29	0.011	K	IHLISTQSAIPYALRVELEDWNGR	T					13	130801_HPL_Human_Plaque_BR1_TR1_02_Spectrum039685_scans__19303_RTINSECONDS=2902
FGG	29.4	4	1.0146	364.904		K.IHLISTQSAIPYALRVELEDWNGR.T	C9JC84	C9JC84_HUMAN Fibrinogen gamma chain OS=Homo sapiens GN=FGG PE=1 SV=1	52932	15436	1	1	1	696.376	2781.48	4	2780.46	1.0146	267	290	1	29.4	14	29	0.054	K	IHLISTQSAIPYALRVELEDWNGR	T					12	130801_HPL_Human_Plaque_Control02_Spectrum039685_scans__19303_RTINSECONDS=2902
FGG	23.47	4	0.0039	1.4026		K.IHLISTQSAIPYALRVELEDWNGR.T	C9JC84	C9JC84_HUMAN Fibrinogen gamma chain OS=Homo sapiens GN=FGG PE=1 SV=1	52932	17878	1	1	1	696.124	2780.46	4	2780.46	0.0039	267	290	1	23.47	14	30	0.25	K	IHLISTQSAIPYALRVELEDWNGR	T					16	130806_HPL_Human_Plaque_BR1_TR2_01_Spectrum039937_scans__19265_RTINSECONDS=2865
FGG	22.68	4	0.0039	1.4026		K.IHLISTQSAIPYALRVELEDWNGR.T	C9JC84	C9JC84_HUMAN Fibrinogen gamma chain OS=Homo sapiens GN=FGG PE=1 SV=1	52932	17242	1	1	1	696.124	2780.46	4	2780.46	0.0039	267	290	1	22.68	14	30	0.31	K	IHLISTQSAIPYALRVELEDWNGR	T					16	130806_HPL_Human_Plaque_Control01_Spectrum039937_scans__19265_RTINSECONDS=2865
FGG	20.79	4	2.01	722.902		K.IHLISTQSAIPYALRVELEDWNGR.T	C9JC84	C9JC84_HUMAN Fibrinogen gamma chain OS=Homo sapiens GN=FGG PE=1 SV=1	52932	15963	1	1	1	696.625	2782.47	4	2780.46	2.01	267	290	1	20.79	14	30	0.43	K	IHLISTQSAIPYALRVELEDWNGR	T					9	130806_HPL_Human_Plaque_Sample02_Spectrum041340_scans__20141_RTINSECONDS=2929
FGG	74.7	2	0.0001	0.0895	Deamidated (NQ)	R.VELEDWN#GR.T	C9JC84	C9JC84_HUMAN Fibrinogen gamma chain OS=Homo sapiens GN=FGG PE=1 SV=1	52932	726	1	1	1	559.759	1117.5	2	1117.5	0.0001	282	290	0	74.7		26	8.1e-07	R	VELEDWNGR	T		Deamidated (NQ)	0.000000200.0		8	130801_HPL_Human_Plaque_BR1_TR1_16_Spectrum026193_scans__9366_RTINSECONDS=1862
FGG	74	2	0.0001	0.0895	Deamidated (NQ)	R.VELEDWN#GR.T	C9JC84	C9JC84_HUMAN Fibrinogen gamma chain OS=Homo sapiens GN=FGG PE=1 SV=1	52932	981	1	1	1	559.759	1117.5	2	1117.5	0.0001	282	290	0	74	20	26	9.6e-07	R	VELEDWNGR	T		Deamidated (NQ)	0.000000200.0		8	130809_HPL_Human_Plaque_Sample19_Spectrum024981_scans__9222_RTINSECONDS=1811
FGG	73.99	2	0.0001	0.0895	Deamidated (NQ)	R.VELEDWN#GR.T	C9JC84	C9JC84_HUMAN Fibrinogen gamma chain OS=Homo sapiens GN=FGG PE=1 SV=1	52932	1127	1	1	1	559.759	1117.5	2	1117.5	0.0001	282	290	0	73.99		26	9.6e-07	R	VELEDWNGR	T		Deamidated (NQ)	0.000000200.0		8	130809_HPL_Human_Plaque_BR2_TR3_19_Spectrum024981_scans__9222_RTINSECONDS=1811
FGG	73.96	2	0.0001	0.0895	Deamidated (NQ)	R.VELEDWN#GR.T	C9JC84	C9JC84_HUMAN Fibrinogen gamma chain OS=Homo sapiens GN=FGG PE=1 SV=1	52932	685	1	1	1	559.759	1117.5	2	1117.5	0.0001	282	290	0	73.96	19	26	9.6e-07	R	VELEDWNGR	T		Deamidated (NQ)	0.000000200.0		8	130801_HPL_Human_Plaque_Control16_Spectrum026193_scans__9366_RTINSECONDS=1862
FGG	73.26	2	0.0006	0.5369	Deamidated (NQ)	R.VELEDWN#GR.T	C9JC84	C9JC84_HUMAN Fibrinogen gamma chain OS=Homo sapiens GN=FGG PE=1 SV=1	52932	951	1	1	1	559.76	1117.5	2	1117.5	0.0006	282	290	0	73.26		26	1.1e-06	R	VELEDWNGR	T		Deamidated (NQ)	0.000000200.0		8	130809_HPL_Human_Plaque_BR2_TR3_16_Spectrum026534_scans__9714_RTINSECONDS=1873
FGG	71.17	2	0.0001	0.0895	Deamidated (NQ)	R.VELEDWN#GR.T	C9JC84	C9JC84_HUMAN Fibrinogen gamma chain OS=Homo sapiens GN=FGG PE=1 SV=1	52932	920	1	1	1	559.759	1117.5	2	1117.5	0.0001	282	290	0	71.17	19	26	1.8e-06	R	VELEDWNGR	T		Deamidated (NQ)	0.000000200.0		8	130809_HPL_Human_Plaque_Control19_Spectrum026305_scans__9465_RTINSECONDS=1806
FGG	70.49	2	0.0006	0.5369	Deamidated (NQ)	R.VELEDWN#GR.T	C9JC84	C9JC84_HUMAN Fibrinogen gamma chain OS=Homo sapiens GN=FGG PE=1 SV=1	52932	1016	1	1	1	559.76	1117.5	2	1117.5	0.0006	282	290	0	70.49	26	26	2.2e-06	R	VELEDWNGR	T		Deamidated (NQ)	0.000000200.0		8	130806_HPL_Human_Plaque_BR2_TR2_20_Spectrum026278_scans__9538_RTINSECONDS=1844
FGG	69.52	2	0.0002	0.179	Deamidated (NQ)	R.VELEDWN#GR.T	C9JC84	C9JC84_HUMAN Fibrinogen gamma chain OS=Homo sapiens GN=FGG PE=1 SV=1	52932	889	1	1	1	559.759	1117.5	2	1117.5	0.0003	282	290	0	69.52	20	26	2.7e-06	R	VELEDWNGR	T		Deamidated (NQ)	0.000000200.0		8	130806_HPL_Human_Plaque_Control20_Spectrum027283_scans__9771_RTINSECONDS=1852
FGG	69.31	2	0.0001	0.0895	Deamidated (NQ)	R.VELEDWN#GR.T	C9JC84	C9JC84_HUMAN Fibrinogen gamma chain OS=Homo sapiens GN=FGG PE=1 SV=1	52932	736	1	1	1	559.759	1117.5	2	1117.5	0.0001	282	290	0	69.31	24	26	2.8e-06	R	VELEDWNGR	T		Deamidated (NQ)	0.000000200.0		8	130806_HPL_Human_Plaque_BR1_TR2_16_Spectrum026838_scans__9578_RTINSECONDS=1859
FGG	68.91	2	0	0	Deamidated (NQ)	R.VELEDWN#GR.T	C9JC84	C9JC84_HUMAN Fibrinogen gamma chain OS=Homo sapiens GN=FGG PE=1 SV=1	52932	857	1	1	1	559.759	1117.5	2	1117.5	0	282	290	0	68.91	24	27	3.2e-06	R	VELEDWNGR	T		Deamidated (NQ)	0.000000200.0		8	130806_HPL_Human_Plaque_BR2_TR2_16_Spectrum026310_scans__9514_RTINSECONDS=1863
FGG	67.48	2	0.0012	1.0738	Deamidated (NQ)	R.VELEDWN#GR.T	C9JC84	C9JC84_HUMAN Fibrinogen gamma chain OS=Homo sapiens GN=FGG PE=1 SV=1	52932	983	1	1	1	559.76	1117.51	2	1117.5	0.0012	282	290	0	67.48	25	26	4.3e-06	R	VELEDWNGR	T		Deamidated (NQ)	0.000000200.0		8	130801_HPL_Human_Plaque_BR2_TR1_17_Spectrum026553_scans__9444_RTINSECONDS=1834
FGG	67	2	0.0006	0.5369	Deamidated (NQ)	R.VELEDWN#GR.T	C9JC84	C9JC84_HUMAN Fibrinogen gamma chain OS=Homo sapiens GN=FGG PE=1 SV=1	52932	918	1	1	1	559.76	1117.5	2	1117.5	0.0006	282	290	0	67	19	26	4.8e-06	R	VELEDWNGR	T		Deamidated (NQ)	0.000000200.0		8	130806_HPL_Human_Plaque_Sample20_Spectrum026278_scans__9538_RTINSECONDS=1844
FGG	66.96	2	-0.0005	-0.4474	Deamidated (NQ)	R.VELEDWN#GR.T	C9JC84	C9JC84_HUMAN Fibrinogen gamma chain OS=Homo sapiens GN=FGG PE=1 SV=1	52932	974	1	1	1	559.759	1117.5	2	1117.5	-0.0005	282	290	0	66.96	18	26	4.7e-06	R	VELEDWNGR	T		Deamidated (NQ)	0.000000200.0		8	130801_HPL_Human_Plaque_BR1_TR1_17_Spectrum027013_scans__9529_RTINSECONDS=1846
FGG	66.96	2	0.0002	0.179	Deamidated (NQ)	R.VELEDWN#GR.T	C9JC84	C9JC84_HUMAN Fibrinogen gamma chain OS=Homo sapiens GN=FGG PE=1 SV=1	52932	1110	1	1	1	559.759	1117.5	2	1117.5	0.0003	282	290	0	66.96	24	26	4.8e-06	R	VELEDWNGR	T		Deamidated (NQ)	0.000000200.0		8	130806_HPL_Human_Plaque_BR2_TR2_19_Spectrum025289_scans__9275_RTINSECONDS=1817
FGG	66.92	2	0.0001	0.0895	Deamidated (NQ)	R.VELEDWN#GR.T	C9JC84	C9JC84_HUMAN Fibrinogen gamma chain OS=Homo sapiens GN=FGG PE=1 SV=1	52932	937	1	1	1	559.759	1117.5	2	1117.5	0.0001	282	290	0	66.92	18	26	4.9e-06	R	VELEDWNGR	T		Deamidated (NQ)	0.000000200.0		8	130801_HPL_Human_Plaque_Sample19_Spectrum024601_scans__9043_RTINSECONDS=1806
FGG	66.47	2	0.0002	0.179	Deamidated (NQ)	R.VELEDWN#GR.T	C9JC84	C9JC84_HUMAN Fibrinogen gamma chain OS=Homo sapiens GN=FGG PE=1 SV=1	52932	850	1	1	1	559.759	1117.5	2	1117.5	0.0003	282	290	0	66.47	18	26	5.4e-06	R	VELEDWNGR	T		Deamidated (NQ)	0.000000200.0		8	130801_HPL_Human_Plaque_Control19_Spectrum025271_scans__9205_RTINSECONDS=1807
FGG	66.43	2	0.0001	0.0895	Deamidated (NQ)	R.VELEDWN#GR.T	C9JC84	C9JC84_HUMAN Fibrinogen gamma chain OS=Homo sapiens GN=FGG PE=1 SV=1	52932	704	1	1	1	559.759	1117.5	2	1117.5	0.0001	282	290	0	66.43	17	26	5.5e-06	R	VELEDWNGR	T		Deamidated (NQ)	0.000000200.0		8	130806_HPL_Human_Plaque_Control16_Spectrum026838_scans__9578_RTINSECONDS=1859
FGG	65.92	2	0	0	Deamidated (NQ)	R.VELEDWN#GR.T	C9JC84	C9JC84_HUMAN Fibrinogen gamma chain OS=Homo sapiens GN=FGG PE=1 SV=1	52932	771	1	1	1	559.759	1117.5	2	1117.5	0	282	290	0	65.92	17	27	6.5e-06	R	VELEDWNGR	T		Deamidated (NQ)	0.000000200.0		8	130806_HPL_Human_Plaque_Sample16b_Spectrum026310_scans__9514_RTINSECONDS=1863
FGG	65.59	2	0.0006	0.5369	Deamidated (NQ)	R.VELEDWN#GR.T	C9JC84	C9JC84_HUMAN Fibrinogen gamma chain OS=Homo sapiens GN=FGG PE=1 SV=1	52932	879	1	1	1	559.76	1117.5	2	1117.5	0.0006	282	290	0	65.59	19	26	6.7e-06	R	VELEDWNGR	T		Deamidated (NQ)	0.000000200.0		8	130809_HPL_Human_Plaque_Sample16_Spectrum026534_scans__9714_RTINSECONDS=1873
FGG	65.12	2	0	0	Deamidated (NQ)	R.VELEDWN#GR.T	C9JC84	C9JC84_HUMAN Fibrinogen gamma chain OS=Homo sapiens GN=FGG PE=1 SV=1	52932	950	1	1	1	559.759	1117.5	2	1117.5	0	282	290	0	65.12	24	27	7.8e-06	R	VELEDWNGR	T		Deamidated (NQ)	0.000000200.0		8	130809_HPL_Human_Plaque_BR2_TR3_16_Spectrum026411_scans__9575_RTINSECONDS=1853
FGG	64.9	2	0.0001	0.0895	Deamidated (NQ)	R.VELEDWN#GR.T	C9JC84	C9JC84_HUMAN Fibrinogen gamma chain OS=Homo sapiens GN=FGG PE=1 SV=1	52932	1044	1	1	1	559.759	1117.5	2	1117.5	0.0001	282	290	0	64.9	24	26	7.8e-06	R	VELEDWNGR	T		Deamidated (NQ)	0.000000200.0		8	130806_HPL_Human_Plaque_BR1_TR2_19_Spectrum026536_scans__9621_RTINSECONDS=1820
FGG	64.25	2	0.0002	0.179	Deamidated (NQ)	R.VELEDWN#GR.T	C9JC84	C9JC84_HUMAN Fibrinogen gamma chain OS=Homo sapiens GN=FGG PE=1 SV=1	52932	1011	1	1	1	559.759	1117.5	2	1117.5	0.0003	282	290	0	64.25	18	26	8.9e-06	R	VELEDWNGR	T		Deamidated (NQ)	0.000000200.0		8	130806_HPL_Human_Plaque_Sample19_Spectrum025289_scans__9275_RTINSECONDS=1817
FGG	64.15	2	0.0012	1.0738	Deamidated (NQ)	R.VELEDWN#GR.T	C9JC84	C9JC84_HUMAN Fibrinogen gamma chain OS=Homo sapiens GN=FGG PE=1 SV=1	52932	937	1	1	1	559.76	1117.51	2	1117.5	0.0012	282	290	0	64.15	18	26	9.2e-06	R	VELEDWNGR	T		Deamidated (NQ)	0.000000200.0		8	130801_HPL_Human_Plaque_Sample17_Spectrum026553_scans__9444_RTINSECONDS=1834
FGG	62.56	2	0	0	Deamidated (NQ)	R.VELEDWN#GR.T	C9JC84	C9JC84_HUMAN Fibrinogen gamma chain OS=Homo sapiens GN=FGG PE=1 SV=1	52932	878	1	1	1	559.759	1117.5	2	1117.5	0	282	290	0	62.56	16	27	1.4e-05	R	VELEDWNGR	T		Deamidated (NQ)	0.000000200.0		8	130809_HPL_Human_Plaque_Sample16_Spectrum026411_scans__9575_RTINSECONDS=1853
FGG	62.33	2	0.0001	0.0895	Deamidated (NQ)	R.VELEDWN#GR.T	C9JC84	C9JC84_HUMAN Fibrinogen gamma chain OS=Homo sapiens GN=FGG PE=1 SV=1	52932	760	1	1	1	559.759	1117.5	2	1117.5	0.0001	282	290	0	62.33	24	26	1.4e-05	R	VELEDWNGR	T		Deamidated (NQ)	0.000000200.0		8	130809_HPL_Human_Plaque_BR1_TR3_16_Spectrum026728_scans__9482_RTINSECONDS=1846
FGG	62.31	2	-0.0002	-0.179	Deamidated (NQ)	R.VELEDWN#GR.T	C9JC84	C9JC84_HUMAN Fibrinogen gamma chain OS=Homo sapiens GN=FGG PE=1 SV=1	52932	1003	1	1	1	559.759	1117.5	2	1117.5	-0.0002	282	290	0	62.31	17	26	1.4e-05	R	VELEDWNGR	T		Deamidated (NQ)	0.000000200.0		8	130806_HPL_Human_Plaque_BR1_TR2_17_Spectrum027682_scans__9788_RTINSECONDS=1850
FGG	62.3	2	0.0001	0.0895	Deamidated (NQ)	R.VELEDWN#GR.T	C9JC84	C9JC84_HUMAN Fibrinogen gamma chain OS=Homo sapiens GN=FGG PE=1 SV=1	52932	978	1	1	1	559.759	1117.5	2	1117.5	0.0001	282	290	0	62.3	17	26	1.4e-05	R	VELEDWNGR	T		Deamidated (NQ)	0.000000200.0		8	130806_HPL_Human_Plaque_Control19_Spectrum026536_scans__9621_RTINSECONDS=1820
FGG	61.77	2	0.0002	0.179	Deamidated (NQ)	R.VELEDWN#GR.T	C9JC84	C9JC84_HUMAN Fibrinogen gamma chain OS=Homo sapiens GN=FGG PE=1 SV=1	52932	1012	1	1	1	559.759	1117.5	2	1117.5	0.0003	282	290	0	61.77	25	26	1.6e-05	R	VELEDWNGR	T		Deamidated (NQ)	0.000000200.0		8	130809_HPL_Human_Plaque_BR2_TR3_20_Spectrum026230_scans__9547_RTINSECONDS=1847
FGG	61.61	2	-0.0005	-0.4474	Deamidated (NQ)	R.VELEDWN#GR.T	C9JC84	C9JC84_HUMAN Fibrinogen gamma chain OS=Homo sapiens GN=FGG PE=1 SV=1	52932	912	1	1	1	559.759	1117.5	2	1117.5	-0.0005	282	290	0	61.61	17	26	1.6e-05	R	VELEDWNGR	T		Deamidated (NQ)	0.000000200.0		8	130801_HPL_Human_Plaque_Control17_Spectrum027013_scans__9529_RTINSECONDS=1846
FGG	59.74	2	0.0001	0.0895	Deamidated (NQ)	R.VELEDWN#GR.T	C9JC84	C9JC84_HUMAN Fibrinogen gamma chain OS=Homo sapiens GN=FGG PE=1 SV=1	52932	731	1	1	1	559.759	1117.5	2	1117.5	0.0001	282	290	0	59.74	16	26	2.5e-05	R	VELEDWNGR	T		Deamidated (NQ)	0.000000200.0		8	130809_HPL_Human_Plaque_Control16_Spectrum026728_scans__9482_RTINSECONDS=1846
FGG	59.72	2	-0.0002	-0.179	Deamidated (NQ)	R.VELEDWN#GR.T	C9JC84	C9JC84_HUMAN Fibrinogen gamma chain OS=Homo sapiens GN=FGG PE=1 SV=1	52932	936	1	1	1	559.759	1117.5	2	1117.5	-0.0002	282	290	0	59.72	16	26	2.5e-05	R	VELEDWNGR	T		Deamidated (NQ)	0.000000200.0		8	130806_HPL_Human_Plaque_Control17_Spectrum027682_scans__9788_RTINSECONDS=1850
FGG	59.59	2	0.0002	0.179	Deamidated (NQ)	R.VELEDWN#GR.T	C9JC84	C9JC84_HUMAN Fibrinogen gamma chain OS=Homo sapiens GN=FGG PE=1 SV=1	52932	744	1	1	1	559.759	1117.5	2	1117.5	0.0003	282	290	0	59.59	24	26	2.6e-05	R	VELEDWNGR	T		Deamidated (NQ)	0.000000200.0		7	130809_HPL_Human_Plaque_Control20_Spectrum026895_scans__9633_RTINSECONDS=1842
FGG	59.58	2	0.0002	0.179	Deamidated (NQ)	R.VELEDWN#GR.T	C9JC84	C9JC84_HUMAN Fibrinogen gamma chain OS=Homo sapiens GN=FGG PE=1 SV=1	52932	793	1	1	1	559.759	1117.5	2	1117.5	0.0003	282	290	0	59.58		26	2.6e-05	R	VELEDWNGR	T		Deamidated (NQ)	0.000000200.0		7	130809_HPL_Human_Plaque_BR1_TR3_20_Spectrum026895_scans__9633_RTINSECONDS=1842
FGG	59.05	2	0.0002	0.179	Deamidated (NQ)	R.VELEDWN#GR.T	C9JC84	C9JC84_HUMAN Fibrinogen gamma chain OS=Homo sapiens GN=FGG PE=1 SV=1	52932	891	1	1	1	559.759	1117.5	2	1117.5	0.0003	282	290	0	59.05	17	26	3e-05	R	VELEDWNGR	T		Deamidated (NQ)	0.000000200.0		8	130809_HPL_Human_Plaque_Sample20_Spectrum026230_scans__9547_RTINSECONDS=1847
FGG	58.68	2	0	0	Deamidated (NQ)	R.VELEDWN#GR.T	C9JC84	C9JC84_HUMAN Fibrinogen gamma chain OS=Homo sapiens GN=FGG PE=1 SV=1	52932	700	1	1	1	559.759	1117.5	2	1117.5	0	282	290	0	58.68	22	27	3.4e-05	R	VELEDWNGR	T		Deamidated (NQ)	0.000000200.0		8	130801_HPL_Human_Plaque_BR2_TR1_16_Spectrum023785_scans__8855_RTINSECONDS=1849
FGG	56.99	2	0.0001	0.0895	Deamidated (NQ)	R.VELEDWN#GR.T	C9JC84	C9JC84_HUMAN Fibrinogen gamma chain OS=Homo sapiens GN=FGG PE=1 SV=1	52932	978	1	1	1	559.759	1117.5	2	1117.5	0.0001	282	290	0	56.99	16	26	4.8e-05	R	VELEDWNGR	T		Deamidated (NQ)	0.000000200.0		7	130809_HPL_Human_Plaque_Control17_Spectrum027603_scans__9705_RTINSECONDS=1845
FGG	56.29	2	0	0	Deamidated (NQ)	R.VELEDWN#GR.T	C9JC84	C9JC84_HUMAN Fibrinogen gamma chain OS=Homo sapiens GN=FGG PE=1 SV=1	52932	564	1	1	1	559.759	1117.5	2	1117.5	0	282	290	0	56.29	16	27	5.9e-05	R	VELEDWNGR	T		Deamidated (NQ)	0.000000200.0		8	130801_HPL_Human_Plaque_Sample16_Spectrum023785_scans__8855_RTINSECONDS=1849
FGG	47.5	2	0.0019	1.7002	Deamidated (NQ)	R.VELEDWN#GR.T	C9JC84	C9JC84_HUMAN Fibrinogen gamma chain OS=Homo sapiens GN=FGG PE=1 SV=1	52932	1033	1	1	1	559.76	1117.51	2	1117.5	0.002	282	290	0	47.5	15	26	0.00044	R	VELEDWNGR	T		Deamidated (NQ)	0.000000200.0		7	130806_HPL_Human_Plaque_Control18_Spectrum027343_scans__9681_RTINSECONDS=1834
FGG	47.46	2	-0.0011	-0.9843	Deamidated (NQ)	R.VELEDWN#GR.T	C9JC84	C9JC84_HUMAN Fibrinogen gamma chain OS=Homo sapiens GN=FGG PE=1 SV=1	52932	1067	1	1	1	559.759	1117.5	2	1117.5	-0.0011	282	290	0	47.46	17	26	0.0004	R	VELEDWNGR	T		Deamidated (NQ)	0.000000200.0		6	130809_HPL_Human_Plaque_BR2_TR3_17_Spectrum027003_scans__9703_RTINSECONDS=1853
FGG	47.27	2	0.0011	0.9843	Deamidated (NQ)	R.VELEDWN#GR.T	C9JC84	C9JC84_HUMAN Fibrinogen gamma chain OS=Homo sapiens GN=FGG PE=1 SV=1	52932	1041	1	1	1	559.76	1117.51	2	1117.5	0.0011	282	290	0	47.27	26	26	0.00045	R	VELEDWNGR	T		Deamidated (NQ)	0.000000200.0		6	130801_HPL_Human_Plaque_BR2_TR1_20_Spectrum025720_scans__9324_RTINSECONDS=1831
FGG	46.2	2	0.0004	0.3579	Deamidated (NQ)	R.VELEDWN#GR.T	C9JC84	C9JC84_HUMAN Fibrinogen gamma chain OS=Homo sapiens GN=FGG PE=1 SV=1	52932	1052	1	1	1	559.76	1117.5	2	1117.5	0.0004	282	290	0	46.2	23	26	0.00057	R	VELEDWNGR	T		Deamidated (NQ)	0.000000200.0		7	130806_HPL_Human_Plaque_BR2_TR2_17_Spectrum027342_scans__9785_RTINSECONDS=1858
FGG	44.79	2	0.0007	0.6264	Deamidated (NQ)	R.VELEDWN#GR.T	C9JC84	C9JC84_HUMAN Fibrinogen gamma chain OS=Homo sapiens GN=FGG PE=1 SV=1	52932	684	1	1	1	559.76	1117.5	2	1117.5	0.0007	282	290	0	44.79	16	26	0.0008	R	VELEDWNGR	T		Deamidated (NQ)	0.000000200.0		6	130801_HPL_Human_Plaque_Control20_Spectrum026154_scans__9418_RTINSECONDS=1831
FGG	44.72	2	0.0011	0.9843	Deamidated (NQ)	R.VELEDWN#GR.T	C9JC84	C9JC84_HUMAN Fibrinogen gamma chain OS=Homo sapiens GN=FGG PE=1 SV=1	52932	936	1	1	1	559.76	1117.51	2	1117.5	0.0011	282	290	0	44.72	15	26	0.00081	R	VELEDWNGR	T		Deamidated (NQ)	0.000000200.0		6	130801_HPL_Human_Plaque_Sample20_Spectrum025720_scans__9324_RTINSECONDS=1831
FGG	44.33	2	0.0005	0.4474	Deamidated (NQ)	R.VELEDWN#GR.T	C9JC84	C9JC84_HUMAN Fibrinogen gamma chain OS=Homo sapiens GN=FGG PE=1 SV=1	52932	727	1	1	1	559.76	1117.5	2	1117.5	0.0005	282	290	0	44.33	25	26	0.00088	R	VELEDWNGR	T		Deamidated (NQ)	0.000000200.0		5	130801_HPL_Human_Plaque_BR1_TR1_16_Spectrum026311_scans__9502_RTINSECONDS=1883
FGG	44.25	2	0.0006	0.5369	Deamidated (NQ)	R.VELEDWN#GR.T	C9JC84	C9JC84_HUMAN Fibrinogen gamma chain OS=Homo sapiens GN=FGG PE=1 SV=1	52932	761	1	1	1	559.76	1117.5	2	1117.5	0.0006	282	290	0	44.25	26	26	0.00091	R	VELEDWNGR	T		Deamidated (NQ)	0.000000200.0		5	130809_HPL_Human_Plaque_BR1_TR3_16_Spectrum026846_scans__9618_RTINSECONDS=1867
FGG	43.96	2	0.0004	0.3579	Deamidated (NQ)	R.VELEDWN#GR.T	C9JC84	C9JC84_HUMAN Fibrinogen gamma chain OS=Homo sapiens GN=FGG PE=1 SV=1	52932	969	1	1	1	559.76	1117.5	2	1117.5	0.0004	282	290	0	43.96	16	26	0.00095	R	VELEDWNGR	T		Deamidated (NQ)	0.000000200.0		6	130806_HPL_Human_Plaque_Sample17_Spectrum027342_scans__9785_RTINSECONDS=1858
FGG	43.51	2	-0.0004	-0.3579	Deamidated (NQ)	R.VELEDWN#GR.T	C9JC84	C9JC84_HUMAN Fibrinogen gamma chain OS=Homo sapiens GN=FGG PE=1 SV=1	52932	928	1	1	1	559.759	1117.5	2	1117.5	-0.0004	282	290	0	43.51	16	26	0.001	R	VELEDWNGR	T		Deamidated (NQ)	0.000000200.0		5	130809_HPL_Human_Plaque_BR2_TR3_15_Spectrum027009_scans__9538_RTINSECONDS=1841
FGG	42.52	2	-0.0016	-1.4318	Deamidated (NQ)	R.VELEDWN#GR.T	C9JC84	C9JC84_HUMAN Fibrinogen gamma chain OS=Homo sapiens GN=FGG PE=1 SV=1	52932	935	1	1	1	559.759	1117.5	2	1117.5	-0.0016	282	290	0	42.52	15	26	0.0013	R	VELEDWNGR	T		Deamidated (NQ)	0.000000200.0		6	130801_HPL_Human_Plaque_Sample20_Spectrum025350_scans__8911_RTINSECONDS=1769
FGG	41.18	2	0.0004	0.3579	Deamidated (NQ)	R.VELEDWN#GR.T	C9JC84	C9JC84_HUMAN Fibrinogen gamma chain OS=Homo sapiens GN=FGG PE=1 SV=1	52932	858	1	1	1	559.76	1117.5	2	1117.5	0.0004	282	290	0	41.18	15	26	0.0018	R	VELEDWNGR	T		Deamidated (NQ)	0.000000200.0		6	130806_HPL_Human_Plaque_BR2_TR2_16_Spectrum026446_scans__9667_RTINSECONDS=1886
FGG	35.06	2	-0.0002	-0.179	Deamidated (NQ)	R.VELEDWN#GR.T	C9JC84	C9JC84_HUMAN Fibrinogen gamma chain OS=Homo sapiens GN=FGG PE=1 SV=1	52932	735	1	1	1	559.759	1117.5	2	1117.5	-0.0002	282	290	0	35.06	16	26	0.0074	R	VELEDWNGR	T		Deamidated (NQ)	0.000000200.0		5	130806_HPL_Human_Plaque_BR1_TR2_16_Spectrum026963_scans__9723_RTINSECONDS=1881
FGG	34.69	2	-0.0006	-0.5369	Deamidated (NQ)	R.VELEDWN#GR.T	C9JC84	C9JC84_HUMAN Fibrinogen gamma chain OS=Homo sapiens GN=FGG PE=1 SV=1	52932	1017	1	1	1	559.759	1117.5	2	1117.5	-0.0006	282	290	0	34.69	15	26	0.0081	R	VELEDWNGR	T		Deamidated (NQ)	0.000000200.0		5	130801_HPL_Human_Plaque_Sample18_Spectrum025927_scans__9097_RTINSECONDS=1795
FGG	34.68	2	-0.0006	-0.5369	Deamidated (NQ)	R.VELEDWN#GR.T	C9JC84	C9JC84_HUMAN Fibrinogen gamma chain OS=Homo sapiens GN=FGG PE=1 SV=1	52932	1091	1	1	1	559.759	1117.5	2	1117.5	-0.0006	282	290	0	34.68	17	26	0.0081	R	VELEDWNGR	T		Deamidated (NQ)	0.000000200.0		5	130801_HPL_Human_Plaque_BR2_TR1_18_Spectrum025927_scans__9097_RTINSECONDS=1795
FGG	33.88	2	-0.0011	-0.9843	Deamidated (NQ)	R.VELEDWN#GR.T	C9JC84	C9JC84_HUMAN Fibrinogen gamma chain OS=Homo sapiens GN=FGG PE=1 SV=1	52932	986	1	1	1	559.759	1117.5	2	1117.5	-0.0011	282	290	0	33.88	15	26	0.009	R	VELEDWNGR	T		Deamidated (NQ)	0.000000200.0		5	130809_HPL_Human_Plaque_Sample17_Spectrum027003_scans__9703_RTINSECONDS=1853
FGG	33.27	2	0.0007	0.6264	Deamidated (NQ)	R.VELEDWN#GR.T	C9JC84	C9JC84_HUMAN Fibrinogen gamma chain OS=Homo sapiens GN=FGG PE=1 SV=1	52932	683	1	1	1	559.76	1117.5	2	1117.5	0.0007	282	290	0	33.27	18	26	0.011	R	VELEDWNGR	T		Deamidated (NQ)	0.000000200.0		5	130801_HPL_Human_Plaque_Control20_Spectrum025749_scans__8968_RTINSECONDS=1763
FGG	33.26	2	0.0007	0.6264	Deamidated (NQ)	R.VELEDWN#GR.T	C9JC84	C9JC84_HUMAN Fibrinogen gamma chain OS=Homo sapiens GN=FGG PE=1 SV=1	52932	729	1	1	1	559.76	1117.5	2	1117.5	0.0007	282	290	0	33.26	23	26	0.011	R	VELEDWNGR	T		Deamidated (NQ)	0.000000200.0		5	130801_HPL_Human_Plaque_BR1_TR1_20_Spectrum025749_scans__8968_RTINSECONDS=1763
FGG	32.77	2	0.0037	3.311	Deamidated (NQ)	R.VELEDWN#GR.T	C9JC84	C9JC84_HUMAN Fibrinogen gamma chain OS=Homo sapiens GN=FGG PE=1 SV=1	52932	1018	1	1	1	559.761	1117.51	2	1117.5	0.0037	282	290	0	32.77	15	27	0.014	R	VELEDWNGR	T		Deamidated (NQ)	0.000000200.0		5	130801_HPL_Human_Plaque_Sample18_Spectrum026176_scans__9374_RTINSECONDS=1837
FGG	32.76	2	0.0037	3.311	Deamidated (NQ)	R.VELEDWN#GR.T	C9JC84	C9JC84_HUMAN Fibrinogen gamma chain OS=Homo sapiens GN=FGG PE=1 SV=1	52932	1092	1	1	1	559.761	1117.51	2	1117.5	0.0037	282	290	0	32.76	21	27	0.014	R	VELEDWNGR	T		Deamidated (NQ)	0.000000200.0		5	130801_HPL_Human_Plaque_BR2_TR1_18_Spectrum026176_scans__9374_RTINSECONDS=1837
FGG	32.11	2	0.0038	3.4004	Deamidated (NQ)	R.VELEDWN#GR.T	C9JC84	C9JC84_HUMAN Fibrinogen gamma chain OS=Homo sapiens GN=FGG PE=1 SV=1	52932	1144	1	1	1	559.761	1117.51	2	1117.5	0.0038	282	290	0	32.11	21	27	0.016	R	VELEDWNGR	T		Deamidated (NQ)	0.000000200.0		6	130809_HPL_Human_Plaque_BR2_TR3_18_Spectrum026359_scans__9498_RTINSECONDS=1850
FGG	31.86	2	0.0008	0.7159	Deamidated (NQ)	R.VELEDWN#GR.T	C9JC84	C9JC84_HUMAN Fibrinogen gamma chain OS=Homo sapiens GN=FGG PE=1 SV=1	52932	1013	1	1	1	559.76	1117.5	2	1117.5	0.0009	282	290	0	31.86	15	26	0.016	R	VELEDWNGR	T		Deamidated (NQ)	0.000000200.0		5	130806_HPL_Human_Plaque_Sample19_Spectrum025409_scans__9410_RTINSECONDS=1838
FGG	29.99	2	0.0005	0.4474	Deamidated (NQ)	R.VELEDWN#GR.T	C9JC84	C9JC84_HUMAN Fibrinogen gamma chain OS=Homo sapiens GN=FGG PE=1 SV=1	52932	686	1	1	1	559.76	1117.5	2	1117.5	0.0005	282	290	0	29.99	14	26	0.024	R	VELEDWNGR	T		Deamidated (NQ)	0.000000200.0		5	130801_HPL_Human_Plaque_Control16_Spectrum026311_scans__9502_RTINSECONDS=1883
FGG	29.97	2	0.0006	0.5369	Deamidated (NQ)	R.VELEDWN#GR.T	C9JC84	C9JC84_HUMAN Fibrinogen gamma chain OS=Homo sapiens GN=FGG PE=1 SV=1	52932	732	1	1	1	559.76	1117.5	2	1117.5	0.0006	282	290	0	29.97	14	26	0.024	R	VELEDWNGR	T		Deamidated (NQ)	0.000000200.0		5	130809_HPL_Human_Plaque_Control16_Spectrum026846_scans__9618_RTINSECONDS=1867
FGG	29.84	2	0.0038	3.4004	Deamidated (NQ)	R.VELEDWN#GR.T	C9JC84	C9JC84_HUMAN Fibrinogen gamma chain OS=Homo sapiens GN=FGG PE=1 SV=1	52932	1077	1	1	1	559.761	1117.51	2	1117.5	0.0038	282	290	0	29.84	14	27	0.027	R	VELEDWNGR	T		Deamidated (NQ)	0.000000200.0		6	130809_HPL_Human_Plaque_Sample18_Spectrum026359_scans__9498_RTINSECONDS=1850
FGG	28.82	2	-0.0004	-0.3579	Deamidated (NQ)	R.VELEDWN#GR.T	C9JC84	C9JC84_HUMAN Fibrinogen gamma chain OS=Homo sapiens GN=FGG PE=1 SV=1	52932	888	1	1	1	559.759	1117.5	2	1117.5	-0.0004	282	290	0	28.82	14	26	0.031	R	VELEDWNGR	T		Deamidated (NQ)	0.000000200.0		5	130809_HPL_Human_Plaque_Sample15_Spectrum027009_scans__9538_RTINSECONDS=1841
FGG	27.98	2	0.0004	0.3579	Deamidated (NQ)	R.VELEDWN#GR.T	C9JC84	C9JC84_HUMAN Fibrinogen gamma chain OS=Homo sapiens GN=FGG PE=1 SV=1	52932	772	1	1	1	559.76	1117.5	2	1117.5	0.0004	282	290	0	27.98	14	26	0.038	R	VELEDWNGR	T		Deamidated (NQ)	0.000000200.0		5	130806_HPL_Human_Plaque_Sample16b_Spectrum026446_scans__9667_RTINSECONDS=1886
FGG	26.58	2	0.0011	0.9843	Deamidated (NQ)	R.VELEDWN#GR.T	C9JC84	C9JC84_HUMAN Fibrinogen gamma chain OS=Homo sapiens GN=FGG PE=1 SV=1	52932	982	1	1	1	559.76	1117.51	2	1117.5	0.0011	282	290	0	26.58	14	26	0.053	R	VELEDWNGR	T		Deamidated (NQ)	0.000000200.0		4	130809_HPL_Human_Plaque_Sample19_Spectrum025100_scans__9358_RTINSECONDS=1832
FGG	24.44	2	0	0	Deamidated (NQ)	R.VELEDWN#GR.T	C9JC84	C9JC84_HUMAN Fibrinogen gamma chain OS=Homo sapiens GN=FGG PE=1 SV=1	52932	1051	1	1	1	559.759	1117.5	2	1117.5	0	282	290	0	24.44	14	27	0.091	R	VELEDWNGR	T		Deamidated (NQ)	0.000000200.0		5	130806_HPL_Human_Plaque_Sample18_Spectrum026489_scans__9333_RTINSECONDS=1808
FGG	22.12	2	-0.0002	-0.179	Deamidated (NQ)	R.VELEDWN#GR.T	C9JC84	C9JC84_HUMAN Fibrinogen gamma chain OS=Homo sapiens GN=FGG PE=1 SV=1	52932	703	1	1	1	559.759	1117.5	2	1117.5	-0.0002	282	290	0	22.12	14	26	0.15	R	VELEDWNGR	T		Deamidated (NQ)	0.000000200.0		4	130806_HPL_Human_Plaque_Control16_Spectrum026963_scans__9723_RTINSECONDS=1881
FGG	19.01	2	-0.0021	-1.8792	Deamidated (NQ)	R.VELEDWN#GR.T	C9JC84	C9JC84_HUMAN Fibrinogen gamma chain OS=Homo sapiens GN=FGG PE=1 SV=1	52932	759	1	1	1	559.758	1117.5	2	1117.5	-0.0021	282	290	0	19.01	14	26	0.26	R	VELEDWNGR	T		Deamidated (NQ)	0.000000200.0		4	130809_HPL_Human_Plaque_BR1_TR3_16_Spectrum027021_scans__9823_RTINSECONDS=1898
FGG	17.49	2	0.0013	1.1633	Deamidated (NQ)	R.VELEDWN#GR.T	C9JC84	C9JC84_HUMAN Fibrinogen gamma chain OS=Homo sapiens GN=FGG PE=1 SV=1	52932	1076	1	1	1	559.76	1117.51	2	1117.5	0.0014	282	290	0	17.49	14	26	0.43	R	VELEDWNGR	T		Deamidated (NQ)	0.000000200.0		4	130809_HPL_Human_Plaque_Sample18_Spectrum026110_scans__9221_RTINSECONDS=1808
FGG	17.48	2	0.0013	1.1633	Deamidated (NQ)	R.VELEDWN#GR.T	C9JC84	C9JC84_HUMAN Fibrinogen gamma chain OS=Homo sapiens GN=FGG PE=1 SV=1	52932	1143	1	1	1	559.76	1117.51	2	1117.5	0.0014	282	290	0	17.48	14	26	0.43	R	VELEDWNGR	T		Deamidated (NQ)	0.000000200.0		4	130809_HPL_Human_Plaque_BR2_TR3_18_Spectrum026110_scans__9221_RTINSECONDS=1808
FGG	17.4	2	-0.0005	-0.4474	Deamidated (NQ)	R.VELEDWN#GR.T	C9JC84	C9JC84_HUMAN Fibrinogen gamma chain OS=Homo sapiens GN=FGG PE=1 SV=1	52932	949	1	1	1	559.759	1117.5	2	1117.5	-0.0005	282	290	0	17.4	14	26	0.42	R	VELEDWNGR	T		Deamidated (NQ)	0.000000200.0		4	130809_HPL_Human_Plaque_BR2_TR3_16_Spectrum026722_scans__9932_RTINSECONDS=1906
FGG	16.68	2	0.0016	1.4318	Deamidated (NQ)	R.VELEDWN#GR.T	C9JC84	C9JC84_HUMAN Fibrinogen gamma chain OS=Homo sapiens GN=FGG PE=1 SV=1	52932	919	1	1	1	559.76	1117.51	2	1117.5	0.0016	282	290	0	16.68	14	26	0.53	R	VELEDWNGR	T		Deamidated (NQ)	0.000000200.0		4	130806_HPL_Human_Plaque_Sample20_Spectrum026409_scans__9684_RTINSECONDS=1866
FGG	16.67	2	0.0016	1.4318	Deamidated (NQ)	R.VELEDWN#GR.T	C9JC84	C9JC84_HUMAN Fibrinogen gamma chain OS=Homo sapiens GN=FGG PE=1 SV=1	52932	1017	1	1	1	559.76	1117.51	2	1117.5	0.0016	282	290	0	16.67	16	26	0.53	R	VELEDWNGR	T		Deamidated (NQ)	0.000000200.0		4	130806_HPL_Human_Plaque_BR2_TR2_20_Spectrum026409_scans__9684_RTINSECONDS=1866
FGG	84.5	3	0.0001	0.0445	Oxidation (M)	R.VELEDWN#GRTSTADYAM#FK.V	C9JC84	C9JC84_HUMAN Fibrinogen gamma chain OS=Homo sapiens GN=FGG PE=1 SV=1	52932	9058	1	1	1	750.672	2248.99	3	2248.99	0.0001	282	300	1	84.5	20	29	1.5e-07	R	VELEDWNGRTSTADYAMFK	V		Oxidation (M); Deamidated (NQ)	0.0000002000000000100.0		12	130809_HPL_Human_Plaque_BR2_TR3_14_Spectrum030776_scans__13381_RTINSECONDS=2393
FGG	84.5	3	0.0001	0.0445	Deamidated (NQ)	R.VELEDWN#GRTSTADYAM#FK.V	C9JC84	C9JC84_HUMAN Fibrinogen gamma chain OS=Homo sapiens GN=FGG PE=1 SV=1	52932	9058	1	1	1	750.672	2248.99	3	2248.99	0.0001	282	300	1	84.5	20	29	1.5e-07	R	VELEDWNGRTSTADYAMFK	V		Oxidation (M); Deamidated (NQ)	0.0000002000000000100.0		12	130809_HPL_Human_Plaque_BR2_TR3_14_Spectrum030776_scans__13381_RTINSECONDS=2393
FGG	71.45	3	0.0003	0.1334	Oxidation (M)	R.VELEDWN#GRTSTADYAM#FK.V	C9JC84	C9JC84_HUMAN Fibrinogen gamma chain OS=Homo sapiens GN=FGG PE=1 SV=1	52932	8154	1	1	1	750.672	2248.99	3	2248.99	0.0002	282	300	1	71.45	17	29	3e-06	R	VELEDWNGRTSTADYAMFK	V		Oxidation (M); Deamidated (NQ)	0.0000002000000000100.0		12	130809_HPL_Human_Plaque_Control14_Spectrum030704_scans__13370_RTINSECONDS=2404
FGG	71.45	3	0.0003	0.1334	Deamidated (NQ)	R.VELEDWN#GRTSTADYAM#FK.V	C9JC84	C9JC84_HUMAN Fibrinogen gamma chain OS=Homo sapiens GN=FGG PE=1 SV=1	52932	8154	1	1	1	750.672	2248.99	3	2248.99	0.0002	282	300	1	71.45	17	29	3e-06	R	VELEDWNGRTSTADYAMFK	V		Oxidation (M); Deamidated (NQ)	0.0000002000000000100.0		12	130809_HPL_Human_Plaque_Control14_Spectrum030704_scans__13370_RTINSECONDS=2404
FGG	71.44	3	0.0003	0.1334	Oxidation (M)	R.VELEDWN#GRTSTADYAM#FK.V	C9JC84	C9JC84_HUMAN Fibrinogen gamma chain OS=Homo sapiens GN=FGG PE=1 SV=1	52932	8602	1	1	1	750.672	2248.99	3	2248.99	0.0002	282	300	1	71.44	17	29	3e-06	R	VELEDWNGRTSTADYAMFK	V		Oxidation (M); Deamidated (NQ)	0.0000002000000000100.0		12	130809_HPL_Human_Plaque_BR1_TR3_14_Spectrum030704_scans__13370_RTINSECONDS=2404
FGG	71.44	3	0.0003	0.1334	Deamidated (NQ)	R.VELEDWN#GRTSTADYAM#FK.V	C9JC84	C9JC84_HUMAN Fibrinogen gamma chain OS=Homo sapiens GN=FGG PE=1 SV=1	52932	8602	1	1	1	750.672	2248.99	3	2248.99	0.0002	282	300	1	71.44	17	29	3e-06	R	VELEDWNGRTSTADYAMFK	V		Oxidation (M); Deamidated (NQ)	0.0000002000000000100.0		12	130809_HPL_Human_Plaque_BR1_TR3_14_Spectrum030704_scans__13370_RTINSECONDS=2404
FGG	69.03	3	0.0001	0.0445	Oxidation (M)	R.VELEDWN#GRTSTADYAM#FK.V	C9JC84	C9JC84_HUMAN Fibrinogen gamma chain OS=Homo sapiens GN=FGG PE=1 SV=1	52932	8442	1	1	1	750.672	2248.99	3	2248.99	0.0001	282	300	1	69.03	17	29	5.2e-06	R	VELEDWNGRTSTADYAMFK	V		Oxidation (M); Deamidated (NQ)	0.0000002000000000100.0		11	130809_HPL_Human_Plaque_Sample14_Spectrum030776_scans__13381_RTINSECONDS=2393
FGG	69.03	3	0.0001	0.0445	Deamidated (NQ)	R.VELEDWN#GRTSTADYAM#FK.V	C9JC84	C9JC84_HUMAN Fibrinogen gamma chain OS=Homo sapiens GN=FGG PE=1 SV=1	52932	8442	1	1	1	750.672	2248.99	3	2248.99	0.0001	282	300	1	69.03	17	29	5.2e-06	R	VELEDWNGRTSTADYAMFK	V		Oxidation (M); Deamidated (NQ)	0.0000002000000000100.0		11	130809_HPL_Human_Plaque_Sample14_Spectrum030776_scans__13381_RTINSECONDS=2393
FGG	59.81	3	-0.0002	-0.0889	Oxidation (M)	R.VELEDWN#GRTSTADYAM#FK.V	C9JC84	C9JC84_HUMAN Fibrinogen gamma chain OS=Homo sapiens GN=FGG PE=1 SV=1	52932	8731	1	1	1	750.672	2248.99	3	2248.99	-0.0003	282	300	1	59.81	16	28	4.1e-05	R	VELEDWNGRTSTADYAMFK	V		Oxidation (M); Deamidated (NQ)	0.0000002000000000100.0		10	130806_HPL_Human_Plaque_BR2_TR2_14_Spectrum030513_scans__13288_RTINSECONDS=2400
FGG	59.81	3	-0.0002	-0.0889	Deamidated (NQ)	R.VELEDWN#GRTSTADYAM#FK.V	C9JC84	C9JC84_HUMAN Fibrinogen gamma chain OS=Homo sapiens GN=FGG PE=1 SV=1	52932	8731	1	1	1	750.672	2248.99	3	2248.99	-0.0003	282	300	1	59.81	16	28	4.1e-05	R	VELEDWNGRTSTADYAMFK	V		Oxidation (M); Deamidated (NQ)	0.0000002000000000100.0		10	130806_HPL_Human_Plaque_BR2_TR2_14_Spectrum030513_scans__13288_RTINSECONDS=2400
FGG	56.29	3	-0.0002	-0.0889	Oxidation (M)	R.VELEDWN#GRTSTADYAM#FK.V	C9JC84	C9JC84_HUMAN Fibrinogen gamma chain OS=Homo sapiens GN=FGG PE=1 SV=1	52932	7774	1	1	1	750.672	2248.99	3	2248.99	-0.0003	282	300	1	56.29	16	28	9.3e-05	R	VELEDWNGRTSTADYAMFK	V		Oxidation (M); Deamidated (NQ)	0.0000002000000000100.0		9	130801_HPL_Human_Plaque_Control14_Spectrum030116_scans__13126_RTINSECONDS=2400
FGG	56.29	3	-0.0002	-0.0889	Deamidated (NQ)	R.VELEDWN#GRTSTADYAM#FK.V	C9JC84	C9JC84_HUMAN Fibrinogen gamma chain OS=Homo sapiens GN=FGG PE=1 SV=1	52932	7774	1	1	1	750.672	2248.99	3	2248.99	-0.0003	282	300	1	56.29	16	28	9.3e-05	R	VELEDWNGRTSTADYAMFK	V		Oxidation (M); Deamidated (NQ)	0.0000002000000000100.0		9	130801_HPL_Human_Plaque_Control14_Spectrum030116_scans__13126_RTINSECONDS=2400
FGG	56.23	3	-0.0002	-0.0889	Oxidation (M)	R.VELEDWN#GRTSTADYAM#FK.V	C9JC84	C9JC84_HUMAN Fibrinogen gamma chain OS=Homo sapiens GN=FGG PE=1 SV=1	52932	8165	1	1	1	750.672	2248.99	3	2248.99	-0.0003	282	300	1	56.23	16	28	9.4e-05	R	VELEDWNGRTSTADYAMFK	V		Oxidation (M); Deamidated (NQ)	0.0000002000000000100.0		9	130806_HPL_Human_Plaque_Control14_Spectrum030717_scans__13325_RTINSECONDS=2404
FGG	56.23	3	-0.0002	-0.0889	Deamidated (NQ)	R.VELEDWN#GRTSTADYAM#FK.V	C9JC84	C9JC84_HUMAN Fibrinogen gamma chain OS=Homo sapiens GN=FGG PE=1 SV=1	52932	8165	1	1	1	750.672	2248.99	3	2248.99	-0.0003	282	300	1	56.23	16	28	9.4e-05	R	VELEDWNGRTSTADYAMFK	V		Oxidation (M); Deamidated (NQ)	0.0000002000000000100.0		9	130806_HPL_Human_Plaque_Control14_Spectrum030717_scans__13325_RTINSECONDS=2404
FGG	54	3	0.0005	0.2223	Oxidation (M)	R.VELEDWN#GRTSTADYAM#FK.V	C9JC84	C9JC84_HUMAN Fibrinogen gamma chain OS=Homo sapiens GN=FGG PE=1 SV=1	52932	8716	1	1	1	750.672	2249	3	2248.99	0.0004	282	300	1	54	16	29	0.00017	R	VELEDWNGRTSTADYAMFK	V		Oxidation (M); Deamidated (NQ)	0.0000002000000000100.0		8	130801_HPL_Human_Plaque_BR1_TR1_12_Spectrum030980_scans__13434_RTINSECONDS=2395
FGG	54	3	0.0005	0.2223	Deamidated (NQ)	R.VELEDWN#GRTSTADYAM#FK.V	C9JC84	C9JC84_HUMAN Fibrinogen gamma chain OS=Homo sapiens GN=FGG PE=1 SV=1	52932	8716	1	1	1	750.672	2249	3	2248.99	0.0004	282	300	1	54	16	29	0.00017	R	VELEDWNGRTSTADYAMFK	V		Oxidation (M); Deamidated (NQ)	0.0000002000000000100.0		8	130801_HPL_Human_Plaque_BR1_TR1_12_Spectrum030980_scans__13434_RTINSECONDS=2395
FGG	52.62	3	0.0001	0.0445	Oxidation (M)	R.VELEDWN#GRTSTADYAM#FK.V	C9JC84	C9JC84_HUMAN Fibrinogen gamma chain OS=Homo sapiens GN=FGG PE=1 SV=1	52932	8469	1	1	1	750.672	2248.99	3	2248.99	0.0001	282	300	1	52.62	17	29	0.00023	R	VELEDWNGRTSTADYAMFK	V		Oxidation (M); Deamidated (NQ)	0.0000002000000000100.0		11	130801_HPL_Human_Plaque_BR2_TR1_14_Spectrum029754_scans__12986_RTINSECONDS=2392
FGG	52.62	3	0.0001	0.0445	Deamidated (NQ)	R.VELEDWN#GRTSTADYAM#FK.V	C9JC84	C9JC84_HUMAN Fibrinogen gamma chain OS=Homo sapiens GN=FGG PE=1 SV=1	52932	8469	1	1	1	750.672	2248.99	3	2248.99	0.0001	282	300	1	52.62	17	29	0.00023	R	VELEDWNGRTSTADYAMFK	V		Oxidation (M); Deamidated (NQ)	0.0000002000000000100.0		11	130801_HPL_Human_Plaque_BR2_TR1_14_Spectrum029754_scans__12986_RTINSECONDS=2392
FGG	48.58	3	-0.0002	-0.0889	Oxidation (M)	R.VELEDWN#GRTSTADYAM#FK.V	C9JC84	C9JC84_HUMAN Fibrinogen gamma chain OS=Homo sapiens GN=FGG PE=1 SV=1	52932	8168	1	1	1	750.672	2248.99	3	2248.99	-0.0003	282	300	1	48.58	16	28	0.00055	R	VELEDWNGRTSTADYAMFK	V		Oxidation (M); Deamidated (NQ)	0.0000002000000000100.0		9	130806_HPL_Human_Plaque_Sample14_Spectrum030513_scans__13288_RTINSECONDS=2400
FGG	48.58	3	-0.0002	-0.0889	Deamidated (NQ)	R.VELEDWN#GRTSTADYAM#FK.V	C9JC84	C9JC84_HUMAN Fibrinogen gamma chain OS=Homo sapiens GN=FGG PE=1 SV=1	52932	8168	1	1	1	750.672	2248.99	3	2248.99	-0.0003	282	300	1	48.58	16	28	0.00055	R	VELEDWNGRTSTADYAMFK	V		Oxidation (M); Deamidated (NQ)	0.0000002000000000100.0		9	130806_HPL_Human_Plaque_Sample14_Spectrum030513_scans__13288_RTINSECONDS=2400
FGG	41.11	3	0.0005	0.2223	Oxidation (M)	R.VELEDWN#GRTSTADYAM#FK.V	C9JC84	C9JC84_HUMAN Fibrinogen gamma chain OS=Homo sapiens GN=FGG PE=1 SV=1	52932	8209	1	1	1	750.672	2249	3	2248.99	0.0004	282	300	1	41.11	15	29	0.0032	R	VELEDWNGRTSTADYAMFK	V		Oxidation (M); Deamidated (NQ)	0.0000002000000000100.0		7	130801_HPL_Human_Plaque_Control12_Spectrum030980_scans__13434_RTINSECONDS=2395
FGG	41.11	3	0.0005	0.2223	Deamidated (NQ)	R.VELEDWN#GRTSTADYAM#FK.V	C9JC84	C9JC84_HUMAN Fibrinogen gamma chain OS=Homo sapiens GN=FGG PE=1 SV=1	52932	8209	1	1	1	750.672	2249	3	2248.99	0.0004	282	300	1	41.11	15	29	0.0032	R	VELEDWNGRTSTADYAMFK	V		Oxidation (M); Deamidated (NQ)	0.0000002000000000100.0		7	130801_HPL_Human_Plaque_Control12_Spectrum030980_scans__13434_RTINSECONDS=2395
FGG	39.5	3	0.0001	0.0445	Oxidation (M)	R.VELEDWN#GRTSTADYAM#FK.V	C9JC84	C9JC84_HUMAN Fibrinogen gamma chain OS=Homo sapiens GN=FGG PE=1 SV=1	52932	7816	1	1	1	750.672	2248.99	3	2248.99	0.0001	282	300	1	39.5	15	29	0.0047	R	VELEDWNGRTSTADYAMFK	V		Oxidation (M); Deamidated (NQ)	0.0000002000000000100.0		10	130801_HPL_Human_Plaque_Sample14_Spectrum029754_scans__12986_RTINSECONDS=2392
FGG	39.5	3	0.0001	0.0445	Deamidated (NQ)	R.VELEDWN#GRTSTADYAM#FK.V	C9JC84	C9JC84_HUMAN Fibrinogen gamma chain OS=Homo sapiens GN=FGG PE=1 SV=1	52932	7816	1	1	1	750.672	2248.99	3	2248.99	0.0001	282	300	1	39.5	15	29	0.0047	R	VELEDWNGRTSTADYAMFK	V		Oxidation (M); Deamidated (NQ)	0.0000002000000000100.0		10	130801_HPL_Human_Plaque_Sample14_Spectrum029754_scans__12986_RTINSECONDS=2392
FGG	33.44	3	-0.0017	-0.7559	Oxidation (M)	R.VELEDWN#GRTSTADYAM#FK.V	C9JC84	C9JC84_HUMAN Fibrinogen gamma chain OS=Homo sapiens GN=FGG PE=1 SV=1	52932	8512	1	1	1	750.672	2248.99	3	2248.99	-0.0018	282	300	1	33.44	17	28	0.018	R	VELEDWNGRTSTADYAMFK	V		Oxidation (M); Deamidated (NQ)	0.0000002000000000100.0		8	130809_HPL_Human_Plaque_Control12_Spectrum031226_scans__13534_RTINSECONDS=2397
FGG	33.44	3	-0.0017	-0.7559	Deamidated (NQ)	R.VELEDWN#GRTSTADYAM#FK.V	C9JC84	C9JC84_HUMAN Fibrinogen gamma chain OS=Homo sapiens GN=FGG PE=1 SV=1	52932	8512	1	1	1	750.672	2248.99	3	2248.99	-0.0018	282	300	1	33.44	17	28	0.018	R	VELEDWNGRTSTADYAMFK	V		Oxidation (M); Deamidated (NQ)	0.0000002000000000100.0		8	130809_HPL_Human_Plaque_Control12_Spectrum031226_scans__13534_RTINSECONDS=2397
FGG	18.6	3	0.0018	0.8004	Oxidation (M)	R.VELEDWN#GRTSTADYAM#FK.V	C9JC84	C9JC84_HUMAN Fibrinogen gamma chain OS=Homo sapiens GN=FGG PE=1 SV=1	52932	8912	1	1	1	750.673	2249	3	2248.99	0.0017	282	300	1	18.6	18	29	0.6	R	VELEDWNGRTSTADYAMFK	V		Oxidation (M); Deamidated (NQ)	0.0000002000000000100.0		6	130806_HPL_Human_Plaque_BR1_TR2_12_Spectrum031353_scans__13597_RTINSECONDS=2404
FGG	18.6	3	0.0018	0.8004	Deamidated (NQ)	R.VELEDWN#GRTSTADYAM#FK.V	C9JC84	C9JC84_HUMAN Fibrinogen gamma chain OS=Homo sapiens GN=FGG PE=1 SV=1	52932	8912	1	1	1	750.673	2249	3	2248.99	0.0017	282	300	1	18.6	18	29	0.6	R	VELEDWNGRTSTADYAMFK	V		Oxidation (M); Deamidated (NQ)	0.0000002000000000100.0		6	130806_HPL_Human_Plaque_BR1_TR2_12_Spectrum031353_scans__13597_RTINSECONDS=2404
FGG	27.53	2	0.0043	1.9257	Deamidated (NQ)	R.VELEDWN#GRTSTADYAMFK.V	C9JC84	C9JC84_HUMAN Fibrinogen gamma chain OS=Homo sapiens GN=FGG PE=1 SV=1	52932	8316	1	1	1	1117.51	2233	2	2233	0.0043	282	300	1	27.53	16	29	0.083	R	VELEDWNGRTSTADYAMFK	V		Deamidated (NQ)	0.0000002000000000000.0		5	130806_HPL_Human_Plaque_Control12_Spectrum032656_scans__15170_RTINSECONDS=2638
FGG	21.62	2	-0.0018	-0.8061	Deamidated (NQ)	R.VELEDWN#GRTSTADYAMFK.V	C9JC84	C9JC84_HUMAN Fibrinogen gamma chain OS=Homo sapiens GN=FGG PE=1 SV=1	52932	8151	1	1	1	1117.51	2233	2	2233	-0.0018	282	300	1	21.62	18	29	0.3	R	VELEDWNGRTSTADYAMFK	V		Deamidated (NQ)	0.0000002000000000000.0		4	130801_HPL_Human_Plaque_Sample12_Spectrum031529_scans__14754_RTINSECONDS=2625
FGG	21.61	2	-0.0018	-0.8061	Deamidated (NQ)	R.VELEDWN#GRTSTADYAMFK.V	C9JC84	C9JC84_HUMAN Fibrinogen gamma chain OS=Homo sapiens GN=FGG PE=1 SV=1	52932	8774	1	1	1	1117.51	2233	2	2233	-0.0018	282	300	1	21.61	18	29	0.3	R	VELEDWNGRTSTADYAMFK	V		Deamidated (NQ)	0.0000002000000000000.0		4	130801_HPL_Human_Plaque_BR2_TR1_12_Spectrum031529_scans__14754_RTINSECONDS=2625
FGG	18.54	2	-0.0043	-1.9257	Deamidated (NQ)	R.VELEDWN#GRTSTADYAMFK.V	C9JC84	C9JC84_HUMAN Fibrinogen gamma chain OS=Homo sapiens GN=FGG PE=1 SV=1	52932	8277	1	1	1	1117.51	2233	2	2233	-0.0043	282	300	1	18.54	14	29	0.59	R	VELEDWNGRTSTADYAMFK	V		Deamidated (NQ)	0.0000002000000000000.0		4	130806_HPL_Human_Plaque_Sample12_Spectrum032068_scans__14987_RTINSECONDS=2637
FGG	121.73	3	-0.0009	-0.403	Deamidated (NQ)	R.VELEDWN#GRTSTADYAMFK.V	C9JC84	C9JC84_HUMAN Fibrinogen gamma chain OS=Homo sapiens GN=FGG PE=1 SV=1	52932	8780	1	1	1	745.34	2233	3	2233	-0.0009	282	300	1	121.73	21	29	3e-11	R	VELEDWNGRTSTADYAMFK	V		Deamidated (NQ)	0.0000002000000000000.0		14	130806_HPL_Human_Plaque_BR1_TR2_12_Spectrum032646_scans__15159_RTINSECONDS=2636
FGG	118.13	3	-0.0009	-0.403	Deamidated (NQ)	R.VELEDWN#GRTSTADYAMFK.V	C9JC84	C9JC84_HUMAN Fibrinogen gamma chain OS=Homo sapiens GN=FGG PE=1 SV=1	52932	8315	1	1	1	745.34	2233	3	2233	-0.0009	282	300	1	118.13	21	29	6.8e-11	R	VELEDWNGRTSTADYAMFK	V		Deamidated (NQ)	0.0000002000000000000.0		14	130806_HPL_Human_Plaque_Control12_Spectrum032646_scans__15159_RTINSECONDS=2636
FGG	106.94	3	-0.0005	-0.2239	Deamidated (NQ)	R.VELEDWN#GRTSTADYAMFK.V	C9JC84	C9JC84_HUMAN Fibrinogen gamma chain OS=Homo sapiens GN=FGG PE=1 SV=1	52932	8595	1	1	1	745.34	2233	3	2233	-0.0006	282	300	1	106.94	21	29	9e-10	R	VELEDWNGRTSTADYAMFK	V		Deamidated (NQ)	0.0000002000000000000.0		13	130801_HPL_Human_Plaque_BR1_TR1_12_Spectrum032270_scans__14983_RTINSECONDS=2624
FGG	105.83	3	-0.0049	-2.1944	Deamidated (NQ)	R.VELEDWN#GRTSTADYAMFK.V	C9JC84	C9JC84_HUMAN Fibrinogen gamma chain OS=Homo sapiens GN=FGG PE=1 SV=1	52932	8150	1	1	1	745.339	2232.99	3	2233	-0.0049	282	300	1	105.83	21	29	1.1e-09	R	VELEDWNGRTSTADYAMFK	V		Deamidated (NQ)	0.0000002000000000000.0		12	130801_HPL_Human_Plaque_Sample12_Spectrum031480_scans__14696_RTINSECONDS=2616
FGG	105.82	3	-0.0049	-2.1944	Deamidated (NQ)	R.VELEDWN#GRTSTADYAMFK.V	C9JC84	C9JC84_HUMAN Fibrinogen gamma chain OS=Homo sapiens GN=FGG PE=1 SV=1	52932	8773	1	1	1	745.339	2232.99	3	2233	-0.0049	282	300	1	105.82	27	29	1.1e-09	R	VELEDWNGRTSTADYAMFK	V		Deamidated (NQ)	0.0000002000000000000.0		12	130801_HPL_Human_Plaque_BR2_TR1_12_Spectrum031480_scans__14696_RTINSECONDS=2616
FGG	103.75	3	-0.0005	-0.2239	Deamidated (NQ)	R.VELEDWN#GRTSTADYAMFK.V	C9JC84	C9JC84_HUMAN Fibrinogen gamma chain OS=Homo sapiens GN=FGG PE=1 SV=1	52932	8100	1	1	1	745.34	2233	3	2233	-0.0006	282	300	1	103.75	21	29	1.9e-09	R	VELEDWNGRTSTADYAMFK	V		Deamidated (NQ)	0.0000002000000000000.0		13	130801_HPL_Human_Plaque_Control12_Spectrum032270_scans__14983_RTINSECONDS=2624
FGG	94.86	3	-0.0007	-0.3135	Deamidated (NQ)	R.VELEDWN#GRTSTADYAMFK.V	P02679	FIBG_HUMAN Fibrinogen gamma chain OS=Homo sapiens GN=FGG PE=1 SV=3	52106	9613	1	1	1	745.34	2233	3	2233	-0.0007	274	292	1	94.86	20	29	1.5e-08	R	VELEDWNGRTSTADYAMFK	V		Deamidated (NQ)	0.0000002000000000000.0		12	130809_HPL_Human_Plaque_BR2_TR3_09_Spectrum032841_scans__14903_RTINSECONDS=2554
FGG	89.99	3	-0.0009	-0.403	Deamidated (NQ)	R.VELEDWN#GRTSTADYAMFK.V	C9JC84	C9JC84_HUMAN Fibrinogen gamma chain OS=Homo sapiens GN=FGG PE=1 SV=1	52932	9214	1	1	1	745.34	2233	3	2233	-0.0009	282	300	1	89.99	19	29	4.5e-08	R	VELEDWNGRTSTADYAMFK	V		Deamidated (NQ)	0.0000002000000000000.0		11	130809_HPL_Human_Plaque_BR2_TR3_12_Spectrum032414_scans__15095_RTINSECONDS=2630
FGG	88.57	3	-0.0011	-0.4926	Deamidated (NQ)	R.VELEDWN#GRTSTADYAMFK.V	C9JC84	C9JC84_HUMAN Fibrinogen gamma chain OS=Homo sapiens GN=FGG PE=1 SV=1	52932	8807	1	1	1	745.34	2233	3	2233	-0.0011	282	300	1	88.57	20	29	6.2e-08	R	VELEDWNGRTSTADYAMFK	V		Deamidated (NQ)	0.0000002000000000000.0		10	130806_HPL_Human_Plaque_BR2_TR2_12_Spectrum032030_scans__14939_RTINSECONDS=2630
FGG	84.32	3	-0.0011	-0.4926	Deamidated (NQ)	R.VELEDWN#GRTSTADYAMFK.V	C9JC84	C9JC84_HUMAN Fibrinogen gamma chain OS=Homo sapiens GN=FGG PE=1 SV=1	52932	8838	1	1	1	745.34	2233	3	2233	-0.0011	282	300	1	84.32	20	29	1.6e-07	R	VELEDWNGRTSTADYAMFK	V		Deamidated (NQ)	0.0000002000000000000.0		11	130809_HPL_Human_Plaque_BR1_TR3_12_Spectrum032575_scans__15159_RTINSECONDS=2638
FGG	81.1	3	-0.0011	-0.4926	Deamidated (NQ)	R.VELEDWN#GRTSTADYAMFK.V	C9JC84	C9JC84_HUMAN Fibrinogen gamma chain OS=Homo sapiens GN=FGG PE=1 SV=1	52932	8396	1	1	1	745.34	2233	3	2233	-0.0011	282	300	1	81.1	19	29	3.4e-07	R	VELEDWNGRTSTADYAMFK	V		Deamidated (NQ)	0.0000002000000000000.0		11	130809_HPL_Human_Plaque_Control12_Spectrum032575_scans__15159_RTINSECONDS=2638
FGG	76.82	3	-0.0007	-0.3135	Deamidated (NQ)	R.VELEDWN#GRTSTADYAMFK.V	P02679	FIBG_HUMAN Fibrinogen gamma chain OS=Homo sapiens GN=FGG PE=1 SV=3	52106	9227	1	1	1	745.34	2233	3	2233	-0.0007	274	292	1	76.82	19	29	9.4e-07	R	VELEDWNGRTSTADYAMFK	V		Deamidated (NQ)	0.0000002000000000000.0		11	130809_HPL_Human_Plaque_Sample09_Spectrum032841_scans__14903_RTINSECONDS=2554
FGG	72.21	3	-0.0011	-0.4926	Deamidated (NQ)	R.VELEDWN#GRTSTADYAMFK.V	C9JC84	C9JC84_HUMAN Fibrinogen gamma chain OS=Homo sapiens GN=FGG PE=1 SV=1	52932	8278	1	1	1	745.34	2233	3	2233	-0.0011	282	300	1	72.21	19	29	2.7e-06	R	VELEDWNGRTSTADYAMFK	V		Deamidated (NQ)	0.0000002000000000000.0		9	130806_HPL_Human_Plaque_Sample12_Spectrum032030_scans__14939_RTINSECONDS=2630
FGG	71.75	3	-0.0009	-0.403	Deamidated (NQ)	R.VELEDWN#GRTSTADYAMFK.V	C9JC84	C9JC84_HUMAN Fibrinogen gamma chain OS=Homo sapiens GN=FGG PE=1 SV=1	52932	8647	1	1	1	745.34	2233	3	2233	-0.0009	282	300	1	71.75	17	29	3e-06	R	VELEDWNGRTSTADYAMFK	V		Deamidated (NQ)	0.0000002000000000000.0		10	130809_HPL_Human_Plaque_Sample12_Spectrum032414_scans__15095_RTINSECONDS=2630
FGG	64.75	3	-0.0005	-0.2239	Deamidated (NQ)	R.VELEDWN#GRTSTADYAMFK.V	C9JC84	C9JC84_HUMAN Fibrinogen gamma chain OS=Homo sapiens GN=FGG PE=1 SV=1	52932	8106	1	1	1	745.34	2233	3	2233	-0.0006	282	300	1	64.75	19	29	1.5e-05	R	VELEDWNGRTSTADYAMFK	V		Deamidated (NQ)	0.0000002000000000000.0		8	130806_HPL_Human_Plaque_Sample14_Spectrum031879_scans__14973_RTINSECONDS=2652
FGG	59.68	3	-0.0004	-0.1791	Deamidated (NQ)	R.VELEDWN#GRTSTADYAMFK.V	P02679	FIBG_HUMAN Fibrinogen gamma chain OS=Homo sapiens GN=FGG PE=1 SV=3	52106	9131	1	1	1	745.34	2233	3	2233	-0.0004	274	292	1	59.68	16	29	4.8e-05	R	VELEDWNGRTSTADYAMFK	V		Deamidated (NQ)	0.0000002000000000000.0		10	130801_HPL_Human_Plaque_BR2_TR1_09_Spectrum031781_scans__14512_RTINSECONDS=2553
FGG	54.01	3	-0.0004	-0.1791	Deamidated (NQ)	R.VELEDWN#GRTSTADYAMFK.V	P02679	FIBG_HUMAN Fibrinogen gamma chain OS=Homo sapiens GN=FGG PE=1 SV=3	52106	8700	1	1	1	745.34	2233	3	2233	-0.0004	274	292	1	54.01	16	29	0.00018	R	VELEDWNGRTSTADYAMFK	V		Deamidated (NQ)	0.0000002000000000000.0		8	130801_HPL_Human_Plaque_Sample09_Spectrum031781_scans__14512_RTINSECONDS=2553
FGG	43.87	3	0	0	Deamidated (NQ)	R.VELEDWN#GRTSTADYAMFK.V	C9JC84	C9JC84_HUMAN Fibrinogen gamma chain OS=Homo sapiens GN=FGG PE=1 SV=1	52932	7758	1	1	1	745.341	2233	3	2233	0	282	300	1	43.87	17	29	0.0019	R	VELEDWNGRTSTADYAMFK	V		Deamidated (NQ)	0.0000002000000000000.0		7	130801_HPL_Human_Plaque_Sample14_Spectrum031113_scans__14668_RTINSECONDS=2644
FGG	43.82	3	0	0	Deamidated (NQ)	R.VELEDWN#GRTSTADYAMFK.V	P02679	FIBG_HUMAN Fibrinogen gamma chain OS=Homo sapiens GN=FGG PE=1 SV=3	52106	9280	1	1	1	745.341	2233	3	2233	0	274	292	1	43.82	16	29	0.0019	R	VELEDWNGRTSTADYAMFK	V		Deamidated (NQ)	0.0000002000000000000.0		7	130809_HPL_Human_Plaque_Control09_Spectrum033402_scans__15172_RTINSECONDS=2570
FGG	43.81	3	0	0	Deamidated (NQ)	R.VELEDWN#GRTSTADYAMFK.V	P02679	FIBG_HUMAN Fibrinogen gamma chain OS=Homo sapiens GN=FGG PE=1 SV=3	52106	9775	1	1	1	745.341	2233	3	2233	0	274	292	1	43.81	16	29	0.0019	R	VELEDWNGRTSTADYAMFK	V		Deamidated (NQ)	0.0000002000000000000.0		7	130809_HPL_Human_Plaque_BR1_TR3_09_Spectrum033402_scans__15172_RTINSECONDS=2570
FGG	43.31	3	-0.0071	-3.1796	Deamidated (NQ)	R.VELEDWN#GRTSTADYAMFK.V	C9JC84	C9JC84_HUMAN Fibrinogen gamma chain OS=Homo sapiens GN=FGG PE=1 SV=1	52932	8772	1	1	1	745.338	2232.99	3	2233	-0.0072	282	300	1	43.31	16	29	0.002	R	VELEDWNGRTSTADYAMFK	V		Deamidated (NQ)	0.0000002000000000000.0		7	130801_HPL_Human_Plaque_BR2_TR1_12_Spectrum031331_scans__14522_RTINSECONDS=2590
FGG	39.98	3	-0.002	-0.8957	Deamidated (NQ)	R.VELEDWN#GRTSTADYAMFK.V	P02679	FIBG_HUMAN Fibrinogen gamma chain OS=Homo sapiens GN=FGG PE=1 SV=3	52106	8988	1	1	1	745.34	2233	3	2233	-0.002	274	292	1	39.98	17	29	0.0044	R	VELEDWNGRTSTADYAMFK	V		Deamidated (NQ)	0.0000002000000000000.0		7	130801_HPL_Human_Plaque_BR1_TR1_09_Spectrum032061_scans__14623_RTINSECONDS=2555
FGG	37.65	3	-0.0005	-0.2239	Deamidated (NQ)	R.VELEDWN#GRTSTADYAMFK.V	C9JC84	C9JC84_HUMAN Fibrinogen gamma chain OS=Homo sapiens GN=FGG PE=1 SV=1	52932	8997	1	1	1	745.34	2233	3	2233	-0.0006	282	300	1	37.65	19	29	0.0077	R	VELEDWNGRTSTADYAMFK	V		Deamidated (NQ)	0.0000002000000000000.0		6	130809_HPL_Human_Plaque_BR2_TR3_14_Spectrum032164_scans__15064_RTINSECONDS=2646
FGG	28.73	3	-0.0071	-3.1796	Deamidated (NQ)	R.VELEDWN#GRTSTADYAMFK.V	C9JC84	C9JC84_HUMAN Fibrinogen gamma chain OS=Homo sapiens GN=FGG PE=1 SV=1	52932	8149	1	1	1	745.338	2232.99	3	2233	-0.0072	282	300	1	28.73	14	29	0.057	R	VELEDWNGRTSTADYAMFK	V		Deamidated (NQ)	0.0000002000000000000.0		6	130801_HPL_Human_Plaque_Sample12_Spectrum031331_scans__14522_RTINSECONDS=2590
FGG	26.91	3	-0.002	-0.8957	Deamidated (NQ)	R.VELEDWN#GRTSTADYAMFK.V	P02679	FIBG_HUMAN Fibrinogen gamma chain OS=Homo sapiens GN=FGG PE=1 SV=3	52106	8579	1	1	1	745.34	2233	3	2233	-0.002	274	292	1	26.91	16	29	0.089	R	VELEDWNGRTSTADYAMFK	V		Deamidated (NQ)	0.0000002000000000000.0		6	130801_HPL_Human_Plaque_Control09_Spectrum032061_scans__14623_RTINSECONDS=2555
FGG	26.61	3	-0.0005	-0.2239	Deamidated (NQ)	R.VELEDWN#GRTSTADYAMFK.V	C9JC84	C9JC84_HUMAN Fibrinogen gamma chain OS=Homo sapiens GN=FGG PE=1 SV=1	52932	8385	1	1	1	745.34	2233	3	2233	-0.0006	282	300	1	26.61	17	29	0.097	R	VELEDWNGRTSTADYAMFK	V		Deamidated (NQ)	0.0000002000000000000.0		6	130809_HPL_Human_Plaque_Sample14_Spectrum032164_scans__15064_RTINSECONDS=2646
FGG	25.85	3	-0.0084	-3.7618	Deamidated (NQ)	R.VELEDWN#GRTSTADYAMFK.V	C9JC84	C9JC84_HUMAN Fibrinogen gamma chain OS=Homo sapiens GN=FGG PE=1 SV=1	52932	8276	1	1	1	745.338	2232.99	3	2233	-0.0084	282	300	1	25.85	15	29	0.11	R	VELEDWNGRTSTADYAMFK	V		Deamidated (NQ)	0.0000002000000000000.0		9	130806_HPL_Human_Plaque_Sample12_Spectrum031878_scans__14756_RTINSECONDS=2603
FGG	25.84	3	-0.0084	-3.7618	Deamidated (NQ)	R.VELEDWN#GRTSTADYAMFK.V	C9JC84	C9JC84_HUMAN Fibrinogen gamma chain OS=Homo sapiens GN=FGG PE=1 SV=1	52932	8805	1	1	1	745.338	2232.99	3	2233	-0.0084	282	300	1	25.84	15	29	0.11	R	VELEDWNGRTSTADYAMFK	V		Deamidated (NQ)	0.0000002000000000000.0		9	130806_HPL_Human_Plaque_BR2_TR2_12_Spectrum031878_scans__14756_RTINSECONDS=2603
FGG	22.17	3	0.9976	446.753	Deamidated (NQ)	R.VELEDWN#GRTSTADYAMFK.V	C9JC84	C9JC84_HUMAN Fibrinogen gamma chain OS=Homo sapiens GN=FGG PE=1 SV=1	52932	8416	1	1	1	745.673	2234	3	2233	0.9975	282	300	1	22.17	14	28	0.23	R	VELEDWNGRTSTADYAMFK	V		Deamidated (NQ)	0.0000002000000000000.0		4	130806_HPL_Human_Plaque_BR1_TR2_13_Spectrum031769_scans__14711_RTINSECONDS=2605
FGG	15.23	3	0.0061	2.7318	Deamidated (NQ)	R.VELEDWN#GRTSTADYAMFK.V	C9JC84	C9JC84_HUMAN Fibrinogen gamma chain OS=Homo sapiens GN=FGG PE=1 SV=1	52932	8279	1	1	1	745.342	2233.01	3	2233	0.006	282	300	1	15.23	13	29	1.4	R	VELEDWNGRTSTADYAMFK	V		Deamidated (NQ)	0.0000002000000000000.0		5	130806_HPL_Human_Plaque_Sample12_Spectrum032145_scans__15081_RTINSECONDS=2651
FGG	15.22	3	0.0061	2.7318	Deamidated (NQ)	R.VELEDWN#GRTSTADYAMFK.V	C9JC84	C9JC84_HUMAN Fibrinogen gamma chain OS=Homo sapiens GN=FGG PE=1 SV=1	52932	8808	1	1	1	745.342	2233.01	3	2233	0.006	282	300	1	15.22	14	29	1.5	R	VELEDWNGRTSTADYAMFK	V		Deamidated (NQ)	0.0000002000000000000.0		5	130806_HPL_Human_Plaque_BR2_TR2_12_Spectrum032145_scans__15081_RTINSECONDS=2651
FGG	67.56	2	0.0001	0.0896		R.VELEDWNGR.T	P02679	FIBG_HUMAN Fibrinogen gamma chain OS=Homo sapiens GN=FGG PE=1 SV=3	52106	873	1	1	1	559.267	1116.52	2	1116.52	0.0001	274	282	0	67.56		27	5e-06	R	VELEDWNGR	T					8	130801_HPL_Human_Plaque_BR2_TR1_09_Spectrum026872_scans__8606_RTINSECONDS=1700
FGG	67.21	2	-0.0005	-0.4478		R.VELEDWNGR.T	P02679	FIBG_HUMAN Fibrinogen gamma chain OS=Homo sapiens GN=FGG PE=1 SV=3	52106	827	1	1	1	559.267	1116.52	2	1116.52	-0.0005	274	282	0	67.21		27	5.3e-06	R	VELEDWNGR	T					8	130806_HPL_Human_Plaque_BR1_TR2_09_Spectrum027634_scans__8683_RTINSECONDS=1670
FGG	67.2	2	-0.0001	-0.0896		R.VELEDWNGR.T	P02679	FIBG_HUMAN Fibrinogen gamma chain OS=Homo sapiens GN=FGG PE=1 SV=3	52106	921	1	1	1	559.267	1116.52	2	1116.52	-0.0001	274	282	0	67.2		27	5.3e-06	R	VELEDWNGR	T					8	130806_HPL_Human_Plaque_BR2_TR2_09_Spectrum027620_scans__8902_RTINSECONDS=1711
FGG	66.48	2	0.0011	0.9852		R.VELEDWNGR.T	P02679	FIBG_HUMAN Fibrinogen gamma chain OS=Homo sapiens GN=FGG PE=1 SV=3	52106	1003	1	1	1	559.268	1116.52	2	1116.52	0.0011	274	282	0	66.48		27	6.4e-06	R	VELEDWNGR	T					8	130809_HPL_Human_Plaque_BR2_TR3_09_Spectrum027705_scans__8774_RTINSECONDS=1670
FGG	66.4	2	0.0002	0.1791		R.VELEDWNGR.T	P02679	FIBG_HUMAN Fibrinogen gamma chain OS=Homo sapiens GN=FGG PE=1 SV=3	52106	984	1	1	1	559.267	1116.52	2	1116.52	0.0003	274	282	0	66.4		27	6.4e-06	R	VELEDWNGR	T					8	130809_HPL_Human_Plaque_BR1_TR3_09_Spectrum028252_scans__8985_RTINSECONDS=1683
FGG	66.08	2	0.0001	0.0896		R.VELEDWNGR.T	P02679	FIBG_HUMAN Fibrinogen gamma chain OS=Homo sapiens GN=FGG PE=1 SV=3	52106	742	1	1	1	559.267	1116.52	2	1116.52	0.0001	274	282	0	66.08		27	7e-06	R	VELEDWNGR	T					8	130801_HPL_Human_Plaque_BR1_TR1_10_Spectrum026994_scans__8668_RTINSECONDS=1700
FGG	64.95	2	0.0001	0.0896		R.VELEDWNGR.T	P02679	FIBG_HUMAN Fibrinogen gamma chain OS=Homo sapiens GN=FGG PE=1 SV=3	52106	842	1	1	1	559.267	1116.52	2	1116.52	0.0001	274	282	0	64.95		27	9.1e-06	R	VELEDWNGR	T					8	130801_HPL_Human_Plaque_Sample09_Spectrum026872_scans__8606_RTINSECONDS=1700
FGG	64.52	2	-0.0005	-0.4478		R.VELEDWNGR.T	P02679	FIBG_HUMAN Fibrinogen gamma chain OS=Homo sapiens GN=FGG PE=1 SV=3	52106	793	1	1	1	559.267	1116.52	2	1116.52	-0.0005	274	282	0	64.52		27	9.8e-06	R	VELEDWNGR	T					8	130806_HPL_Human_Plaque_Control09_Spectrum027634_scans__8683_RTINSECONDS=1670
FGG	64.52	2	-0.0001	-0.0896		R.VELEDWNGR.T	P02679	FIBG_HUMAN Fibrinogen gamma chain OS=Homo sapiens GN=FGG PE=1 SV=3	52106	883	1	1	1	559.267	1116.52	2	1116.52	-0.0001	274	282	0	64.52		27	9.8e-06	R	VELEDWNGR	T					8	130806_HPL_Human_Plaque_Sample09_Spectrum027620_scans__8902_RTINSECONDS=1711
FGG	64.35	2	0.0001	0.0896		R.VELEDWNGR.T	P02679	FIBG_HUMAN Fibrinogen gamma chain OS=Homo sapiens GN=FGG PE=1 SV=3	52106	768	1	1	1	559.267	1116.52	2	1116.52	0.0001	274	282	0	64.35		27	1e-05	R	VELEDWNGR	T					8	130801_HPL_Human_Plaque_BR1_TR1_09_Spectrum026887_scans__8435_RTINSECONDS=1669
FGG	63.62	2	0.0011	0.9852		R.VELEDWNGR.T	P02679	FIBG_HUMAN Fibrinogen gamma chain OS=Homo sapiens GN=FGG PE=1 SV=3	52106	983	1	1	1	559.268	1116.52	2	1116.52	0.0011	274	282	0	63.62		27	1.2e-05	R	VELEDWNGR	T					8	130809_HPL_Human_Plaque_Sample09_Spectrum027705_scans__8774_RTINSECONDS=1670
FGG	63.51	2	0.0002	0.1791		R.VELEDWNGR.T	P02679	FIBG_HUMAN Fibrinogen gamma chain OS=Homo sapiens GN=FGG PE=1 SV=3	52106	916	1	1	1	559.267	1116.52	2	1116.52	0.0003	274	282	0	63.51		27	1.3e-05	R	VELEDWNGR	T					8	130809_HPL_Human_Plaque_Control09_Spectrum028252_scans__8985_RTINSECONDS=1683
FGG	63.44	2	-0.001	-0.8956		R.VELEDWNGR.T	P02679	FIBG_HUMAN Fibrinogen gamma chain OS=Homo sapiens GN=FGG PE=1 SV=3	52106	768	1	1	1	559.267	1116.52	2	1116.52	-0.001	274	282	0	63.44		27	1.2e-05	R	VELEDWNGR	T					8	130801_HPL_Human_Plaque_BR2_TR1_10_Spectrum026456_scans__8454_RTINSECONDS=1683
FGG	63.15	2	0.0001	0.0896		R.VELEDWNGR.T	P02679	FIBG_HUMAN Fibrinogen gamma chain OS=Homo sapiens GN=FGG PE=1 SV=3	52106	715	1	1	1	559.267	1116.52	2	1116.52	0.0001	274	282	0	63.15		27	1.4e-05	R	VELEDWNGR	T					8	130801_HPL_Human_Plaque_Control10_Spectrum026994_scans__8668_RTINSECONDS=1700
FGG	63.12	2	0.0002	0.1791		R.VELEDWNGR.T	P02679	FIBG_HUMAN Fibrinogen gamma chain OS=Homo sapiens GN=FGG PE=1 SV=3	52106	993	1	1	1	559.267	1116.52	2	1116.52	0.0003	274	282	0	63.12		27	1.4e-05	R	VELEDWNGR	T					8	130809_HPL_Human_Plaque_Control10_Spectrum028198_scans__9140_RTINSECONDS=1709
FGG	62.72	2	0.0001	0.0896		R.VELEDWNGR.T	P02679	FIBG_HUMAN Fibrinogen gamma chain OS=Homo sapiens GN=FGG PE=1 SV=3	52106	743	1	1	1	559.267	1116.52	2	1116.52	0.0001	274	282	0	62.72		27	1.5e-05	R	VELEDWNGR	T					8	130801_HPL_Human_Plaque_BR1_TR1_10_Spectrum026870_scans__8526_RTINSECONDS=1679
FGG	62.28	2	0	0		R.VELEDWNGR.T	P02679	FIBG_HUMAN Fibrinogen gamma chain OS=Homo sapiens GN=FGG PE=1 SV=3	52106	779	1	1	1	559.267	1116.52	2	1116.52	0	274	282	0	62.28		27	1.8e-05	R	VELEDWNGR	T					8	130806_HPL_Human_Plaque_BR1_TR2_10_Spectrum027438_scans__8831_RTINSECONDS=1705
FGG	62.22	2	0.0001	0.0896		R.VELEDWNGR.T	P02679	FIBG_HUMAN Fibrinogen gamma chain OS=Homo sapiens GN=FGG PE=1 SV=3	52106	983	1	1	1	559.267	1116.52	2	1116.52	0.0001	274	282	0	62.22		27	1.7e-05	R	VELEDWNGR	T					8	130809_HPL_Human_Plaque_BR1_TR3_09_Spectrum028386_scans__9139_RTINSECONDS=1705
FGG	61.74	2	0.0001	0.0896		R.VELEDWNGR.T	P02679	FIBG_HUMAN Fibrinogen gamma chain OS=Homo sapiens GN=FGG PE=1 SV=3	52106	780	1	1	1	559.267	1116.52	2	1116.52	0.0001	274	282	0	61.74		27	1.9e-05	R	VELEDWNGR	T					8	130806_HPL_Human_Plaque_BR1_TR2_10_Spectrum027308_scans__8677_RTINSECONDS=1682
FGG	61.67	2	0.0001	0.0896		R.VELEDWNGR.T	P02679	FIBG_HUMAN Fibrinogen gamma chain OS=Homo sapiens GN=FGG PE=1 SV=3	52106	740	1	1	1	559.267	1116.52	2	1116.52	0.0001	274	282	0	61.67		27	1.9e-05	R	VELEDWNGR	T					8	130801_HPL_Human_Plaque_Control09_Spectrum026887_scans__8435_RTINSECONDS=1669
FGG	61.19	2	0.0001	0.0896		R.VELEDWNGR.T	P02679	FIBG_HUMAN Fibrinogen gamma chain OS=Homo sapiens GN=FGG PE=1 SV=3	52106	875	1	1	1	559.267	1116.52	2	1116.52	0.0001	274	282	0	61.19		27	2.2e-05	R	VELEDWNGR	T					8	130801_HPL_Human_Plaque_BR2_TR1_09_Spectrum026996_scans__8749_RTINSECONDS=1721
FGG	61.07	2	0.0001	0.0896		R.VELEDWNGR.T	P02679	FIBG_HUMAN Fibrinogen gamma chain OS=Homo sapiens GN=FGG PE=1 SV=3	52106	923	1	1	1	559.267	1116.52	2	1116.52	0.0001	274	282	0	61.07		27	2.2e-05	R	VELEDWNGR	T					8	130806_HPL_Human_Plaque_BR2_TR2_09_Spectrum027494_scans__8757_RTINSECONDS=1690
FGG	60.55	2	-0.001	-0.8956		R.VELEDWNGR.T	P02679	FIBG_HUMAN Fibrinogen gamma chain OS=Homo sapiens GN=FGG PE=1 SV=3	52106	751	1	1	1	559.267	1116.52	2	1116.52	-0.001	274	282	0	60.55		27	2.4e-05	R	VELEDWNGR	T					8	130801_HPL_Human_Plaque_Sample10_Spectrum026456_scans__8454_RTINSECONDS=1683
FGG	60.4	2	0.0006	0.5374		R.VELEDWNGR.T	P02679	FIBG_HUMAN Fibrinogen gamma chain OS=Homo sapiens GN=FGG PE=1 SV=3	52106	925	1	1	1	559.268	1116.52	2	1116.52	0.0006	274	282	0	60.4		27	2.6e-05	R	VELEDWNGR	T					8	130806_HPL_Human_Plaque_BR2_TR2_09_Spectrum027879_scans__9199_RTINSECONDS=1753
FGG	60.29	2	0.0001	0.0896		R.VELEDWNGR.T	P02679	FIBG_HUMAN Fibrinogen gamma chain OS=Homo sapiens GN=FGG PE=1 SV=3	52106	716	1	1	1	559.267	1116.52	2	1116.52	0.0001	274	282	0	60.29		27	2.7e-05	R	VELEDWNGR	T					8	130801_HPL_Human_Plaque_Control10_Spectrum026870_scans__8526_RTINSECONDS=1679
FGG	59.67	2	0	0		R.VELEDWNGR.T	P02679	FIBG_HUMAN Fibrinogen gamma chain OS=Homo sapiens GN=FGG PE=1 SV=3	52106	740	1	1	1	559.267	1116.52	2	1116.52	0	274	282	0	59.67	26	27	3.3e-05	R	VELEDWNGR	T					8	130806_HPL_Human_Plaque_Control10_Spectrum027438_scans__8831_RTINSECONDS=1705
FGG	59.61	2	0.0001	0.0896		R.VELEDWNGR.T	P02679	FIBG_HUMAN Fibrinogen gamma chain OS=Homo sapiens GN=FGG PE=1 SV=3	52106	915	1	1	1	559.267	1116.52	2	1116.52	0.0001	274	282	0	59.61	26	27	3.1e-05	R	VELEDWNGR	T					8	130809_HPL_Human_Plaque_Control09_Spectrum028386_scans__9139_RTINSECONDS=1705
FGG	59.59	2	0.0002	0.1791		R.VELEDWNGR.T	P02679	FIBG_HUMAN Fibrinogen gamma chain OS=Homo sapiens GN=FGG PE=1 SV=3	52106	915	1	1	1	559.267	1116.52	2	1116.52	0.0003	274	282	0	59.59		27	3.1e-05	R	VELEDWNGR	T					8	130809_HPL_Human_Plaque_BR2_TR3_10_Spectrum027380_scans__8762_RTINSECONDS=1678
FGG	59.57	2	-0.0005	-0.4478		R.VELEDWNGR.T	P02679	FIBG_HUMAN Fibrinogen gamma chain OS=Homo sapiens GN=FGG PE=1 SV=3	52106	919	1	1	1	559.267	1116.52	2	1116.52	-0.0005	274	282	0	59.57		27	3.1e-05	R	VELEDWNGR	T					8	130806_HPL_Human_Plaque_BR2_TR2_09_Spectrum027745_scans__9045_RTINSECONDS=1732
FGG	58.81	2	0.0001	0.0896		R.VELEDWNGR.T	P02679	FIBG_HUMAN Fibrinogen gamma chain OS=Homo sapiens GN=FGG PE=1 SV=3	52106	844	1	1	1	559.267	1116.52	2	1116.52	0.0001	274	282	0	58.81	27	27	3.7e-05	R	VELEDWNGR	T					8	130801_HPL_Human_Plaque_Sample09_Spectrum026996_scans__8749_RTINSECONDS=1721
FGG	58.36	2	-0.0003	-0.2687		R.VELEDWNGR.T	P02679	FIBG_HUMAN Fibrinogen gamma chain OS=Homo sapiens GN=FGG PE=1 SV=3	52106	860	1	1	1	559.267	1116.52	2	1116.52	-0.0002	274	282	0	58.36	27	27	4.1e-05	R	VELEDWNGR	T					8	130806_HPL_Human_Plaque_BR2_TR2_10_Spectrum027174_scans__8770_RTINSECONDS=1706
FGG	58.25	2	0.0001	0.0896		R.VELEDWNGR.T	P02679	FIBG_HUMAN Fibrinogen gamma chain OS=Homo sapiens GN=FGG PE=1 SV=3	52106	885	1	1	1	559.267	1116.52	2	1116.52	0.0001	274	282	0	58.25		27	4.2e-05	R	VELEDWNGR	T					8	130806_HPL_Human_Plaque_Sample09_Spectrum027494_scans__8757_RTINSECONDS=1690
FGG	58	2	0.0001	0.0896		R.VELEDWNGR.T	P02679	FIBG_HUMAN Fibrinogen gamma chain OS=Homo sapiens GN=FGG PE=1 SV=3	52106	995	1	1	1	559.267	1116.52	2	1116.52	0.0001	274	282	0	58		27	4.5e-05	R	VELEDWNGR	T					8	130809_HPL_Human_Plaque_BR2_TR3_09_Spectrum027827_scans__8918_RTINSECONDS=1691
FGG	57.99	2	0.0006	0.5374		R.VELEDWNGR.T	P02679	FIBG_HUMAN Fibrinogen gamma chain OS=Homo sapiens GN=FGG PE=1 SV=3	52106	886	1	1	1	559.268	1116.52	2	1116.52	0.0006	274	282	0	57.99	26	27	4.5e-05	R	VELEDWNGR	T					8	130806_HPL_Human_Plaque_Sample09_Spectrum027879_scans__9199_RTINSECONDS=1753
FGG	57.91	2	0	0		R.VELEDWNGR.T	P02679	FIBG_HUMAN Fibrinogen gamma chain OS=Homo sapiens GN=FGG PE=1 SV=3	52106	830	1	1	1	559.267	1116.52	2	1116.52	0	274	282	0	57.91		27	4.9e-05	R	VELEDWNGR	T					8	130806_HPL_Human_Plaque_BR1_TR2_09_Spectrum027768_scans__8838_RTINSECONDS=1692
FGG	57.69	2	-0.0001	-0.0896		R.VELEDWNGR.T	P02679	FIBG_HUMAN Fibrinogen gamma chain OS=Homo sapiens GN=FGG PE=1 SV=3	52106	839	1	1	1	559.267	1116.52	2	1116.52	-0.0001	274	282	0	57.69	23	27	4.7e-05	R	VELEDWNGR	T					6	130801_HPL_Human_Plaque_Sample09_Spectrum026749_scans__8460_RTINSECONDS=1678
FGG	57.53	2	-0.0006	-0.5374		R.VELEDWNGR.T	P02679	FIBG_HUMAN Fibrinogen gamma chain OS=Homo sapiens GN=FGG PE=1 SV=3	52106	981	1	1	1	559.267	1116.52	2	1116.52	-0.0006	274	282	0	57.53		27	5e-05	R	VELEDWNGR	T					8	130809_HPL_Human_Plaque_BR1_TR3_09_Spectrum028516_scans__9291_RTINSECONDS=1727
FGG	57.35	2	-0.0001	-0.0896		R.VELEDWNGR.T	P02679	FIBG_HUMAN Fibrinogen gamma chain OS=Homo sapiens GN=FGG PE=1 SV=3	52106	739	1	1	1	559.267	1116.52	2	1116.52	-0.0001	274	282	0	57.35	23	27	5.1e-05	R	VELEDWNGR	T					6	130801_HPL_Human_Plaque_Control09_Spectrum027022_scans__8589_RTINSECONDS=1691
FGG	57.33	2	0.0002	0.1791		R.VELEDWNGR.T	P02679	FIBG_HUMAN Fibrinogen gamma chain OS=Homo sapiens GN=FGG PE=1 SV=3	52106	892	1	1	1	559.267	1116.52	2	1116.52	0.0003	274	282	0	57.33	26	27	5.2e-05	R	VELEDWNGR	T					8	130809_HPL_Human_Plaque_Sample10_Spectrum027380_scans__8762_RTINSECONDS=1678
FGG	57.32	2	0	0		R.VELEDWNGR.T	P02679	FIBG_HUMAN Fibrinogen gamma chain OS=Homo sapiens GN=FGG PE=1 SV=3	52106	796	1	1	1	559.267	1116.52	2	1116.52	0	274	282	0	57.32	26	27	5.7e-05	R	VELEDWNGR	T					6	130806_HPL_Human_Plaque_Control09_Spectrum027768_scans__8838_RTINSECONDS=1692
FGG	57.19	2	-0.0003	-0.2687		R.VELEDWNGR.T	P02679	FIBG_HUMAN Fibrinogen gamma chain OS=Homo sapiens GN=FGG PE=1 SV=3	52106	839	1	1	1	559.267	1116.52	2	1116.52	-0.0002	274	282	0	57.19	24	27	5.3e-05	R	VELEDWNGR	T					6	130806_HPL_Human_Plaque_Sample10_Spectrum027174_scans__8770_RTINSECONDS=1706
FGG	57.19	2	0.0002	0.1791		R.VELEDWNGR.T	P02679	FIBG_HUMAN Fibrinogen gamma chain OS=Homo sapiens GN=FGG PE=1 SV=3	52106	996	1	1	1	559.267	1116.52	2	1116.52	0.0003	274	282	0	57.19	27	27	5.4e-05	R	VELEDWNGR	T					8	130809_HPL_Human_Plaque_BR2_TR3_09_Spectrum027948_scans__9061_RTINSECONDS=1712
FGG	56.98	2	-0.0006	-0.5374		R.VELEDWNGR.T	P02679	FIBG_HUMAN Fibrinogen gamma chain OS=Homo sapiens GN=FGG PE=1 SV=3	52106	792	1	1	1	559.267	1116.52	2	1116.52	-0.0006	274	282	0	56.98	22	27	5.7e-05	R	VELEDWNGR	T					6	130806_HPL_Human_Plaque_Control09_Spectrum027893_scans__8985_RTINSECONDS=1713
FGG	56.95	2	-0.0005	-0.4478		R.VELEDWNGR.T	P02679	FIBG_HUMAN Fibrinogen gamma chain OS=Homo sapiens GN=FGG PE=1 SV=3	52106	881	1	1	1	559.267	1116.52	2	1116.52	-0.0005	274	282	0	56.95	26	27	5.6e-05	R	VELEDWNGR	T					8	130806_HPL_Human_Plaque_Sample09_Spectrum027745_scans__9045_RTINSECONDS=1732
FGG	56.89	2	-0.0003	-0.2687		R.VELEDWNGR.T	P02679	FIBG_HUMAN Fibrinogen gamma chain OS=Homo sapiens GN=FGG PE=1 SV=3	52106	825	1	1	1	559.267	1116.52	2	1116.52	-0.0002	274	282	0	56.89	17	27	5.7e-05	R	VELEDWNGR	T					6	130801_HPL_Human_Plaque_Sample11_Spectrum026061_scans__8511_RTINSECONDS=1701
FGG	56.88	2	-0.0003	-0.2687		R.VELEDWNGR.T	P02679	FIBG_HUMAN Fibrinogen gamma chain OS=Homo sapiens GN=FGG PE=1 SV=3	52106	857	1	1	1	559.267	1116.52	2	1116.52	-0.0002	274	282	0	56.88		27	5.7e-05	R	VELEDWNGR	T					6	130801_HPL_Human_Plaque_BR2_TR1_11_Spectrum026061_scans__8511_RTINSECONDS=1701
FGG	56.81	2	0.0005	0.4478		R.VELEDWNGR.T	P02679	FIBG_HUMAN Fibrinogen gamma chain OS=Homo sapiens GN=FGG PE=1 SV=3	52106	847	1	1	1	559.268	1116.52	2	1116.52	0.0005	274	282	0	56.81	24	27	5.9e-05	R	VELEDWNGR	T					6	130801_HPL_Human_Plaque_Sample09_Spectrum027122_scans__8894_RTINSECONDS=1742
FGG	56.69	2	0.0002	0.1791		R.VELEDWNGR.T	P02679	FIBG_HUMAN Fibrinogen gamma chain OS=Homo sapiens GN=FGG PE=1 SV=3	52106	752	1	1	1	559.267	1116.52	2	1116.52	0.0003	274	282	0	56.69	23	27	6e-05	R	VELEDWNGR	T					6	130801_HPL_Human_Plaque_Sample10_Spectrum026583_scans__8602_RTINSECONDS=1704
FGG	56.67	2	0.0004	0.3583		R.VELEDWNGR.T	P02679	FIBG_HUMAN Fibrinogen gamma chain OS=Homo sapiens GN=FGG PE=1 SV=3	52106	979	1	1	1	559.268	1116.52	2	1116.52	0.0004	274	282	0	56.67	22	27	6.1e-05	R	VELEDWNGR	T					6	130809_HPL_Human_Plaque_Sample09_Spectrum027580_scans__8627_RTINSECONDS=1649
FGG	56.66	2	0.0004	0.3583		R.VELEDWNGR.T	P02679	FIBG_HUMAN Fibrinogen gamma chain OS=Homo sapiens GN=FGG PE=1 SV=3	52106	999	1	1	1	559.268	1116.52	2	1116.52	0.0004	274	282	0	56.66	24	27	6.1e-05	R	VELEDWNGR	T					6	130809_HPL_Human_Plaque_BR2_TR3_09_Spectrum027580_scans__8627_RTINSECONDS=1649
FGG	56.65	2	-0.0006	-0.5374		R.VELEDWNGR.T	P02679	FIBG_HUMAN Fibrinogen gamma chain OS=Homo sapiens GN=FGG PE=1 SV=3	52106	913	1	1	1	559.267	1116.52	2	1116.52	-0.0006	274	282	0	56.65	24	27	6.2e-05	R	VELEDWNGR	T					6	130809_HPL_Human_Plaque_Control09_Spectrum028516_scans__9291_RTINSECONDS=1727
FGG	56.64	2	0.0012	1.0748		R.VELEDWNGR.T	P02679	FIBG_HUMAN Fibrinogen gamma chain OS=Homo sapiens GN=FGG PE=1 SV=3	52106	850	1	1	1	559.268	1116.52	2	1116.52	0.0012	274	282	0	56.64	20	27	6.1e-05	R	VELEDWNGR	T					6	130801_HPL_Human_Plaque_Sample09_Spectrum026616_scans__8311_RTINSECONDS=1657
FGG	56.63	2	0.0012	1.0748		R.VELEDWNGR.T	P02679	FIBG_HUMAN Fibrinogen gamma chain OS=Homo sapiens GN=FGG PE=1 SV=3	52106	881	1	1	1	559.268	1116.52	2	1116.52	0.0012	274	282	0	56.63		27	6.1e-05	R	VELEDWNGR	T					6	130801_HPL_Human_Plaque_BR2_TR1_09_Spectrum026616_scans__8311_RTINSECONDS=1657
FGG	56.61	2	-0.0011	-0.9852		R.VELEDWNGR.T	P02679	FIBG_HUMAN Fibrinogen gamma chain OS=Homo sapiens GN=FGG PE=1 SV=3	52106	809	1	1	1	559.267	1116.52	2	1116.52	-0.0011	274	282	0	56.61	24	27	5.9e-05	R	VELEDWNGR	T					6	130806_HPL_Human_Plaque_Control11_Spectrum027334_scans__8851_RTINSECONDS=1700
FGG	56.6	2	-0.0011	-0.9852		R.VELEDWNGR.T	P02679	FIBG_HUMAN Fibrinogen gamma chain OS=Homo sapiens GN=FGG PE=1 SV=3	52106	842	1	1	1	559.267	1116.52	2	1116.52	-0.0011	274	282	0	56.6	25	27	5.9e-05	R	VELEDWNGR	T					6	130806_HPL_Human_Plaque_BR1_TR2_11_Spectrum027334_scans__8851_RTINSECONDS=1700
FGG	56.43	2	-0.0027	-2.4182		R.VELEDWNGR.T	P02679	FIBG_HUMAN Fibrinogen gamma chain OS=Homo sapiens GN=FGG PE=1 SV=3	52106	971	1	1	1	559.266	1116.52	2	1116.52	-0.0027	274	282	0	56.43	24	27	6.1e-05	R	VELEDWNGR	T					6	130809_HPL_Human_Plaque_Sample11_Spectrum027114_scans__8850_RTINSECONDS=1692
FGG	56.33	2	0.0025	2.2391		R.VELEDWNGR.T	P02679	FIBG_HUMAN Fibrinogen gamma chain OS=Homo sapiens GN=FGG PE=1 SV=3	52106	742	1	1	1	559.269	1116.52	2	1116.52	0.0026	274	282	0	56.33	16	27	7.3e-05	R	VELEDWNGR	T					6	130801_HPL_Human_Plaque_Control09_Spectrum027486_scans__9129_RTINSECONDS=1768
FGG	56.19	2	-0.0004	-0.3583		R.VELEDWNGR.T	P02679	FIBG_HUMAN Fibrinogen gamma chain OS=Homo sapiens GN=FGG PE=1 SV=3	52106	914	1	1	1	559.267	1116.52	2	1116.52	-0.0003	274	282	0	56.19	23	27	6.7e-05	R	VELEDWNGR	T					6	130809_HPL_Human_Plaque_Control09_Spectrum028124_scans__8834_RTINSECONDS=1663
FGG	56.18	2	-0.0004	-0.3583		R.VELEDWNGR.T	P02679	FIBG_HUMAN Fibrinogen gamma chain OS=Homo sapiens GN=FGG PE=1 SV=3	52106	982	1	1	1	559.267	1116.52	2	1116.52	-0.0003	274	282	0	56.18	24	27	6.7e-05	R	VELEDWNGR	T					6	130809_HPL_Human_Plaque_BR1_TR3_09_Spectrum028124_scans__8834_RTINSECONDS=1663
FGG	56.16	2	0.0016	1.433		R.VELEDWNGR.T	P02679	FIBG_HUMAN Fibrinogen gamma chain OS=Homo sapiens GN=FGG PE=1 SV=3	52106	984	1	1	1	559.268	1116.52	2	1116.52	0.0016	274	282	0	56.16	22	27	7.3e-05	R	VELEDWNGR	T					6	130809_HPL_Human_Plaque_Sample09_Spectrum028213_scans__9369_RTINSECONDS=1755
FGG	56.09	2	-0.0001	-0.0896		R.VELEDWNGR.T	C9JC84	C9JC84_HUMAN Fibrinogen gamma chain OS=Homo sapiens GN=FGG PE=1 SV=1	52932	692	1	1	1	559.267	1116.52	2	1116.52	-0.0001	282	290	0	56.09	22	27	6.8e-05	R	VELEDWNGR	T					6	130806_HPL_Human_Plaque_Sample08_Spectrum027289_scans__8635_RTINSECONDS=1668
FGG	56.09	2	0.0004	0.3583		R.VELEDWNGR.T	C9JC84	C9JC84_HUMAN Fibrinogen gamma chain OS=Homo sapiens GN=FGG PE=1 SV=1	52932	813	1	1	1	559.268	1116.52	2	1116.52	0.0004	282	290	0	56.09	21	27	6.9e-05	R	VELEDWNGR	T					6	130809_HPL_Human_Plaque_Sample08_Spectrum027782_scans__8722_RTINSECONDS=1646
FGG	56.08	2	-0.0001	-0.0896		R.VELEDWNGR.T	C9JC84	C9JC84_HUMAN Fibrinogen gamma chain OS=Homo sapiens GN=FGG PE=1 SV=1	52932	739	1	1	1	559.267	1116.52	2	1116.52	-0.0001	282	290	0	56.08	23	27	6.8e-05	R	VELEDWNGR	T					6	130806_HPL_Human_Plaque_BR2_TR2_08_Spectrum027289_scans__8635_RTINSECONDS=1668
FGG	55.86	2	-0.0023	-2.06		R.VELEDWNGR.T	C9JC84	C9JC84_HUMAN Fibrinogen gamma chain OS=Homo sapiens GN=FGG PE=1 SV=1	52932	860	1	1	1	559.266	1116.52	2	1116.52	-0.0023	282	290	0	55.86	22	27	7.8e-05	R	VELEDWNGR	T					6	130809_HPL_Human_Plaque_Sample13_Spectrum026807_scans__8669_RTINSECONDS=1698
FGG	55.79	2	0.0001	0.0896		R.VELEDWNGR.T	P02679	FIBG_HUMAN Fibrinogen gamma chain OS=Homo sapiens GN=FGG PE=1 SV=3	52106	975	1	1	1	559.267	1116.52	2	1116.52	0.0001	274	282	0	55.79	24	27	7.5e-05	R	VELEDWNGR	T					8	130809_HPL_Human_Plaque_Sample09_Spectrum027827_scans__8918_RTINSECONDS=1691
FGG	55.27	2	0.0007	0.6269		R.VELEDWNGR.T	P02679	FIBG_HUMAN Fibrinogen gamma chain OS=Homo sapiens GN=FGG PE=1 SV=3	52106	849	1	1	1	559.268	1116.52	2	1116.52	0.0008	274	282	0	55.27	23	27	8.5e-05	R	VELEDWNGR	T					6	130801_HPL_Human_Plaque_Sample09_Spectrum027669_scans__9548_RTINSECONDS=1836
FGG	54.87	2	0.0002	0.1791		R.VELEDWNGR.T	P02679	FIBG_HUMAN Fibrinogen gamma chain OS=Homo sapiens GN=FGG PE=1 SV=3	52106	976	1	1	1	559.267	1116.52	2	1116.52	0.0003	274	282	0	54.87	24	27	9.2e-05	R	VELEDWNGR	T					8	130809_HPL_Human_Plaque_Sample09_Spectrum027948_scans__9061_RTINSECONDS=1712
FGG	54.87	2	0.001	0.8956		R.VELEDWNGR.T	P02679	FIBG_HUMAN Fibrinogen gamma chain OS=Homo sapiens GN=FGG PE=1 SV=3	52106	1002	1	1	1	559.268	1116.52	2	1116.52	0.001	274	282	0	54.87		27	9.2e-05	R	VELEDWNGR	T					8	130809_HPL_Human_Plaque_BR2_TR3_09_Spectrum028334_scans__9512_RTINSECONDS=1776
FGG	54.82	2	0.0005	0.4478		R.VELEDWNGR.T	P02679	FIBG_HUMAN Fibrinogen gamma chain OS=Homo sapiens GN=FGG PE=1 SV=3	52106	877	1	1	1	559.268	1116.52	2	1116.52	0.0005	274	282	0	54.82	26	27	9.3e-05	R	VELEDWNGR	T					8	130801_HPL_Human_Plaque_BR2_TR1_09_Spectrum027400_scans__9222_RTINSECONDS=1789
FGG	54.41	2	-0.0004	-0.3583		R.VELEDWNGR.T	P02679	FIBG_HUMAN Fibrinogen gamma chain OS=Homo sapiens GN=FGG PE=1 SV=3	52106	765	1	1	1	559.267	1116.52	2	1116.52	-0.0003	274	282	0	54.41	26	27	0.0001	R	VELEDWNGR	T					8	130801_HPL_Human_Plaque_BR1_TR1_09_Spectrum027149_scans__8736_RTINSECONDS=1712
FGG	54.13	2	0.0001	0.0896		R.VELEDWNGR.T	P02679	FIBG_HUMAN Fibrinogen gamma chain OS=Homo sapiens GN=FGG PE=1 SV=3	52106	741	1	1	1	559.267	1116.52	2	1116.52	0.0001	274	282	0	54.13	25	27	0.00011	R	VELEDWNGR	T					8	130806_HPL_Human_Plaque_Control10_Spectrum027308_scans__8677_RTINSECONDS=1682
FGG	54.08	2	0.0008	0.7165		R.VELEDWNGR.T	P02679	FIBG_HUMAN Fibrinogen gamma chain OS=Homo sapiens GN=FGG PE=1 SV=3	52106	926	1	1	1	559.268	1116.52	2	1116.52	0.0009	274	282	0	54.08	26	27	0.00011	R	VELEDWNGR	T					8	130806_HPL_Human_Plaque_BR2_TR2_09_Spectrum027371_scans__8614_RTINSECONDS=1670
FGG	53.81	2	0.0002	0.1791		R.VELEDWNGR.T	P02679	FIBG_HUMAN Fibrinogen gamma chain OS=Homo sapiens GN=FGG PE=1 SV=3	52106	997	1	1	1	559.267	1116.52	2	1116.52	0.0003	274	282	0	53.81	25	27	0.00012	R	VELEDWNGR	T					8	130809_HPL_Human_Plaque_BR2_TR3_09_Spectrum028081_scans__9215_RTINSECONDS=1733
FGG	53.05	2	-0.001	-0.8956		R.VELEDWNGR.T	P02679	FIBG_HUMAN Fibrinogen gamma chain OS=Homo sapiens GN=FGG PE=1 SV=3	52106	917	1	1	1	559.267	1116.52	2	1116.52	-0.001	274	282	0	53.05	25	27	0.00014	R	VELEDWNGR	T					8	130806_HPL_Human_Plaque_BR2_TR2_09_Spectrum028424_scans__9841_RTINSECONDS=1844
FGG	52.39	2	-0.0004	-0.3583		R.VELEDWNGR.T	P02679	FIBG_HUMAN Fibrinogen gamma chain OS=Homo sapiens GN=FGG PE=1 SV=3	52106	737	1	1	1	559.267	1116.52	2	1116.52	-0.0003	274	282	0	52.39	23	27	0.00016	R	VELEDWNGR	T					6	130801_HPL_Human_Plaque_Control09_Spectrum027149_scans__8736_RTINSECONDS=1712
FGG	52.37	2	-0.0017	-1.5226		R.VELEDWNGR.T	P02679	FIBG_HUMAN Fibrinogen gamma chain OS=Homo sapiens GN=FGG PE=1 SV=3	52106	990	1	1	1	559.266	1116.52	2	1116.52	-0.0017	274	282	0	52.37	23	27	0.00016	R	VELEDWNGR	T					6	130809_HPL_Human_Plaque_Control10_Spectrum028069_scans__8994_RTINSECONDS=1688
FGG	52.34	2	0.0002	0.1791		R.VELEDWNGR.T	P02679	FIBG_HUMAN Fibrinogen gamma chain OS=Homo sapiens GN=FGG PE=1 SV=3	52106	977	1	1	1	559.267	1116.52	2	1116.52	0.0003	274	282	0	52.34	23	27	0.00016	R	VELEDWNGR	T					6	130809_HPL_Human_Plaque_Sample09_Spectrum028081_scans__9215_RTINSECONDS=1733
FGG	52.27	2	0.001	0.8956		R.VELEDWNGR.T	P02679	FIBG_HUMAN Fibrinogen gamma chain OS=Homo sapiens GN=FGG PE=1 SV=3	52106	982	1	1	1	559.268	1116.52	2	1116.52	0.001	274	282	0	52.27	26	27	0.00017	R	VELEDWNGR	T					8	130809_HPL_Human_Plaque_Sample09_Spectrum028334_scans__9512_RTINSECONDS=1776
FGG	52.21	2	0.0005	0.4478		R.VELEDWNGR.T	P02679	FIBG_HUMAN Fibrinogen gamma chain OS=Homo sapiens GN=FGG PE=1 SV=3	52106	846	1	1	1	559.268	1116.52	2	1116.52	0.0005	274	282	0	52.21	24	27	0.00017	R	VELEDWNGR	T					8	130801_HPL_Human_Plaque_Sample09_Spectrum027400_scans__9222_RTINSECONDS=1789
FGG	52.06	2	0.0015	1.3435		R.VELEDWNGR.T	P02679	FIBG_HUMAN Fibrinogen gamma chain OS=Homo sapiens GN=FGG PE=1 SV=3	52106	852	1	1	1	559.268	1116.52	2	1116.52	0.0015	274	282	0	52.06	16	27	0.00018	R	VELEDWNGR	T					6	130801_HPL_Human_Plaque_Sample09_Spectrum027278_scans__9077_RTINSECONDS=1768
FGG	51.95	2	-0.0022	-1.9704		R.VELEDWNGR.T	P02679	FIBG_HUMAN Fibrinogen gamma chain OS=Homo sapiens GN=FGG PE=1 SV=3	52106	838	1	1	1	559.266	1116.52	2	1116.52	-0.0022	274	282	0	51.95	22	27	0.00019	R	VELEDWNGR	T					6	130806_HPL_Human_Plaque_Sample10_Spectrum027046_scans__8623_RTINSECONDS=1684
FGG	51.91	2	0.0008	0.7165		R.VELEDWNGR.T	P02679	FIBG_HUMAN Fibrinogen gamma chain OS=Homo sapiens GN=FGG PE=1 SV=3	52106	887	1	1	1	559.268	1116.52	2	1116.52	0.0009	274	282	0	51.91	23	27	0.00018	R	VELEDWNGR	T					8	130806_HPL_Human_Plaque_Sample09_Spectrum027371_scans__8614_RTINSECONDS=1670
FGG	51.88	2	-0.0011	-0.9852		R.VELEDWNGR.T	P02679	FIBG_HUMAN Fibrinogen gamma chain OS=Homo sapiens GN=FGG PE=1 SV=3	52106	735	1	1	1	559.267	1116.52	2	1116.52	-0.0011	274	282	0	51.88	16	27	0.00018	R	VELEDWNGR	T					6	130801_HPL_Human_Plaque_Control09_Spectrum026748_scans__8268_RTINSECONDS=1645
FGG	51.78	2	-0.0003	-0.2687		R.VELEDWNGR.T	P02679	FIBG_HUMAN Fibrinogen gamma chain OS=Homo sapiens GN=FGG PE=1 SV=3	52106	829	1	1	1	559.267	1116.52	2	1116.52	-0.0002	274	282	0	51.78	20	27	0.00018	R	VELEDWNGR	T					6	130806_HPL_Human_Plaque_BR1_TR2_09_Spectrum027484_scans__8507_RTINSECONDS=1645
FGG	51.75	2	-0.0001	-0.0896		R.VELEDWNGR.T	P02679	FIBG_HUMAN Fibrinogen gamma chain OS=Homo sapiens GN=FGG PE=1 SV=3	52106	891	1	1	1	559.267	1116.52	2	1116.52	-0.0001	274	282	0	51.75	21	27	0.00019	R	VELEDWNGR	T					6	130809_HPL_Human_Plaque_Sample10_Spectrum027504_scans__8910_RTINSECONDS=1699
FGG	51.6	2	-0.0005	-0.4478		R.VELEDWNGR.T	P02679	FIBG_HUMAN Fibrinogen gamma chain OS=Homo sapiens GN=FGG PE=1 SV=3	52106	794	1	1	1	559.267	1116.52	2	1116.52	-0.0005	274	282	0	51.6	22	27	0.00019	R	VELEDWNGR	T					6	130806_HPL_Human_Plaque_Control09_Spectrum028021_scans__9132_RTINSECONDS=1734
FGG	51.56	2	0.0019	1.7017		R.VELEDWNGR.T	P02679	FIBG_HUMAN Fibrinogen gamma chain OS=Homo sapiens GN=FGG PE=1 SV=3	52106	799	1	1	1	559.268	1116.52	2	1116.52	0.002	274	282	0	51.56	16	27	0.00021	R	VELEDWNGR	T					6	130806_HPL_Human_Plaque_Control09_Spectrum028198_scans__9337_RTINSECONDS=1763
FGG	51.22	2	0.0008	0.7165		R.VELEDWNGR.T	P02679	FIBG_HUMAN Fibrinogen gamma chain OS=Homo sapiens GN=FGG PE=1 SV=3	52106	918	1	1	1	559.268	1116.52	2	1116.52	0.0009	274	282	0	51.22	21	27	0.00021	R	VELEDWNGR	T					6	130809_HPL_Human_Plaque_Control09_Spectrum028648_scans__9445_RTINSECONDS=1748
FGG	50.82	2	-0.001	-0.8956		R.VELEDWNGR.T	P02679	FIBG_HUMAN Fibrinogen gamma chain OS=Homo sapiens GN=FGG PE=1 SV=3	52106	879	1	1	1	559.267	1116.52	2	1116.52	-0.001	274	282	0	50.82	23	27	0.00023	R	VELEDWNGR	T					8	130806_HPL_Human_Plaque_Sample09_Spectrum028424_scans__9841_RTINSECONDS=1844
FGG	48.95	2	-0.0039	-3.493		R.VELEDWNGR.T	P02679	FIBG_HUMAN Fibrinogen gamma chain OS=Homo sapiens GN=FGG PE=1 SV=3	52106	776	1	1	1	559.265	1116.52	2	1116.52	-0.0039	274	282	0	48.95	25	27	0.00034	R	VELEDWNGR	T					8	130801_HPL_Human_Plaque_BR1_TR1_11_Spectrum026599_scans__8619_RTINSECONDS=1702
FGG	48.91	2	-0.0039	-3.493		R.VELEDWNGR.T	P02679	FIBG_HUMAN Fibrinogen gamma chain OS=Homo sapiens GN=FGG PE=1 SV=3	52106	758	1	1	1	559.265	1116.52	2	1116.52	-0.0039	274	282	0	48.91	23	27	0.00035	R	VELEDWNGR	T					6	130801_HPL_Human_Plaque_Control11_Spectrum026599_scans__8619_RTINSECONDS=1702
FGG	48.32	2	-0.0003	-0.2687		R.VELEDWNGR.T	P02679	FIBG_HUMAN Fibrinogen gamma chain OS=Homo sapiens GN=FGG PE=1 SV=3	52106	738	1	1	1	559.267	1116.52	2	1116.52	-0.0002	274	282	0	48.32	21	27	0.00041	R	VELEDWNGR	T					6	130801_HPL_Human_Plaque_Control09_Spectrum027277_scans__8887_RTINSECONDS=1733
FGG	48.31	2	-0.0003	-0.2687		R.VELEDWNGR.T	P02679	FIBG_HUMAN Fibrinogen gamma chain OS=Homo sapiens GN=FGG PE=1 SV=3	52106	766	1	1	1	559.267	1116.52	2	1116.52	-0.0002	274	282	0	48.31	23	27	0.00041	R	VELEDWNGR	T					6	130801_HPL_Human_Plaque_BR1_TR1_09_Spectrum027277_scans__8887_RTINSECONDS=1733
FGG	47.97	2	-0.0003	-0.2687		R.VELEDWNGR.T	P02679	FIBG_HUMAN Fibrinogen gamma chain OS=Homo sapiens GN=FGG PE=1 SV=3	52106	795	1	1	1	559.267	1116.52	2	1116.52	-0.0002	274	282	0	47.97	15	27	0.00044	R	VELEDWNGR	T					6	130806_HPL_Human_Plaque_Control09_Spectrum027484_scans__8507_RTINSECONDS=1645
FGG	47.8	2	0.0015	1.3435		R.VELEDWNGR.T	C9JC84	C9JC84_HUMAN Fibrinogen gamma chain OS=Homo sapiens GN=FGG PE=1 SV=1	52932	822	1	1	1	559.268	1116.52	2	1116.52	0.0015	282	290	0	47.8	25	27	0.00048	R	VELEDWNGR	T					8	130809_HPL_Human_Plaque_BR1_TR3_08_Spectrum027765_scans__8808_RTINSECONDS=1673
FGG	46.4	2	-0.0047	-4.2095		R.VELEDWNGR.T	P02679	FIBG_HUMAN Fibrinogen gamma chain OS=Homo sapiens GN=FGG PE=1 SV=3	52106	978	1	1	1	559.265	1116.52	2	1116.52	-0.0046	274	282	0	46.4	24	27	0.00058	R	VELEDWNGR	T					8	130809_HPL_Human_Plaque_BR1_TR3_09_Spectrum029018_scans__9881_RTINSECONDS=1812
FGG	45.51	2	0.0015	1.3435		R.VELEDWNGR.T	C9JC84	C9JC84_HUMAN Fibrinogen gamma chain OS=Homo sapiens GN=FGG PE=1 SV=1	52932	780	1	1	1	559.268	1116.52	2	1116.52	0.0015	282	290	0	45.51	22	27	0.00081	R	VELEDWNGR	T					8	130809_HPL_Human_Plaque_Control08_Spectrum027765_scans__8808_RTINSECONDS=1673
FGG	45.07	2	-0.0005	-0.4478		R.VELEDWNGR.T	P02679	FIBG_HUMAN Fibrinogen gamma chain OS=Homo sapiens GN=FGG PE=1 SV=3	52106	994	1	1	1	559.267	1116.52	2	1116.52	-0.0005	274	282	0	45.07	21	27	0.00087	R	VELEDWNGR	T					8	130809_HPL_Human_Plaque_BR2_TR3_09_Spectrum028518_scans__9732_RTINSECONDS=1807
FGG	44.45	2	-0.0028	-2.5078		R.VELEDWNGR.T	P02679	FIBG_HUMAN Fibrinogen gamma chain OS=Homo sapiens GN=FGG PE=1 SV=3	52106	734	1	1	1	559.266	1116.52	2	1116.52	-0.0028	274	282	0	44.45	18	27	0.00096	R	VELEDWNGR	T					6	130801_HPL_Human_Plaque_Control09_Spectrum028093_scans__9873_RTINSECONDS=1873
FGG	44.44	2	-0.0028	-2.5078		R.VELEDWNGR.T	P02679	FIBG_HUMAN Fibrinogen gamma chain OS=Homo sapiens GN=FGG PE=1 SV=3	52106	762	1	1	1	559.266	1116.52	2	1116.52	-0.0028	274	282	0	44.44	20	27	0.00097	R	VELEDWNGR	T					6	130801_HPL_Human_Plaque_BR1_TR1_09_Spectrum028093_scans__9873_RTINSECONDS=1873
FGG	44.1	2	0.0008	0.7165		R.VELEDWNGR.T	P02679	FIBG_HUMAN Fibrinogen gamma chain OS=Homo sapiens GN=FGG PE=1 SV=3	52106	888	1	1	1	559.268	1116.52	2	1116.52	0.0009	274	282	0	44.1	15	27	0.0011	R	VELEDWNGR	T					5	130806_HPL_Human_Plaque_Sample09_Spectrum028009_scans__9354_RTINSECONDS=1775
FGG	43.96	2	0.0002	0.1791		R.VELEDWNGR.T	C9JC84	C9JC84_HUMAN Fibrinogen gamma chain OS=Homo sapiens GN=FGG PE=1 SV=1	52932	868	1	1	1	559.267	1116.52	2	1116.52	0.0003	282	290	0	43.96	26	27	0.0011	R	VELEDWNGR	T					5	130801_HPL_Human_Plaque_Sample14_Spectrum025872_scans__8317_RTINSECONDS=1696
FGG	43.73	2	-0.0005	-0.4478		R.VELEDWNGR.T	C9JC84	C9JC84_HUMAN Fibrinogen gamma chain OS=Homo sapiens GN=FGG PE=1 SV=1	52932	702	1	1	1	559.267	1116.52	2	1116.52	-0.0005	282	290	0	43.73	19	27	0.0012	R	VELEDWNGR	T					6	130801_HPL_Human_Plaque_BR2_TR1_08_Spectrum026395_scans__8252_RTINSECONDS=1653
FGG	43.67	2	0.0011	0.9852		R.VELEDWNGR.T	P02679	FIBG_HUMAN Fibrinogen gamma chain OS=Homo sapiens GN=FGG PE=1 SV=3	52106	831	1	1	1	559.268	1116.52	2	1116.52	0.0011	274	282	0	43.67	21	27	0.0012	R	VELEDWNGR	T					7	130806_HPL_Human_Plaque_BR1_TR2_09_Spectrum028343_scans__9511_RTINSECONDS=1788
FGG	43.46	2	0.0011	0.9852		R.VELEDWNGR.T	P02679	FIBG_HUMAN Fibrinogen gamma chain OS=Homo sapiens GN=FGG PE=1 SV=3	52106	919	1	1	1	559.268	1116.52	2	1116.52	0.0011	274	282	0	43.46	15	27	0.0013	R	VELEDWNGR	T					5	130809_HPL_Human_Plaque_Control09_Spectrum028903_scans__9740_RTINSECONDS=1791
FGG	43.32	2	0.0004	0.3583		R.VELEDWNGR.T	C9JC84	C9JC84_HUMAN Fibrinogen gamma chain OS=Homo sapiens GN=FGG PE=1 SV=1	52932	930	1	1	1	559.268	1116.52	2	1116.52	0.0004	282	290	0	43.32	23	27	0.0013	R	VELEDWNGR	T					5	130806_HPL_Human_Plaque_Sample14_Spectrum026598_scans__8611_RTINSECONDS=1706
FGG	43.31	2	0.0004	0.3583		R.VELEDWNGR.T	C9JC84	C9JC84_HUMAN Fibrinogen gamma chain OS=Homo sapiens GN=FGG PE=1 SV=1	52932	957	1	1	1	559.268	1116.52	2	1116.52	0.0004	282	290	0	43.31	23	27	0.0013	R	VELEDWNGR	T					5	130806_HPL_Human_Plaque_BR2_TR2_14_Spectrum026598_scans__8611_RTINSECONDS=1706
FGG	43.25	2	-0.0011	-0.9852		R.VELEDWNGR.T	P02679	FIBG_HUMAN Fibrinogen gamma chain OS=Homo sapiens GN=FGG PE=1 SV=3	52106	972	1	1	1	559.267	1116.52	2	1116.52	-0.0011	274	282	0	43.25	15	27	0.0013	R	VELEDWNGR	T					5	130809_HPL_Human_Plaque_Sample09_Spectrum028832_scans__10118_RTINSECONDS=1863
FGG	43.24	2	-0.0011	-0.9852		R.VELEDWNGR.T	P02679	FIBG_HUMAN Fibrinogen gamma chain OS=Homo sapiens GN=FGG PE=1 SV=3	52106	992	1	1	1	559.267	1116.52	2	1116.52	-0.0011	274	282	0	43.24	21	27	0.0013	R	VELEDWNGR	T					5	130809_HPL_Human_Plaque_BR2_TR3_09_Spectrum028832_scans__10118_RTINSECONDS=1863
FGG	42.88	2	0.0019	1.7017		R.VELEDWNGR.T	P02679	FIBG_HUMAN Fibrinogen gamma chain OS=Homo sapiens GN=FGG PE=1 SV=3	52106	933	1	1	1	559.268	1116.52	2	1116.52	0.002	274	282	0	42.88	22	27	0.0015	R	VELEDWNGR	T					7	130806_HPL_Human_Plaque_BR2_TR2_09_Spectrum028648_scans__10116_RTINSECONDS=1884
FGG	42.71	2	-0.0005	-0.4478		R.VELEDWNGR.T	P02679	FIBG_HUMAN Fibrinogen gamma chain OS=Homo sapiens GN=FGG PE=1 SV=3	52106	974	1	1	1	559.267	1116.52	2	1116.52	-0.0005	274	282	0	42.71	19	27	0.0015	R	VELEDWNGR	T					8	130809_HPL_Human_Plaque_Sample09_Spectrum028518_scans__9732_RTINSECONDS=1807
FGG	41.9	2	-0.0007	-0.6269		R.VELEDWNGR.T	P02679	FIBG_HUMAN Fibrinogen gamma chain OS=Homo sapiens GN=FGG PE=1 SV=3	52106	991	1	1	1	559.267	1116.52	2	1116.52	-0.0007	274	282	0	41.9	26	27	0.0018	R	VELEDWNGR	T					7	130809_HPL_Human_Plaque_Control10_Spectrum028466_scans__9456_RTINSECONDS=1755
FGG	41.72	2	-0.0047	-4.2095		R.VELEDWNGR.T	P02679	FIBG_HUMAN Fibrinogen gamma chain OS=Homo sapiens GN=FGG PE=1 SV=3	52106	911	1	1	1	559.265	1116.52	2	1116.52	-0.0046	274	282	0	41.72	19	27	0.0017	R	VELEDWNGR	T					8	130809_HPL_Human_Plaque_Control09_Spectrum029018_scans__9881_RTINSECONDS=1812
FGG	41.06	2	0.0011	0.9852		R.VELEDWNGR.T	P02679	FIBG_HUMAN Fibrinogen gamma chain OS=Homo sapiens GN=FGG PE=1 SV=3	52106	797	1	1	1	559.268	1116.52	2	1116.52	0.0011	274	282	0	41.06	15	27	0.0022	R	VELEDWNGR	T					7	130806_HPL_Human_Plaque_Control09_Spectrum028343_scans__9511_RTINSECONDS=1788
FGG	41.01	2	-0.0005	-0.4478		R.VELEDWNGR.T	C9JC84	C9JC84_HUMAN Fibrinogen gamma chain OS=Homo sapiens GN=FGG PE=1 SV=1	52932	674	1	1	1	559.267	1116.52	2	1116.52	-0.0005	282	290	0	41.01	15	27	0.0022	R	VELEDWNGR	T					6	130801_HPL_Human_Plaque_Sample08_Spectrum026395_scans__8252_RTINSECONDS=1653
FGG	40.66	2	0.0006	0.5374		R.VELEDWNGR.T	P02679	FIBG_HUMAN Fibrinogen gamma chain OS=Homo sapiens GN=FGG PE=1 SV=3	52106	985	1	1	1	559.268	1116.52	2	1116.52	0.0006	274	282	0	40.66	19	27	0.0024	R	VELEDWNGR	T					8	130809_HPL_Human_Plaque_BR1_TR3_09_Spectrum028779_scans__9593_RTINSECONDS=1769
FGG	40.17	2	0.0019	1.7017		R.VELEDWNGR.T	P02679	FIBG_HUMAN Fibrinogen gamma chain OS=Homo sapiens GN=FGG PE=1 SV=3	52106	893	1	1	1	559.268	1116.52	2	1116.52	0.002	274	282	0	40.17	15	27	0.0029	R	VELEDWNGR	T					7	130806_HPL_Human_Plaque_Sample09_Spectrum028648_scans__10116_RTINSECONDS=1884
FGG	39.45	2	0	0		R.VELEDWNGR.T	P02679	FIBG_HUMAN Fibrinogen gamma chain OS=Homo sapiens GN=FGG PE=1 SV=3	52106	922	1	1	1	559.267	1116.52	2	1116.52	0	274	282	0	39.45	20	27	0.0035	R	VELEDWNGR	T					8	130806_HPL_Human_Plaque_BR2_TR2_09_Spectrum028132_scans__9497_RTINSECONDS=1796
FGG	39.25	2	0	0		R.VELEDWNGR.T	P02679	FIBG_HUMAN Fibrinogen gamma chain OS=Homo sapiens GN=FGG PE=1 SV=3	52106	884	1	1	1	559.267	1116.52	2	1116.52	0	274	282	0	39.25	15	27	0.0036	R	VELEDWNGR	T					7	130806_HPL_Human_Plaque_Sample09_Spectrum028132_scans__9497_RTINSECONDS=1796
FGG	39.25	2	0.0006	0.5374		R.VELEDWNGR.T	C9JC84	C9JC84_HUMAN Fibrinogen gamma chain OS=Homo sapiens GN=FGG PE=1 SV=1	52932	1067	1	1	1	559.268	1116.52	2	1116.52	0.0006	282	290	0	39.25	15	27	0.0034	R	VELEDWNGR	T					5	130809_HPL_Human_Plaque_Sample18_Spectrum025552_scans__8593_RTINSECONDS=1712
FGG	39.15	2	0.0013	1.1643		R.VELEDWNGR.T	P02679	FIBG_HUMAN Fibrinogen gamma chain OS=Homo sapiens GN=FGG PE=1 SV=3	52106	851	1	1	1	559.268	1116.52	2	1116.52	0.0014	274	282	0	39.15	22	27	0.0034	R	VELEDWNGR	T					5	130801_HPL_Human_Plaque_Sample09_Spectrum027878_scans__9802_RTINSECONDS=1872
FGG	39.13	2	-0.0015	-1.3435		R.VELEDWNGR.T	P02679	FIBG_HUMAN Fibrinogen gamma chain OS=Homo sapiens GN=FGG PE=1 SV=3	52106	971	1	1	1	559.266	1116.52	2	1116.52	-0.0014	274	282	0	39.13	15	27	0.0034	R	VELEDWNGR	T					5	130809_HPL_Human_Plaque_Sample09_Spectrum028638_scans__9881_RTINSECONDS=1829
FGG	39.12	2	-0.0015	-1.3435		R.VELEDWNGR.T	P02679	FIBG_HUMAN Fibrinogen gamma chain OS=Homo sapiens GN=FGG PE=1 SV=3	52106	991	1	1	1	559.266	1116.52	2	1116.52	-0.0014	274	282	0	39.12	19	27	0.0034	R	VELEDWNGR	T					5	130809_HPL_Human_Plaque_BR2_TR3_09_Spectrum028638_scans__9881_RTINSECONDS=1829
FGG	38.83	2	0.0006	0.5374		R.VELEDWNGR.T	P02679	FIBG_HUMAN Fibrinogen gamma chain OS=Homo sapiens GN=FGG PE=1 SV=3	52106	917	1	1	1	559.268	1116.52	2	1116.52	0.0006	274	282	0	38.83	15	27	0.0037	R	VELEDWNGR	T					8	130809_HPL_Human_Plaque_Control09_Spectrum028779_scans__9593_RTINSECONDS=1769
FGG	38.59	2	-0.0006	-0.5374		R.VELEDWNGR.T	P02679	FIBG_HUMAN Fibrinogen gamma chain OS=Homo sapiens GN=FGG PE=1 SV=3	52106	992	1	1	1	559.267	1116.52	2	1116.52	-0.0006	274	282	0	38.59	20	27	0.0039	R	VELEDWNGR	T					5	130809_HPL_Human_Plaque_Control10_Spectrum028322_scans__9289_RTINSECONDS=1730
FGG	37.42	2	-0.0001	-0.0896		R.VELEDWNGR.T	P02679	FIBG_HUMAN Fibrinogen gamma chain OS=Homo sapiens GN=FGG PE=1 SV=3	52106	871	1	1	1	559.267	1116.52	2	1116.52	-0.0001	274	282	0	37.42	15	27	0.005	R	VELEDWNGR	T					7	130801_HPL_Human_Plaque_BR2_TR1_09_Spectrum027555_scans__9405_RTINSECONDS=1815
FGG	36.46	2	-0.0023	-2.06		R.VELEDWNGR.T	P02679	FIBG_HUMAN Fibrinogen gamma chain OS=Homo sapiens GN=FGG PE=1 SV=3	52106	739	1	1	1	559.266	1116.52	2	1116.52	-0.0023	274	282	0	36.46	22	27	0.0068	R	VELEDWNGR	T					5	130806_HPL_Human_Plaque_Control10_Spectrum027560_scans__8978_RTINSECONDS=1726
FGG	36.45	2	-0.0023	-2.06		R.VELEDWNGR.T	P02679	FIBG_HUMAN Fibrinogen gamma chain OS=Homo sapiens GN=FGG PE=1 SV=3	52106	778	1	1	1	559.266	1116.52	2	1116.52	-0.0023	274	282	0	36.45	22	27	0.0068	R	VELEDWNGR	T					5	130806_HPL_Human_Plaque_BR1_TR2_10_Spectrum027560_scans__8978_RTINSECONDS=1726
FGG	35.77	2	-0.001	-0.8956		R.VELEDWNGR.T	P02679	FIBG_HUMAN Fibrinogen gamma chain OS=Homo sapiens GN=FGG PE=1 SV=3	52106	764	1	1	1	559.267	1116.52	2	1116.52	-0.001	274	282	0	35.77	17	27	0.0073	R	VELEDWNGR	T					7	130801_HPL_Human_Plaque_BR1_TR1_09_Spectrum027898_scans__9633_RTINSECONDS=1839
FGG	35.37	2	-0.0001	-0.0896		R.VELEDWNGR.T	P02679	FIBG_HUMAN Fibrinogen gamma chain OS=Homo sapiens GN=FGG PE=1 SV=3	52106	840	1	1	1	559.267	1116.52	2	1116.52	-0.0001	274	282	0	35.37	15	27	0.0081	R	VELEDWNGR	T					5	130801_HPL_Human_Plaque_Sample09_Spectrum027555_scans__9405_RTINSECONDS=1815
FGG	33.74	2	0.0018	1.6122		R.VELEDWNGR.T	P02679	FIBG_HUMAN Fibrinogen gamma chain OS=Homo sapiens GN=FGG PE=1 SV=3	52106	932	1	1	1	559.268	1116.52	2	1116.52	0.0019	274	282	0	33.74	16	27	0.013	R	VELEDWNGR	T					8	130806_HPL_Human_Plaque_BR2_TR2_09_Spectrum028297_scans__9689_RTINSECONDS=1823
FGG	33.44	2	-0.001	-0.8956		R.VELEDWNGR.T	P02679	FIBG_HUMAN Fibrinogen gamma chain OS=Homo sapiens GN=FGG PE=1 SV=3	52106	736	1	1	1	559.267	1116.52	2	1116.52	-0.001	274	282	0	33.44	15	27	0.012	R	VELEDWNGR	T					7	130801_HPL_Human_Plaque_Control09_Spectrum027898_scans__9633_RTINSECONDS=1839
FGG	31.77	2	0.0001	0.0896		R.VELEDWNGR.T	C9JC84	C9JC84_HUMAN Fibrinogen gamma chain OS=Homo sapiens GN=FGG PE=1 SV=1	52932	753	1	1	1	559.267	1116.52	2	1116.52	0.0001	282	290	0	31.77	14	27	0.019	R	VELEDWNGR	T					5	130801_HPL_Human_Plaque_Sample12_Spectrum026426_scans__8483_RTINSECONDS=1695
FGG	31.75	2	-0.0039	-3.493		R.VELEDWNGR.T	C9JC84	C9JC84_HUMAN Fibrinogen gamma chain OS=Homo sapiens GN=FGG PE=1 SV=1	52932	887	1	1	1	559.265	1116.52	2	1116.52	-0.0039	282	290	0	31.75	14	27	0.018	R	VELEDWNGR	T					5	130809_HPL_Human_Plaque_Sample12_Spectrum027239_scans__8808_RTINSECONDS=1700
FGG	31.73	2	0.0008	0.7165		R.VELEDWNGR.T	C9JC84	C9JC84_HUMAN Fibrinogen gamma chain OS=Homo sapiens GN=FGG PE=1 SV=1	52932	677	1	1	1	559.268	1116.52	2	1116.52	0.0009	282	290	0	31.73	14	27	0.019	R	VELEDWNGR	T					4	130801_HPL_Human_Plaque_Control20_Spectrum025413_scans__8586_RTINSECONDS=1707
FGG	31.72	2	0.0018	1.6122		R.VELEDWNGR.T	P02679	FIBG_HUMAN Fibrinogen gamma chain OS=Homo sapiens GN=FGG PE=1 SV=3	52106	892	1	1	1	559.268	1116.52	2	1116.52	0.0019	274	282	0	31.72	14	27	0.02	R	VELEDWNGR	T					8	130806_HPL_Human_Plaque_Sample09_Spectrum028297_scans__9689_RTINSECONDS=1823
FGG	31.57	2	0.0022	1.9704		R.VELEDWNGR.T	C9JC84	C9JC84_HUMAN Fibrinogen gamma chain OS=Homo sapiens GN=FGG PE=1 SV=1	52932	929	1	1	1	559.268	1116.52	2	1116.52	0.0022	282	290	0	31.57	14	27	0.021	R	VELEDWNGR	T					4	130801_HPL_Human_Plaque_Sample17_Spectrum025707_scans__8487_RTINSECONDS=1693
FGG	31.51	2	0.0027	2.4182		R.VELEDWNGR.T	C9JC84	C9JC84_HUMAN Fibrinogen gamma chain OS=Homo sapiens GN=FGG PE=1 SV=1	52932	861	1	1	1	559.269	1116.52	2	1116.52	0.0027	282	290	0	31.51	16	28	0.023	R	VELEDWNGR	T					4	130809_HPL_Human_Plaque_Sample13_Spectrum026992_scans__8880_RTINSECONDS=1728
FGG	31.09	2	0.0015	1.3435		R.VELEDWNGR.T	C9JC84	C9JC84_HUMAN Fibrinogen gamma chain OS=Homo sapiens GN=FGG PE=1 SV=1	52932	971	1	1	1	559.268	1116.52	2	1116.52	0.0015	282	290	0	31.09	14	27	0.022	R	VELEDWNGR	T					4	130809_HPL_Human_Plaque_Control17_Spectrum026739_scans__8727_RTINSECONDS=1701
FGG	30.41	2	0.0006	0.5374		R.VELEDWNGR.T	C9JC84	C9JC84_HUMAN Fibrinogen gamma chain OS=Homo sapiens GN=FGG PE=1 SV=1	52932	771	1	1	1	559.268	1116.52	2	1116.52	0.0006	282	290	0	30.41	14	27	0.026	R	VELEDWNGR	T					5	130806_HPL_Human_Plaque_Sample12_Spectrum026927_scans__8684_RTINSECONDS=1704
FGG	30.37	2	0.004	3.5826		R.VELEDWNGR.T	P02679	FIBG_HUMAN Fibrinogen gamma chain OS=Homo sapiens GN=FGG PE=1 SV=3	52106	895	1	1	1	559.269	1116.52	2	1116.52	0.0041	274	282	0	30.37	14	28	0.03	R	VELEDWNGR	T					4	130806_HPL_Human_Plaque_Sample09_Spectrum031231_scans__13162_RTINSECONDS=2320
FGG	30.05	2	0.001	0.8956		R.VELEDWNGR.T	P02679	FIBG_HUMAN Fibrinogen gamma chain OS=Homo sapiens GN=FGG PE=1 SV=3	52106	981	1	1	1	559.268	1116.52	2	1116.52	0.001	274	282	0	30.05	14	27	0.028	R	VELEDWNGR	T					4	130809_HPL_Human_Plaque_Sample09_Spectrum029312_scans__10706_RTINSECONDS=1946
FGG	29.94	2	0.0028	2.5078		R.VELEDWNGR.T	P02679	FIBG_HUMAN Fibrinogen gamma chain OS=Homo sapiens GN=FGG PE=1 SV=3	52106	985	1	1	1	559.269	1116.52	2	1116.52	0.0028	274	282	0	29.94	15	28	0.032	R	VELEDWNGR	T					4	130809_HPL_Human_Plaque_Sample09_Spectrum031353_scans__13117_RTINSECONDS=2293
FGG	29.53	2	0.0007	0.6269		R.VELEDWNGR.T	C9JC84	C9JC84_HUMAN Fibrinogen gamma chain OS=Homo sapiens GN=FGG PE=1 SV=1	52932	822	1	1	1	559.268	1116.52	2	1116.52	0.0008	282	290	0	29.53	14	27	0.032	R	VELEDWNGR	T					4	130806_HPL_Human_Plaque_Sample13_Spectrum026926_scans__8869_RTINSECONDS=1738
FGG	29.34	2	0.0012	1.0748		R.VELEDWNGR.T	P02679	FIBG_HUMAN Fibrinogen gamma chain OS=Homo sapiens GN=FGG PE=1 SV=3	52106	1107	1	1	1	559.268	1116.52	2	1116.52	0.0012	274	282	0	29.34	14	27	0.033	R	VELEDWNGR	T					4	130809_HPL_Human_Plaque_Control11_Spectrum027787_scans__9158_RTINSECONDS=1719
FGG	29.33	2	0.0012	1.0748		R.VELEDWNGR.T	P02679	FIBG_HUMAN Fibrinogen gamma chain OS=Homo sapiens GN=FGG PE=1 SV=3	52106	1166	1	1	1	559.268	1116.52	2	1116.52	0.0012	274	282	0	29.33	20	27	0.033	R	VELEDWNGR	T					4	130809_HPL_Human_Plaque_BR1_TR3_11_Spectrum027787_scans__9158_RTINSECONDS=1719
FGG	28.13	2	0.0016	1.433		R.VELEDWNGR.T	C9JC84	C9JC84_HUMAN Fibrinogen gamma chain OS=Homo sapiens GN=FGG PE=1 SV=1	52932	931	1	1	1	559.268	1116.52	2	1116.52	0.0016	282	290	0	28.13	14	27	0.046	R	VELEDWNGR	T					4	130806_HPL_Human_Plaque_Control17_Spectrum026837_scans__8824_RTINSECONDS=1708
FGG	27.52	2	-0.0007	-0.6269		R.VELEDWNGR.T	C9JC84	C9JC84_HUMAN Fibrinogen gamma chain OS=Homo sapiens GN=FGG PE=1 SV=1	52932	1099	1	1	1	559.267	1116.52	2	1116.52	-0.0007	282	290	0	27.52	19	27	0.051	R	VELEDWNGR	T					6	130809_HPL_Human_Plaque_BR2_TR3_14_Spectrum026830_scans__8663_RTINSECONDS=1692
FGG	26.68	2	0.0002	0.1791		R.VELEDWNGR.T	P02679	FIBG_HUMAN Fibrinogen gamma chain OS=Homo sapiens GN=FGG PE=1 SV=3	52106	845	1	1	1	559.267	1116.52	2	1116.52	0.0003	274	282	0	26.68	14	27	0.06	R	VELEDWNGR	T					4	130801_HPL_Human_Plaque_Sample09_Spectrum028605_scans__10682_RTINSECONDS=1998
FGG	26.67	2	0.0002	0.1791		R.VELEDWNGR.T	P02679	FIBG_HUMAN Fibrinogen gamma chain OS=Homo sapiens GN=FGG PE=1 SV=3	52106	876	1	1	1	559.267	1116.52	2	1116.52	0.0003	274	282	0	26.67	14	27	0.061	R	VELEDWNGR	T					4	130801_HPL_Human_Plaque_BR2_TR1_09_Spectrum028605_scans__10682_RTINSECONDS=1998
FGG	26.55	2	-0.0029	-2.5974		R.VELEDWNGR.T	P02679	FIBG_HUMAN Fibrinogen gamma chain OS=Homo sapiens GN=FGG PE=1 SV=3	52106	878	1	1	1	559.266	1116.52	2	1116.52	-0.0029	274	282	0	26.55	14	27	0.059	R	VELEDWNGR	T					4	130806_HPL_Human_Plaque_Sample09_Spectrum028785_scans__10277_RTINSECONDS=1907
FGG	25.92	2	-0.0022	-1.9704		R.VELEDWNGR.T	C9JC84	C9JC84_HUMAN Fibrinogen gamma chain OS=Homo sapiens GN=FGG PE=1 SV=1	52932	1004	1	1	1	559.266	1116.52	2	1116.52	-0.0022	282	290	0	25.92	14	27	0.075	R	VELEDWNGR	T					4	130806_HPL_Human_Plaque_Sample19_Spectrum024690_scans__8606_RTINSECONDS=1717
FGG	25.52	2	-0.0007	-0.6269		R.VELEDWNGR.T	C9JC84	C9JC84_HUMAN Fibrinogen gamma chain OS=Homo sapiens GN=FGG PE=1 SV=1	52932	1061	1	1	1	559.267	1116.52	2	1116.52	-0.0007	282	290	0	25.52	14	27	0.08	R	VELEDWNGR	T					4	130809_HPL_Human_Plaque_Sample14_Spectrum026830_scans__8663_RTINSECONDS=1692
FGG	25.44	2	0	0		R.VELEDWNGR.T	C9JC84	C9JC84_HUMAN Fibrinogen gamma chain OS=Homo sapiens GN=FGG PE=1 SV=1	52932	983	1	1	1	559.267	1116.52	2	1116.52	0	282	290	0	25.44	14	27	0.087	R	VELEDWNGR	T					4	130809_HPL_Human_Plaque_Sample17_Spectrum026150_scans__8734_RTINSECONDS=1709
FGG	25.43	2	0	0		R.VELEDWNGR.T	C9JC84	C9JC84_HUMAN Fibrinogen gamma chain OS=Homo sapiens GN=FGG PE=1 SV=1	52932	1061	1	1	1	559.267	1116.52	2	1116.52	0	282	290	0	25.43	19	27	0.087	R	VELEDWNGR	T					4	130809_HPL_Human_Plaque_BR2_TR3_17_Spectrum026150_scans__8734_RTINSECONDS=1709
FGG	24.88	2	0	0		R.VELEDWNGR.T	P02679	FIBG_HUMAN Fibrinogen gamma chain OS=Homo sapiens GN=FGG PE=1 SV=3	52106	872	1	1	1	559.267	1116.52	2	1116.52	0	274	282	0	24.88	19	27	0.099	R	VELEDWNGR	T					5	130801_HPL_Human_Plaque_BR2_TR1_09_Spectrum029130_scans__11295_RTINSECONDS=2087
FGG	24.3	2	-0.0004	-0.3583		R.VELEDWNGR.T	P02679	FIBG_HUMAN Fibrinogen gamma chain OS=Homo sapiens GN=FGG PE=1 SV=3	52106	882	1	1	1	559.267	1116.52	2	1116.52	-0.0003	274	282	0	24.3	14	27	0.1	R	VELEDWNGR	T					4	130806_HPL_Human_Plaque_Sample09_Spectrum029501_scans__11116_RTINSECONDS=2026
FGG	22.68	2	0	0		R.VELEDWNGR.T	P02679	FIBG_HUMAN Fibrinogen gamma chain OS=Homo sapiens GN=FGG PE=1 SV=3	52106	841	1	1	1	559.267	1116.52	2	1116.52	0	274	282	0	22.68	14	27	0.16	R	VELEDWNGR	T					5	130801_HPL_Human_Plaque_Sample09_Spectrum029130_scans__11295_RTINSECONDS=2087
FGG	20.99	2	0.0008	0.7165		R.VELEDWNGR.T	C9JC84	C9JC84_HUMAN Fibrinogen gamma chain OS=Homo sapiens GN=FGG PE=1 SV=1	52932	926	1	1	1	559.268	1116.52	2	1116.52	0.0009	282	290	0	20.99	14	27	0.23	R	VELEDWNGR	T					3	130801_HPL_Human_Plaque_Sample20_Spectrum025030_scans__8547_RTINSECONDS=1715
FGG	20.82	2	0.0008	0.7165		R.VELEDWNGR.T	C9JC84	C9JC84_HUMAN Fibrinogen gamma chain OS=Homo sapiens GN=FGG PE=1 SV=1	52932	909	1	1	1	559.268	1116.52	2	1116.52	0.0009	282	290	0	20.82	14	27	0.23	R	VELEDWNGR	T					3	130806_HPL_Human_Plaque_Sample20_Spectrum025575_scans__8749_RTINSECONDS=1727
FGG	20.81	2	0.0008	0.7165		R.VELEDWNGR.T	C9JC84	C9JC84_HUMAN Fibrinogen gamma chain OS=Homo sapiens GN=FGG PE=1 SV=1	52932	1007	1	1	1	559.268	1116.52	2	1116.52	0.0009	282	290	0	20.81	14	27	0.23	R	VELEDWNGR	T					3	130806_HPL_Human_Plaque_BR2_TR2_20_Spectrum025575_scans__8749_RTINSECONDS=1727
FGG	19.95	2	0.0029	2.5974		R.VELEDWNGR.T	P02679	FIBG_HUMAN Fibrinogen gamma chain OS=Homo sapiens GN=FGG PE=1 SV=3	52106	894	1	1	1	559.269	1116.52	2	1116.52	0.003	274	282	0	19.95	14	28	0.32	R	VELEDWNGR	T					3	130806_HPL_Human_Plaque_Sample09_Spectrum030907_scans__12762_RTINSECONDS=2262
FGG	19.28	2	0.0006	0.5374		R.VELEDWNGR.T	P02679	FIBG_HUMAN Fibrinogen gamma chain OS=Homo sapiens GN=FGG PE=1 SV=3	52106	980	1	1	1	559.268	1116.52	2	1116.52	0.0006	274	282	0	19.28	14	27	0.34	R	VELEDWNGR	T					3	130809_HPL_Human_Plaque_Sample09_Spectrum029540_scans__10982_RTINSECONDS=1985
FGG	19.08	2	-0.0007	-0.6269		R.VELEDWNGR.T	P02679	FIBG_HUMAN Fibrinogen gamma chain OS=Homo sapiens GN=FGG PE=1 SV=3	52106	869	1	1	1	559.267	1116.52	2	1116.52	-0.0007	274	282	0	19.08	14	27	0.35	R	VELEDWNGR	T					5	130801_HPL_Human_Plaque_BR2_TR1_09_Spectrum028013_scans__9961_RTINSECONDS=1894
FGG	18.3	2	-0.0042	-3.7617		R.VELEDWNGR.T	C9JC84	C9JC84_HUMAN Fibrinogen gamma chain OS=Homo sapiens GN=FGG PE=1 SV=1	52932	972	1	1	1	559.265	1116.52	2	1116.52	-0.0041	282	290	0	18.3	14	27	0.38	R	VELEDWNGR	T					3	130806_HPL_Human_Plaque_Control14_Spectrum026889_scans__8686_RTINSECONDS=1716
FGG	18.11	2	-0.0007	-0.6269		R.VELEDWNGR.T	P02679	FIBG_HUMAN Fibrinogen gamma chain OS=Homo sapiens GN=FGG PE=1 SV=3	52106	980	1	1	1	559.267	1116.52	2	1116.52	-0.0007	274	282	0	18.11	14	27	0.44	R	VELEDWNGR	T					6	130809_HPL_Human_Plaque_BR1_TR3_09_Spectrum029203_scans__10106_RTINSECONDS=1844
FGG	17.42	2	0.0004	0.3583		R.VELEDWNGR.T	C9JC84	C9JC84_HUMAN Fibrinogen gamma chain OS=Homo sapiens GN=FGG PE=1 SV=1	52932	937	1	1	1	559.268	1116.52	2	1116.52	0.0004	282	290	0	17.42	14	27	0.51	R	VELEDWNGR	T					3	130801_HPL_Human_Plaque_Control14_Spectrum026285_scans__8439_RTINSECONDS=1705
FGG	17.38	2	0.0016	1.433		R.VELEDWNGR.T	P02679	FIBG_HUMAN Fibrinogen gamma chain OS=Homo sapiens GN=FGG PE=1 SV=3	52106	832	1	1	1	559.268	1116.52	2	1116.52	0.0016	274	282	0	17.38	20	27	0.55	R	VELEDWNGR	T					5	130806_HPL_Human_Plaque_BR1_TR2_09_Spectrum028649_scans__9891_RTINSECONDS=1842
FGG	17.11	2	-0.005	-4.4782		R.VELEDWNGR.T	C9JC84	C9JC84_HUMAN Fibrinogen gamma chain OS=Homo sapiens GN=FGG PE=1 SV=1	52932	774	1	1	1	559.265	1116.52	2	1116.52	-0.005	282	290	0	17.11	14	26	0.48	R	VELEDWNGR	T					6	130806_HPL_Human_Plaque_Control12_Spectrum027598_scans__8932_RTINSECONDS=1715
FGG	17.08	2	-0.0007	-0.6269		R.VELEDWNGR.T	P02679	FIBG_HUMAN Fibrinogen gamma chain OS=Homo sapiens GN=FGG PE=1 SV=3	52106	838	1	1	1	559.267	1116.52	2	1116.52	-0.0007	274	282	0	17.08	14	27	0.56	R	VELEDWNGR	T					4	130801_HPL_Human_Plaque_Sample09_Spectrum028013_scans__9961_RTINSECONDS=1894
FGG	16.93	2	0.0021	1.8808		R.VELEDWNGR.T	P02679	FIBG_HUMAN Fibrinogen gamma chain OS=Homo sapiens GN=FGG PE=1 SV=3	52106	854	1	1	1	559.268	1116.52	2	1116.52	0.0021	274	282	0	16.93	14	27	0.6	R	VELEDWNGR	T					3	130801_HPL_Human_Plaque_Sample09_Spectrum028350_scans__10380_RTINSECONDS=1954
FGG	16.82	2	0.0001	0.0896		R.VELEDWNGR.T	C9JC84	C9JC84_HUMAN Fibrinogen gamma chain OS=Homo sapiens GN=FGG PE=1 SV=1	52932	874	1	1	1	559.267	1116.52	2	1116.52	0.0001	282	290	0	16.82	14	27	0.59	R	VELEDWNGR	T					4	130809_HPL_Human_Plaque_Sample16_Spectrum025572_scans__8595_RTINSECONDS=1706
FGG	16.81	2	0.0001	0.0896		R.VELEDWNGR.T	C9JC84	C9JC84_HUMAN Fibrinogen gamma chain OS=Homo sapiens GN=FGG PE=1 SV=1	52932	946	1	1	1	559.267	1116.52	2	1116.52	0.0001	282	290	0	16.81	14	27	0.59	R	VELEDWNGR	T					4	130809_HPL_Human_Plaque_BR2_TR3_16_Spectrum025572_scans__8595_RTINSECONDS=1706
FGG	16.11	2	-0.0007	-0.6269		R.VELEDWNGR.T	P02679	FIBG_HUMAN Fibrinogen gamma chain OS=Homo sapiens GN=FGG PE=1 SV=3	52106	912	1	1	1	559.267	1116.52	2	1116.52	-0.0007	274	282	0	16.11	14	27	0.7	R	VELEDWNGR	T					6	130809_HPL_Human_Plaque_Control09_Spectrum029203_scans__10106_RTINSECONDS=1844
FGG	15.82	2	-0.0006	-0.5374		R.VELEDWNGR.T	P02679	FIBG_HUMAN Fibrinogen gamma chain OS=Homo sapiens GN=FGG PE=1 SV=3	52106	973	1	1	1	559.267	1116.52	2	1116.52	-0.0006	274	282	0	15.82	13	27	0.75	R	VELEDWNGR	T					3	130809_HPL_Human_Plaque_Sample09_Spectrum030049_scans__11575_RTINSECONDS=2071
FGG	15.51	2	0.0016	1.433		R.VELEDWNGR.T	P02679	FIBG_HUMAN Fibrinogen gamma chain OS=Homo sapiens GN=FGG PE=1 SV=3	52106	798	1	1	1	559.268	1116.52	2	1116.52	0.0016	274	282	0	15.51	14	27	0.85	R	VELEDWNGR	T					5	130806_HPL_Human_Plaque_Control09_Spectrum028649_scans__9891_RTINSECONDS=1842
FGG	15.46	2	-0.0039	-3.493		R.VELEDWNGR.T	C9JC84	C9JC84_HUMAN Fibrinogen gamma chain OS=Homo sapiens GN=FGG PE=1 SV=1	52932	930	1	1	1	559.265	1116.52	2	1116.52	-0.0039	282	290	0	15.46	16	27	0.77	R	VELEDWNGR	T					3	130801_HPL_Human_Plaque_Sample19_Spectrum024015_scans__8382_RTINSECONDS=1706
FGG	37.83	2	-0.0002	-0.0896		R.VELEDWNGRTSTADYAMFK.V	C9JC84	C9JC84_HUMAN Fibrinogen gamma chain OS=Homo sapiens GN=FGG PE=1 SV=1	52932	10481	1	1	1	1117.02	2232.02	2	2232.02	-0.0002	282	300	1	37.83	22	30	0.0091	R	VELEDWNGRTSTADYAMFK	V					5	130809_HPL_Human_Plaque_Sample05_Spectrum034512_scans__14905_RTINSECONDS=2437
FGG	15.95	2	0.0076	3.405		R.VELEDWNGRTSTADYAMFK.V	C9JC84	C9JC84_HUMAN Fibrinogen gamma chain OS=Homo sapiens GN=FGG PE=1 SV=1	52932	9989	1	1	1	1117.02	2232.02	2	2232.02	0.0076	282	300	1	15.95	18	30	1.5	R	VELEDWNGRTSTADYAMFK	V					3	130801_HPL_Human_Plaque_Sample05_Spectrum033332_scans__14441_RTINSECONDS=2439
FGG	119.5	3	0	0		R.VELEDWNGRTSTADYAMFK.V	C9JC84	C9JC84_HUMAN Fibrinogen gamma chain OS=Homo sapiens GN=FGG PE=1 SV=1	52932	10129	1	1	1	745.013	2232.02	3	2232.02	0	282	300	1	119.5	20	30	6.4e-11	R	VELEDWNGRTSTADYAMFK	V					12	130809_HPL_Human_Plaque_Control05_Spectrum034189_scans__14803_RTINSECONDS=2450
FGG	119.49	3	0	0		R.VELEDWNGRTSTADYAMFK.V	C9JC84	C9JC84_HUMAN Fibrinogen gamma chain OS=Homo sapiens GN=FGG PE=1 SV=1	52932	10578	1	1	1	745.013	2232.02	3	2232.02	0	282	300	1	119.49	20	30	6.4e-11	R	VELEDWNGRTSTADYAMFK	V					12	130809_HPL_Human_Plaque_BR1_TR3_05_Spectrum034189_scans__14803_RTINSECONDS=2450
FGG	114.07	3	0	0		R.VELEDWNGRTSTADYAMFK.V	C9JC84	C9JC84_HUMAN Fibrinogen gamma chain OS=Homo sapiens GN=FGG PE=1 SV=1	52932	10519	1	1	1	745.013	2232.02	3	2232.02	0	282	300	1	114.07	20	30	2.2e-10	R	VELEDWNGRTSTADYAMFK	V					12	130806_HPL_Human_Plaque_BR1_TR2_05_Spectrum034597_scans__14921_RTINSECONDS=2438
FGG	108.83	3	-0.0009	-0.4032		R.VELEDWNGRTSTADYAMFK.V	C9JC84	C9JC84_HUMAN Fibrinogen gamma chain OS=Homo sapiens GN=FGG PE=1 SV=1	52932	9965	1	1	1	745.012	2232.01	3	2232.02	-0.0009	282	300	1	108.83	19	30	7.1e-10	R	VELEDWNGRTSTADYAMFK	V					12	130801_HPL_Human_Plaque_Control05_Spectrum034012_scans__14685_RTINSECONDS=2435
FGG	96.55	3	0	0		R.VELEDWNGRTSTADYAMFK.V	C9JC84	C9JC84_HUMAN Fibrinogen gamma chain OS=Homo sapiens GN=FGG PE=1 SV=1	52932	10033	1	1	1	745.013	2232.02	3	2232.02	0	282	300	1	96.55	19	30	1.3e-08	R	VELEDWNGRTSTADYAMFK	V					11	130806_HPL_Human_Plaque_Control05_Spectrum034597_scans__14921_RTINSECONDS=2438
FGG	96.52	3	0.0004	0.1792		R.VELEDWNGRTSTADYAMFK.V	C9JC84	C9JC84_HUMAN Fibrinogen gamma chain OS=Homo sapiens GN=FGG PE=1 SV=1	52932	10315	1	1	1	745.013	2232.02	3	2232.02	0.0003	282	300	1	96.52	19	30	1.3e-08	R	VELEDWNGRTSTADYAMFK	V					11	130806_HPL_Human_Plaque_Sample05_Spectrum034283_scans__14858_RTINSECONDS=2452
FGG	96.51	3	0.0004	0.1792		R.VELEDWNGRTSTADYAMFK.V	C9JC84	C9JC84_HUMAN Fibrinogen gamma chain OS=Homo sapiens GN=FGG PE=1 SV=1	52932	10789	1	1	1	745.013	2232.02	3	2232.02	0.0003	282	300	1	96.51	19	30	1.3e-08	R	VELEDWNGRTSTADYAMFK	V					11	130806_HPL_Human_Plaque_BR2_TR2_05_Spectrum034283_scans__14858_RTINSECONDS=2452
FGG	93.27	3	0.0002	0.0896		R.VELEDWNGRTSTADYAMFK.V	C9JC84	C9JC84_HUMAN Fibrinogen gamma chain OS=Homo sapiens GN=FGG PE=1 SV=1	52932	9988	1	1	1	745.013	2232.02	3	2232.02	0.0002	282	300	1	93.27	18	30	2.7e-08	R	VELEDWNGRTSTADYAMFK	V					12	130801_HPL_Human_Plaque_Sample05_Spectrum033352_scans__14464_RTINSECONDS=2443
FGG	91.53	3	-0.0005	-0.224		R.VELEDWNGRTSTADYAMFK.V	C9JC84	C9JC84_HUMAN Fibrinogen gamma chain OS=Homo sapiens GN=FGG PE=1 SV=1	52932	10923	1	1	1	745.012	2232.02	3	2232.02	-0.0006	282	300	1	91.53	19	30	3.9e-08	R	VELEDWNGRTSTADYAMFK	V					13	130809_HPL_Human_Plaque_BR2_TR3_05_Spectrum034497_scans__14888_RTINSECONDS=2434
FGG	86.26	3	-0.0005	-0.224		R.VELEDWNGRTSTADYAMFK.V	C9JC84	C9JC84_HUMAN Fibrinogen gamma chain OS=Homo sapiens GN=FGG PE=1 SV=1	52932	10480	1	1	1	745.012	2232.02	3	2232.02	-0.0006	282	300	1	86.26	18	30	1.3e-07	R	VELEDWNGRTSTADYAMFK	V					13	130809_HPL_Human_Plaque_Sample05_Spectrum034497_scans__14888_RTINSECONDS=2434
FGG	68.78	3	-0.0018	-0.8064		R.VELEDWNGRTSTADYAMFK.V	P02679	FIBG_HUMAN Fibrinogen gamma chain OS=Homo sapiens GN=FGG PE=1 SV=3	52106	10091	1	1	1	745.012	2232.01	3	2232.02	-0.0018	274	292	1	68.78	17	30	7.1e-06	R	VELEDWNGRTSTADYAMFK	V					10	130801_HPL_Human_Plaque_BR1_TR1_06_Spectrum033058_scans__14268_RTINSECONDS=2410
FGG	65.87	3	-0.0018	-0.8064		R.VELEDWNGRTSTADYAMFK.V	P02679	FIBG_HUMAN Fibrinogen gamma chain OS=Homo sapiens GN=FGG PE=1 SV=3	52106	9611	1	1	1	745.012	2232.01	3	2232.02	-0.0018	274	292	1	65.87	17	30	1.4e-05	R	VELEDWNGRTSTADYAMFK	V					10	130801_HPL_Human_Plaque_Control06_Spectrum033058_scans__14268_RTINSECONDS=2410
FGG	63.93	3	-0.0002	-0.0896		R.VELEDWNGRTSTADYAMFK.V	P02679	FIBG_HUMAN Fibrinogen gamma chain OS=Homo sapiens GN=FGG PE=1 SV=3	52106	10514	1	1	1	745.012	2232.02	3	2232.02	-0.0002	274	292	1	63.93	16	30	2.2e-05	R	VELEDWNGRTSTADYAMFK	V					9	130809_HPL_Human_Plaque_BR1_TR3_06_Spectrum033814_scans__14673_RTINSECONDS=2438
FGG	56.86	3	-0.0016	-0.7168		R.VELEDWNGRTSTADYAMFK.V	P02679	FIBG_HUMAN Fibrinogen gamma chain OS=Homo sapiens GN=FGG PE=1 SV=3	52106	10349	1	1	1	745.012	2232.01	3	2232.02	-0.0017	274	292	1	56.86	16	30	0.00011	R	VELEDWNGRTSTADYAMFK	V					10	130806_HPL_Human_Plaque_BR1_TR2_06_Spectrum033630_scans__14489_RTINSECONDS=2416
FGG	50.39	3	-0.0002	-0.0896		R.VELEDWNGRTSTADYAMFK.V	P02679	FIBG_HUMAN Fibrinogen gamma chain OS=Homo sapiens GN=FGG PE=1 SV=3	52106	9976	1	1	1	745.012	2232.02	3	2232.02	-0.0002	274	292	1	50.39	16	30	0.0005	R	VELEDWNGRTSTADYAMFK	V					8	130809_HPL_Human_Plaque_Control06_Spectrum033814_scans__14673_RTINSECONDS=2438
FGG	45.7	3	-0.0016	-0.7168		R.VELEDWNGRTSTADYAMFK.V	P02679	FIBG_HUMAN Fibrinogen gamma chain OS=Homo sapiens GN=FGG PE=1 SV=3	52106	9788	1	1	1	745.012	2232.01	3	2232.02	-0.0017	274	292	1	45.7	15	30	0.0015	R	VELEDWNGRTSTADYAMFK	V					9	130806_HPL_Human_Plaque_Control06_Spectrum033630_scans__14489_RTINSECONDS=2416
FN1	42	4	0	0	2 Deamidated (NQ)	K.DNRGN#LLQCICTGN#GRGEWK.C	P02751	FINC_HUMAN Fibronectin OS=Homo sapiens GN=FN1 PE=1 SV=4	266052	8233	1	1	1	588.272	2349.06	4	2349.06	0	250	269	2	42	15	30	0.0034	K	DNRGNLLQCICTGNGRGEWK	C		2 Deamidated (NQ)	0.00002000000002000000.0		9	130801_HPL_Human_Plaque_Control13_Spectrum029377_scans__12331_RTINSECONDS=2279
FN1	38.51	4	-0.0012	-0.5108	2 Deamidated (NQ)	K.DNRGN#LLQCICTGN#GRGEWK.C	P02751	FINC_HUMAN Fibronectin OS=Homo sapiens GN=FN1 PE=1 SV=4	266052	9466	1	1	1	588.272	2349.06	4	2349.06	-0.0012	250	269	2	38.51	15	30	0.0076	K	DNRGNLLQCICTGNGRGEWK	C		2 Deamidated (NQ)	0.00002000000002000000.0		9	130806_HPL_Human_Plaque_BR2_TR2_12_Spectrum030103_scans__12541_RTINSECONDS=2272
FN1	38.48	4	-0.0012	-0.5108	2 Deamidated (NQ)	K.DNRGN#LLQCICTGN#GRGEWK.C	P02751	FINC_HUMAN Fibronectin OS=Homo sapiens GN=FN1 PE=1 SV=4	266052	8894	1	1	1	588.272	2349.06	4	2349.06	-0.0012	250	269	2	38.48	15	30	0.0076	K	DNRGNLLQCICTGNGRGEWK	C		2 Deamidated (NQ)	0.00002000000002000000.0		9	130806_HPL_Human_Plaque_Sample12_Spectrum030103_scans__12541_RTINSECONDS=2272
FN1	32.15	4	-0.0005	-0.2129	2 Deamidated (NQ)	K.DNRGN#LLQCICTGN#GRGEWK.C	P02751	FINC_HUMAN Fibronectin OS=Homo sapiens GN=FN1 PE=1 SV=4	266052	8705	1	1	1	588.272	2349.06	4	2349.06	-0.0005	250	269	2	32.15	15	30	0.033	K	DNRGNLLQCICTGNGRGEWK	C		2 Deamidated (NQ)	0.00002000000002000000.0		8	130806_HPL_Human_Plaque_Control13_Spectrum030061_scans__12566_RTINSECONDS=2287
FN1	28.09	4	-0.0017	-0.7237	2 Deamidated (NQ)	K.DNRGN#LLQCICTGN#GRGEWK.C	P02751	FINC_HUMAN Fibronectin OS=Homo sapiens GN=FN1 PE=1 SV=4	266052	8740	1	1	1	588.272	2349.06	4	2349.06	-0.0017	250	269	2	28.09	14	30	0.08	K	DNRGNLLQCICTGNGRGEWK	C		2 Deamidated (NQ)	0.00002000000002000000.0		7	130801_HPL_Human_Plaque_Sample12_Spectrum029552_scans__12327_RTINSECONDS=2263
FN1	23.21	4	0.0013	0.5534	2 Deamidated (NQ)	K.DNRGN#LLQCICTGN#GRGEWK.C	P02751	FINC_HUMAN Fibronectin OS=Homo sapiens GN=FN1 PE=1 SV=4	266052	9148	1	1	1	588.272	2349.06	4	2349.06	0.0013	250	269	2	23.21	14	30	0.26	K	DNRGNLLQCICTGNGRGEWK	C		2 Deamidated (NQ)	0.00002000000002000000.0		8	130809_HPL_Human_Plaque_BR1_TR3_13_Spectrum029833_scans__12477_RTINSECONDS=2278
FN1	16.34	4	0.0013	0.5534	2 Deamidated (NQ)	K.DNRGN#LLQCICTGN#GRGEWK.C	P02751	FINC_HUMAN Fibronectin OS=Homo sapiens GN=FN1 PE=1 SV=4	266052	8684	1	1	1	588.272	2349.06	4	2349.06	0.0013	250	269	2	16.34	14	30	1.2	K	DNRGNLLQCICTGNGRGEWK	C		2 Deamidated (NQ)	0.00002000000002000000.0		7	130809_HPL_Human_Plaque_Control13_Spectrum029833_scans__12477_RTINSECONDS=2278
FN1	55.68	3	0.0003	0.1624	Deamidated (NQ)	K.DNRGN#LLQCICTGNGR.G	P02751	FINC_HUMAN Fibronectin OS=Homo sapiens GN=FN1 PE=1 SV=4	266052	5664	1	1	1	616.953	1847.84	3	1847.84	0.0003	250	265	1	55.68	16	29	0.00012	K	DNRGNLLQCICTGNGR	G		Deamidated (NQ)	0.0000200000000000.0		7	130801_HPL_Human_Plaque_Sample10_Spectrum028016_scans__10328_RTINSECONDS=1956
FN1	43.77	3	-0.0004	-0.2165	Deamidated (NQ)	K.DNRGN#LLQCICTGNGR.G	P02751	FINC_HUMAN Fibronectin OS=Homo sapiens GN=FN1 PE=1 SV=4	266052	5586	1	1	1	616.953	1847.84	3	1847.84	-0.0004	250	265	1	43.77	15	29	0.0019	K	DNRGNLLQCICTGNGR	G		Deamidated (NQ)	0.0000200000000000.0		6	130806_HPL_Human_Plaque_Control10_Spectrum028933_scans__10639_RTINSECONDS=1968
FN1	39.91	3	0.0007	0.3788	Deamidated (NQ)	K.DNRGN#LLQCICTGNGR.G	P02751	FINC_HUMAN Fibronectin OS=Homo sapiens GN=FN1 PE=1 SV=4	266052	6137	1	1	1	616.953	1847.84	3	1847.84	0.0007	250	265	1	39.91	15	29	0.0045	K	DNRGNLLQCICTGNGR	G		Deamidated (NQ)	0.0000200000000000.0		6	130809_HPL_Human_Plaque_Sample10_Spectrum028918_scans__10655_RTINSECONDS=1952
FN1	26.16	3	0.0014	0.7576	Deamidated (NQ)	K.DNRGN#LLQCICTGNGR.G	P02751	FINC_HUMAN Fibronectin OS=Homo sapiens GN=FN1 PE=1 SV=4	266052	5950	1	1	1	616.953	1847.84	3	1847.84	0.0014	250	265	1	26.16	14	29	0.11	K	DNRGNLLQCICTGNGR	G		Deamidated (NQ)	0.0000200000000000.0		8	130806_HPL_Human_Plaque_Sample10_Spectrum028647_scans__10528_RTINSECONDS=1960
FN1	26.15	3	0.0014	0.7576	Deamidated (NQ)	K.DNRGN#LLQCICTGNGR.G	P02751	FINC_HUMAN Fibronectin OS=Homo sapiens GN=FN1 PE=1 SV=4	266052	6237	1	1	1	616.953	1847.84	3	1847.84	0.0014	250	265	1	26.15	17	29	0.11	K	DNRGNLLQCICTGNGR	G		Deamidated (NQ)	0.0000200000000000.0		8	130806_HPL_Human_Plaque_BR2_TR2_10_Spectrum028647_scans__10528_RTINSECONDS=1960
FN1	32.03	3	1.0245	229.918	Oxidation (M)	K.QM#LCTCLGNGVSCQETAVTQTYGGNSNGEPCVLPFTYNGR.T	P02751	FINC_HUMAN Fibronectin OS=Homo sapiens GN=FN1 PE=1 SV=4	266052	15543	1	1	1	1486.66	4456.95	3	4455.93	1.0244	330	369	0	32.03	15	26	0.015	K	QMLCTCLGNGVSCQETAVTQTYGGNSNGEPCVLPFTYNGR	T		Oxidation (M)	0.0100000000000000000000000000000000000000.0		7	130809_HPL_Human_Plaque_Control15_Spectrum035933_scans__20619_RTINSECONDS=3518	emPAI	0.49
FN1	26.07	3	0.0166	3.7254	Oxidation (M)	K.QM#LCTCLGNGVSCQETAVTQTYGGNSNGEPCVLPFTYNGR.T	P02751	FINC_HUMAN Fibronectin OS=Homo sapiens GN=FN1 PE=1 SV=4	266052	16969	1	1	1	1486.32	4455.95	3	4455.93	0.0166	330	369	0	26.07		26	0.062	K	QMLCTCLGNGVSCQETAVTQTYGGNSNGEPCVLPFTYNGR	T		Oxidation (M)	0.0100000000000000000000000000000000000000.0		4	130801_HPL_Human_Plaque_Control09_Spectrum034275_scans__17256_RTINSECONDS=2940	emPAI	0.41
FN1	31.92	4	1.0261	230.278	Oxidation (M)	K.QM#LCTCLGNGVSCQETAVTQTYGGNSNGEPCVLPFTYNGR.T	P02751	FINC_HUMAN Fibronectin OS=Homo sapiens GN=FN1 PE=1 SV=4	266052	17517	1	1	1	1115.25	4456.95	4	4455.93	1.026	330	369	0	31.92	14	26	0.015	K	QMLCTCLGNGVSCQETAVTQTYGGNSNGEPCVLPFTYNGR	T		Oxidation (M)	0.0100000000000000000000000000000000000000.0		9	130809_HPL_Human_Plaque_Control08_Spectrum035641_scans__18388_RTINSECONDS=3063
FN1	31.91	4	1.0261	230.278	Oxidation (M)	K.QM#LCTCLGNGVSCQETAVTQTYGGNSNGEPCVLPFTYNGR.T	P02751	FINC_HUMAN Fibronectin OS=Homo sapiens GN=FN1 PE=1 SV=4	266052	18657	1	1	1	1115.25	4456.95	4	4455.93	1.026	330	369	0	31.91	14	26	0.015	K	QMLCTCLGNGVSCQETAVTQTYGGNSNGEPCVLPFTYNGR	T		Oxidation (M)	0.0100000000000000000000000000000000000000.0		9	130809_HPL_Human_Plaque_BR1_TR3_08_Spectrum035641_scans__18388_RTINSECONDS=3063
FN1	28.59	4	1.0256	230.165	Oxidation (M)	K.QM#LCTCLGNGVSCQETAVTQTYGGNSNGEPCVLPFTYNGR.T	P02751	FINC_HUMAN Fibronectin OS=Homo sapiens GN=FN1 PE=1 SV=4	266052	18351	1	1	1	1115.25	4456.95	4	4455.93	1.0256	330	369	0	28.59	14	26	0.032	K	QMLCTCLGNGVSCQETAVTQTYGGNSNGEPCVLPFTYNGR	T		Oxidation (M)	0.0100000000000000000000000000000000000000.0		7	130809_HPL_Human_Plaque_Control07_Spectrum036234_scans__18598_RTINSECONDS=3066
FN1	28.58	4	1.0256	230.165	Oxidation (M)	K.QM#LCTCLGNGVSCQETAVTQTYGGNSNGEPCVLPFTYNGR.T	P02751	FINC_HUMAN Fibronectin OS=Homo sapiens GN=FN1 PE=1 SV=4	266052	19349	1	1	1	1115.25	4456.95	4	4455.93	1.0256	330	369	0	28.58	14	26	0.033	K	QMLCTCLGNGVSCQETAVTQTYGGNSNGEPCVLPFTYNGR	T		Oxidation (M)	0.0100000000000000000000000000000000000000.0		7	130809_HPL_Human_Plaque_BR1_TR3_07_Spectrum036234_scans__18598_RTINSECONDS=3066
FN1	42.35	3	-0.0065	-1.4637	Deamidated (NQ)	K.QMLCTCLGNGVSCQETAVTQTYGGNSN#GEPCVLPFTYNGR.T	P02751	FINC_HUMAN Fibronectin OS=Homo sapiens GN=FN1 PE=1 SV=4	266052	16282	1	1	1	1481.31	4440.91	3	4440.92	-0.0065	330	369	0	42.35	15	25	0.001	K	QMLCTCLGNGVSCQETAVTQTYGGNSNGEPCVLPFTYNGR	T		Deamidated (NQ)	0.0000000000000000000000000020000000000000.0		6	130806_HPL_Human_Plaque_Control11_Spectrum034994_scans__18317_RTINSECONDS=3097	emPAI	0.49
FN1	42.34	3	-0.0065	-1.4637	Deamidated (NQ)	K.QMLCTCLGNGVSCQETAVTQTYGGNSN#GEPCVLPFTYNGR.T	P02751	FINC_HUMAN Fibronectin OS=Homo sapiens GN=FN1 PE=1 SV=4	266052	17805	1	1	1	1481.31	4440.91	3	4440.92	-0.0065	330	369	0	42.34	15	25	0.001	K	QMLCTCLGNGVSCQETAVTQTYGGNSNGEPCVLPFTYNGR	T		Deamidated (NQ)	0.0000000000000000000000000020000000000000.0		6	130806_HPL_Human_Plaque_BR1_TR2_11_Spectrum034994_scans__18317_RTINSECONDS=3097	emPAI	0.49
FN1	16.22	3	2.0047	451.416	Deamidated (NQ)	K.QMLCTCLGNGVSCQETAVTQTYGGNSN#GEPCVLPFTYNGR.T	P02751	FINC_HUMAN Fibronectin OS=Homo sapiens GN=FN1 PE=1 SV=4	266052	14528	1	1	1	1481.98	4442.92	3	4440.92	2.0047	330	369	0	16.22	14	26	0.5	K	QMLCTCLGNGVSCQETAVTQTYGGNSNGEPCVLPFTYNGR	T		Deamidated (NQ)	0.0000000000000000000000000020000000000000.0		4	130801_HPL_Human_Plaque_Sample15_Spectrum032937_scans__17681_RTINSECONDS=3113	emPAI	0.42
FN1	26.29	4	2.0209	455.064	Deamidated (NQ)	K.QMLCTCLGNGVSCQETAVTQTYGGNSN#GEPCVLPFTYNGR.T	P02751	FINC_HUMAN Fibronectin OS=Homo sapiens GN=FN1 PE=1 SV=4	266052	19418	1	1	1	1111.74	4442.94	4	4440.92	2.0208	330	369	0	26.29	15	26	0.054	K	QMLCTCLGNGVSCQETAVTQTYGGNSNGEPCVLPFTYNGR	T		Deamidated (NQ)	0.0000000000000000000000000020000000000000.0		6	130806_HPL_Human_Plaque_BR1_TR2_07_Spectrum038936_scans__21638_RTINSECONDS=3504
FN1	26.01	4	2.0209	455.064	Deamidated (NQ)	K.QMLCTCLGNGVSCQETAVTQTYGGNSN#GEPCVLPFTYNGR.T	P02751	FINC_HUMAN Fibronectin OS=Homo sapiens GN=FN1 PE=1 SV=4	266052	18436	1	1	1	1111.74	4442.94	4	4440.92	2.0208	330	369	0	26.01	14	26	0.057	K	QMLCTCLGNGVSCQETAVTQTYGGNSNGEPCVLPFTYNGR	T		Deamidated (NQ)	0.0000000000000000000000000020000000000000.0		6	130806_HPL_Human_Plaque_Control07_Spectrum038936_scans__21638_RTINSECONDS=3504
FN1	22.24	4	2.0028	450.988	Deamidated (NQ)	K.QMLCTCLGNGVSCQETAVTQTYGGNSN#GEPCVLPFTYNGR.T	P02751	FINC_HUMAN Fibronectin OS=Homo sapiens GN=FN1 PE=1 SV=4	266052	15773	1	1	1	1111.74	4442.92	4	4440.92	2.0028	330	369	0	22.24	18	26	0.12	K	QMLCTCLGNGVSCQETAVTQTYGGNSNGEPCVLPFTYNGR	T		Deamidated (NQ)	0.0000000000000000000000000020000000000000.0		4	130806_HPL_Human_Plaque_Sample14_Spectrum034263_scans__18086_RTINSECONDS=3119	emPAI	0.29
FN1	38.88	3	0.0074	1.6663	Deamidated (NQ)	K.QMLCTCLGNGVSCQETAVTQTYGGNSNGEPCVLPFTYN#GR.T	P02751	FINC_HUMAN Fibronectin OS=Homo sapiens GN=FN1 PE=1 SV=4	266052	15594	1	1	1	1481.32	4440.93	3	4440.92	0.0074	330	369	0	38.88	20	26	0.0028	K	QMLCTCLGNGVSCQETAVTQTYGGNSNGEPCVLPFTYNGR	T		Deamidated (NQ)	0.0000000000000000000000000000000000000200.0		6	130801_HPL_Human_Plaque_Sample12_Spectrum034122_scans__17964_RTINSECONDS=3107	emPAI	0.41
FN1	35.09	3	0.0008	0.1801	Deamidated (NQ)	K.QMLCTCLGNGVSCQETAVTQTYGGNSNGEPCVLPFTYN#GR.T	P02751	FINC_HUMAN Fibronectin OS=Homo sapiens GN=FN1 PE=1 SV=4	266052	16027	1	1	1	1481.31	4440.92	3	4440.92	0.0008	330	369	0	35.09	15	26	0.0065	K	QMLCTCLGNGVSCQETAVTQTYGGNSNGEPCVLPFTYNGR	T		Deamidated (NQ)	0.0000000000000000000000000000000000000200.0		6	130806_HPL_Human_Plaque_Sample12_Spectrum034606_scans__18179_RTINSECONDS=3114	emPAI	0.48
FN1	19.52	3	-0.0036	-0.8106	Deamidated (NQ)	K.QMLCTCLGNGVSCQETAVTQTYGGNSNGEPCVLPFTYN#GR.T	P02751	FINC_HUMAN Fibronectin OS=Homo sapiens GN=FN1 PE=1 SV=4	266052	17415	1	1	1	1481.31	4440.91	3	4440.92	-0.0036	330	369	0	19.52		25	0.21	K	QMLCTCLGNGVSCQETAVTQTYGGNSNGEPCVLPFTYNGR	T		Deamidated (NQ)	0.0000000000000000000000000000000000000200.0		3	130806_HPL_Human_Plaque_BR2_TR2_15_Spectrum033858_scans__18140_RTINSECONDS=3147	emPAI	0.46
FN1	19.51	3	-0.0036	-0.8106	Deamidated (NQ)	K.QMLCTCLGNGVSCQETAVTQTYGGNSNGEPCVLPFTYN#GR.T	P02751	FINC_HUMAN Fibronectin OS=Homo sapiens GN=FN1 PE=1 SV=4	266052	17415	1	1	1	1481.31	4440.91	3	4440.92	-0.0036	330	369	0	19.51		25	0.21	K	QMLCTCLGNGVSCQETAVTQTYGGNSNGEPCVLPFTYNGR	T		Deamidated (NQ)	0.0000000000000000000000000000000000000200.0		3	130806_HPL_Human_Plaque_BR2_TR2_15_Spectrum033858_scans__18140_RTINSECONDS=3147	emPAI	0.46
FN1	37.18	4	-0.0128	-2.8823	Deamidated (NQ)	K.QMLCTCLGNGVSCQETAVTQTYGGNSNGEPCVLPFTYN#GR.T	P02751	FINC_HUMAN Fibronectin OS=Homo sapiens GN=FN1 PE=1 SV=4	266052	14521	1	1	1	1111.23	4440.9	4	4440.92	-0.0128	330	369	0	37.18	16	25	0.0033	K	QMLCTCLGNGVSCQETAVTQTYGGNSNGEPCVLPFTYNGR	T		Deamidated (NQ)	0.0000000000000000000000000000000000000200.0		6	130801_HPL_Human_Plaque_Sample15_Spectrum033022_scans__17786_RTINSECONDS=3129
FN1	28.69	4	0.0194	4.3685	Deamidated (NQ)	K.QMLCTCLGNGVSCQETAVTQTYGGNSNGEPCVLPFTYN#GR.T	P02751	FINC_HUMAN Fibronectin OS=Homo sapiens GN=FN1 PE=1 SV=4	266052	15014	1	1	1	1111.24	4440.94	4	4440.92	0.0194	330	369	0	28.69	14	26	0.032	K	QMLCTCLGNGVSCQETAVTQTYGGNSNGEPCVLPFTYNGR	T		Deamidated (NQ)	0.0000000000000000000000000000000000000200.0		5	130801_HPL_Human_Plaque_Control15_Spectrum033535_scans__17930_RTINSECONDS=3136	emPAI	0.49
FN1	75.08	3	0.0048	1.0811		K.QMLCTCLGNGVSCQETAVTQTYGGNSNGEPCVLPFTYNGR.T	P02751	FINC_HUMAN Fibronectin OS=Homo sapiens GN=FN1 PE=1 SV=4	266052	17518	1	1	1	1480.99	4439.94	3	4439.93	0.0048	330	369	0	75.08	17	27	8.6e-07	K	QMLCTCLGNGVSCQETAVTQTYGGNSNGEPCVLPFTYNGR	T					10	130806_HPL_Human_Plaque_Control08_Spectrum035687_scans__18312_RTINSECONDS=3046
FN1	75.07	3	0.0048	1.0811		K.QMLCTCLGNGVSCQETAVTQTYGGNSNGEPCVLPFTYNGR.T	P02751	FINC_HUMAN Fibronectin OS=Homo sapiens GN=FN1 PE=1 SV=4	266052	18685	1	1	1	1480.99	4439.94	3	4439.93	0.0048	330	369	0	75.07	18	27	8.6e-07	K	QMLCTCLGNGVSCQETAVTQTYGGNSNGEPCVLPFTYNGR	T					10	130806_HPL_Human_Plaque_BR1_TR2_08_Spectrum035687_scans__18312_RTINSECONDS=3046
FN1	62.43	3	0.0034	0.7658		K.QMLCTCLGNGVSCQETAVTQTYGGNSNGEPCVLPFTYNGR.T	P02751	FINC_HUMAN Fibronectin OS=Homo sapiens GN=FN1 PE=1 SV=4	266052	18415	1	1	1	1480.99	4439.94	3	4439.93	0.0034	330	369	0	62.43	16	27	1.6e-05	K	QMLCTCLGNGVSCQETAVTQTYGGNSNGEPCVLPFTYNGR	T					10	130806_HPL_Human_Plaque_Control07_Spectrum036344_scans__18547_RTINSECONDS=3044
FN1	60.85	3	0.007	1.5766		K.QMLCTCLGNGVSCQETAVTQTYGGNSNGEPCVLPFTYNGR.T	P02751	FINC_HUMAN Fibronectin OS=Homo sapiens GN=FN1 PE=1 SV=4	266052	17277	1	1	1	1480.99	4439.94	3	4439.93	0.007	330	369	0	60.85	16	27	2.2e-05	K	QMLCTCLGNGVSCQETAVTQTYGGNSNGEPCVLPFTYNGR	T					8	130809_HPL_Human_Plaque_Sample08_Spectrum035771_scans__18347_RTINSECONDS=3051
FN1	60.33	3	-0.0032	-0.7207		K.QMLCTCLGNGVSCQETAVTQTYGGNSNGEPCVLPFTYNGR.T	P02751	FINC_HUMAN Fibronectin OS=Homo sapiens GN=FN1 PE=1 SV=4	266052	18218	1	1	1	1480.98	4439.93	3	4439.93	-0.0032	330	369	0	60.33	18	26	2.2e-05	K	QMLCTCLGNGVSCQETAVTQTYGGNSNGEPCVLPFTYNGR	T					8	130801_HPL_Human_Plaque_BR1_TR1_08_Spectrum034900_scans__18013_RTINSECONDS=3043
FN1	51.54	3	0.0041	0.9234		K.QMLCTCLGNGVSCQETAVTQTYGGNSNGEPCVLPFTYNGR.T	P02751	FINC_HUMAN Fibronectin OS=Homo sapiens GN=FN1 PE=1 SV=4	266052	18257	1	1	1	1480.99	4439.94	3	4439.93	0.0041	330	369	0	51.54	16	27	0.00019	K	QMLCTCLGNGVSCQETAVTQTYGGNSNGEPCVLPFTYNGR	T					8	130806_HPL_Human_Plaque_Sample07_Spectrum036046_scans__18463_RTINSECONDS=3056
FN1	51.4	3	0.0012	0.2703		K.QMLCTCLGNGVSCQETAVTQTYGGNSNGEPCVLPFTYNGR.T	P02751	FINC_HUMAN Fibronectin OS=Homo sapiens GN=FN1 PE=1 SV=4	266052	17734	1	1	1	1480.99	4439.94	3	4439.93	0.0012	330	369	0	51.4	16	27	0.00019	K	QMLCTCLGNGVSCQETAVTQTYGGNSNGEPCVLPFTYNGR	T					9	130801_HPL_Human_Plaque_Sample07_Spectrum035169_scans__18054_RTINSECONDS=3039
FN1	49.64	3	0.0012	0.2703		K.QMLCTCLGNGVSCQETAVTQTYGGNSNGEPCVLPFTYNGR.T	P02751	FINC_HUMAN Fibronectin OS=Homo sapiens GN=FN1 PE=1 SV=4	266052	19309	1	1	1	1480.99	4439.94	3	4439.93	0.0012	330	369	0	49.64	18	27	0.00029	K	QMLCTCLGNGVSCQETAVTQTYGGNSNGEPCVLPFTYNGR	T					9	130809_HPL_Human_Plaque_BR1_TR3_07_Spectrum036227_scans__18590_RTINSECONDS=3065
FN1	48.18	3	0.0012	0.2703		K.QMLCTCLGNGVSCQETAVTQTYGGNSNGEPCVLPFTYNGR.T	P02751	FINC_HUMAN Fibronectin OS=Homo sapiens GN=FN1 PE=1 SV=4	266052	18313	1	1	1	1480.99	4439.94	3	4439.93	0.0012	330	369	0	48.18	16	27	0.0004	K	QMLCTCLGNGVSCQETAVTQTYGGNSNGEPCVLPFTYNGR	T					9	130809_HPL_Human_Plaque_Control07_Spectrum036227_scans__18590_RTINSECONDS=3065
FN1	47.17	3	-0.0032	-0.7207		K.QMLCTCLGNGVSCQETAVTQTYGGNSNGEPCVLPFTYNGR.T	P02751	FINC_HUMAN Fibronectin OS=Homo sapiens GN=FN1 PE=1 SV=4	266052	16996	1	1	1	1480.98	4439.93	3	4439.93	-0.0032	330	369	0	47.17	15	26	0.00046	K	QMLCTCLGNGVSCQETAVTQTYGGNSNGEPCVLPFTYNGR	T					8	130801_HPL_Human_Plaque_Control08_Spectrum034900_scans__18013_RTINSECONDS=3043
FN1	46.55	3	0.0008	0.1802		K.QMLCTCLGNGVSCQETAVTQTYGGNSNGEPCVLPFTYNGR.T	P02751	FINC_HUMAN Fibronectin OS=Homo sapiens GN=FN1 PE=1 SV=4	266052	16783	1	1	1	1480.99	4439.93	3	4439.93	0.0008	330	369	0	46.55	15	27	0.00058	K	QMLCTCLGNGVSCQETAVTQTYGGNSNGEPCVLPFTYNGR	T					7	130801_HPL_Human_Plaque_Sample08_Spectrum034320_scans__17815_RTINSECONDS=3052
FN1	44.56	3	0.0081	1.8244		K.QMLCTCLGNGVSCQETAVTQTYGGNSNGEPCVLPFTYNGR.T	P02751	FINC_HUMAN Fibronectin OS=Homo sapiens GN=FN1 PE=1 SV=4	266052	17321	1	1	1	1480.99	4439.94	3	4439.93	0.0081	330	369	0	44.56	15	27	0.00097	K	QMLCTCLGNGVSCQETAVTQTYGGNSNGEPCVLPFTYNGR	T					7	130806_HPL_Human_Plaque_Sample08_Spectrum035250_scans__18252_RTINSECONDS=3066
FN1	44.28	3	0.0015	0.3378		K.QMLCTCLGNGVSCQETAVTQTYGGNSNGEPCVLPFTYNGR.T	P02751	FINC_HUMAN Fibronectin OS=Homo sapiens GN=FN1 PE=1 SV=4	266052	18210	1	1	1	1480.99	4439.94	3	4439.93	0.0015	330	369	0	44.28	15	27	0.00098	K	QMLCTCLGNGVSCQETAVTQTYGGNSNGEPCVLPFTYNGR	T					8	130809_HPL_Human_Plaque_Sample07_Spectrum036189_scans__18463_RTINSECONDS=3047
FN1	44.27	3	0.0015	0.3378		K.QMLCTCLGNGVSCQETAVTQTYGGNSNGEPCVLPFTYNGR.T	P02751	FINC_HUMAN Fibronectin OS=Homo sapiens GN=FN1 PE=1 SV=4	266052	19306	1	1	1	1480.99	4439.94	3	4439.93	0.0015	330	369	0	44.27	17	27	0.00098	K	QMLCTCLGNGVSCQETAVTQTYGGNSNGEPCVLPFTYNGR	T					8	130809_HPL_Human_Plaque_BR2_TR3_07_Spectrum036189_scans__18463_RTINSECONDS=3047
FN1	42.88	3	0.0019	0.4279		K.QMLCTCLGNGVSCQETAVTQTYGGNSNGEPCVLPFTYNGR.T	P02751	FINC_HUMAN Fibronectin OS=Homo sapiens GN=FN1 PE=1 SV=4	266052	18069	1	1	1	1480.99	4439.94	3	4439.93	0.0019	330	369	0	42.88	15	27	0.0014	K	QMLCTCLGNGVSCQETAVTQTYGGNSNGEPCVLPFTYNGR	T					7	130801_HPL_Human_Plaque_Control07_Spectrum035836_scans__18350_RTINSECONDS=3040
FN1	42.77	3	0.0092	2.0721		K.QMLCTCLGNGVSCQETAVTQTYGGNSNGEPCVLPFTYNGR.T	P02751	FINC_HUMAN Fibronectin OS=Homo sapiens GN=FN1 PE=1 SV=4	266052	18258	1	1	1	1480.99	4439.94	3	4439.93	0.0092	330	369	0	42.77	15	27	0.0015	K	QMLCTCLGNGVSCQETAVTQTYGGNSNGEPCVLPFTYNGR	T					7	130806_HPL_Human_Plaque_Sample07_Spectrum038614_scans__21548_RTINSECONDS=3516
FN1	42.76	3	0.0092	2.0721		K.QMLCTCLGNGVSCQETAVTQTYGGNSNGEPCVLPFTYNGR.T	P02751	FINC_HUMAN Fibronectin OS=Homo sapiens GN=FN1 PE=1 SV=4	266052	19307	1	1	1	1480.99	4439.94	3	4439.93	0.0092	330	369	0	42.76	15	27	0.0015	K	QMLCTCLGNGVSCQETAVTQTYGGNSNGEPCVLPFTYNGR	T					7	130806_HPL_Human_Plaque_BR2_TR2_07_Spectrum038614_scans__21548_RTINSECONDS=3516
FN1	41.92	3	-0.0007	-0.1577		K.QMLCTCLGNGVSCQETAVTQTYGGNSNGEPCVLPFTYNGR.T	P02751	FINC_HUMAN Fibronectin OS=Homo sapiens GN=FN1 PE=1 SV=4	266052	15508	1	1	1	1480.98	4439.93	3	4439.93	-0.0007	330	369	0	41.92	15	26	0.0016	K	QMLCTCLGNGVSCQETAVTQTYGGNSNGEPCVLPFTYNGR	T					8	130809_HPL_Human_Plaque_Control15_Spectrum035917_scans__20600_RTINSECONDS=3515
FN1	39.37	3	0.0012	0.2703		K.QMLCTCLGNGVSCQETAVTQTYGGNSNGEPCVLPFTYNGR.T	P02751	FINC_HUMAN Fibronectin OS=Homo sapiens GN=FN1 PE=1 SV=4	266052	17447	1	1	1	1480.99	4439.94	3	4439.93	0.0012	330	369	0	39.37	15	27	0.0031	K	QMLCTCLGNGVSCQETAVTQTYGGNSNGEPCVLPFTYNGR	T					7	130806_HPL_Human_Plaque_BR1_TR2_15_Spectrum035849_scans__20578_RTINSECONDS=3517
FN1	36.72	3	0.0052	1.1712		K.QMLCTCLGNGVSCQETAVTQTYGGNSNGEPCVLPFTYNGR.T	P02751	FINC_HUMAN Fibronectin OS=Homo sapiens GN=FN1 PE=1 SV=4	266052	16993	1	1	1	1480.99	4439.94	3	4439.93	0.0052	330	369	0	36.72	15	27	0.0058	K	QMLCTCLGNGVSCQETAVTQTYGGNSNGEPCVLPFTYNGR	T					7	130801_HPL_Human_Plaque_BR1_TR1_15_Spectrum035278_scans__20368_RTINSECONDS=3508
FN1	36.68	3	0.0052	1.1712		K.QMLCTCLGNGVSCQETAVTQTYGGNSNGEPCVLPFTYNGR.T	P02751	FINC_HUMAN Fibronectin OS=Homo sapiens GN=FN1 PE=1 SV=4	266052	15008	1	1	1	1480.99	4439.94	3	4439.93	0.0052	330	369	0	36.68	15	27	0.0059	K	QMLCTCLGNGVSCQETAVTQTYGGNSNGEPCVLPFTYNGR	T					7	130801_HPL_Human_Plaque_Control15_Spectrum035278_scans__20368_RTINSECONDS=3508
FN1	35.11	3	2.0098	452.664		K.QMLCTCLGNGVSCQETAVTQTYGGNSNGEPCVLPFTYNGR.T	P02751	FINC_HUMAN Fibronectin OS=Homo sapiens GN=FN1 PE=1 SV=4	266052	18077	1	1	1	1481.66	4441.94	3	4439.93	2.0098	330	369	0	35.11	15	26	0.0072	K	QMLCTCLGNGVSCQETAVTQTYGGNSNGEPCVLPFTYNGR	T					6	130801_HPL_Human_Plaque_Control07_Spectrum038398_scans__21439_RTINSECONDS=3499
FN1	35.1	3	0.0015	0.3378		K.QMLCTCLGNGVSCQETAVTQTYGGNSNGEPCVLPFTYNGR.T	P02751	FINC_HUMAN Fibronectin OS=Homo sapiens GN=FN1 PE=1 SV=4	266052	17491	1	1	1	1480.99	4439.94	3	4439.93	0.0015	330	369	0	35.1	15	27	0.0081	K	QMLCTCLGNGVSCQETAVTQTYGGNSNGEPCVLPFTYNGR	T					8	130809_HPL_Human_Plaque_Control08_Spectrum035635_scans__18381_RTINSECONDS=3062
FN1	34.06	3	-0.0146	-3.2883		K.QMLCTCLGNGVSCQETAVTQTYGGNSNGEPCVLPFTYNGR.T	P02751	FINC_HUMAN Fibronectin OS=Homo sapiens GN=FN1 PE=1 SV=4	266052	17732	1	1	1	1480.98	4439.92	3	4439.93	-0.0146	330	369	0	34.06	15	26	0.0083	K	QMLCTCLGNGVSCQETAVTQTYGGNSNGEPCVLPFTYNGR	T					6	130801_HPL_Human_Plaque_Sample07_Spectrum037728_scans__21136_RTINSECONDS=3501
FN1	31.85	3	-0.0003	-0.0676		K.QMLCTCLGNGVSCQETAVTQTYGGNSNGEPCVLPFTYNGR.T	P02751	FINC_HUMAN Fibronectin OS=Homo sapiens GN=FN1 PE=1 SV=4	266052	18208	1	1	1	1480.99	4439.93	3	4439.93	-0.0003	330	369	0	31.85	14	26	0.016	K	QMLCTCLGNGVSCQETAVTQTYGGNSNGEPCVLPFTYNGR	T					7	130809_HPL_Human_Plaque_Sample07_Spectrum038762_scans__21586_RTINSECONDS=3515
FN1	31.73	3	0.011	2.4775		K.QMLCTCLGNGVSCQETAVTQTYGGNSNGEPCVLPFTYNGR.T	P02751	FINC_HUMAN Fibronectin OS=Homo sapiens GN=FN1 PE=1 SV=4	266052	18314	1	1	1	1480.99	4439.94	3	4439.93	0.011	330	369	0	31.73	14	27	0.018	K	QMLCTCLGNGVSCQETAVTQTYGGNSNGEPCVLPFTYNGR	T					6	130809_HPL_Human_Plaque_Control07_Spectrum038794_scans__21683_RTINSECONDS=3525
FN1	30.67	3	0.0012	0.2703		K.QMLCTCLGNGVSCQETAVTQTYGGNSNGEPCVLPFTYNGR.T	P02751	FINC_HUMAN Fibronectin OS=Homo sapiens GN=FN1 PE=1 SV=4	266052	17490	1	1	1	1480.99	4439.94	3	4439.93	0.0012	330	369	0	30.67	18	27	0.023	K	QMLCTCLGNGVSCQETAVTQTYGGNSNGEPCVLPFTYNGR	T					6	130809_HPL_Human_Plaque_Control08_Spectrum038130_scans__21468_RTINSECONDS=3525
FN1	29.28	3	0.0004	0.0901		K.QMLCTCLGNGVSCQETAVTQTYGGNSNGEPCVLPFTYNGR.T	P02751	FINC_HUMAN Fibronectin OS=Homo sapiens GN=FN1 PE=1 SV=4	266052	19393	1	1	1	1480.99	4439.93	3	4439.93	0.0004	330	369	0	29.28	14	27	0.03	K	QMLCTCLGNGVSCQETAVTQTYGGNSNGEPCVLPFTYNGR	T					6	130806_HPL_Human_Plaque_BR1_TR2_07_Spectrum038953_scans__21658_RTINSECONDS=3507
FN1	28.5	3	0.0019	0.4279		K.QMLCTCLGNGVSCQETAVTQTYGGNSNGEPCVLPFTYNGR.T	P02751	FINC_HUMAN Fibronectin OS=Homo sapiens GN=FN1 PE=1 SV=4	266052	15253	1	1	1	1480.99	4439.94	3	4439.93	0.0019	330	369	0	28.5	14	27	0.038	K	QMLCTCLGNGVSCQETAVTQTYGGNSNGEPCVLPFTYNGR	T					8	130806_HPL_Human_Plaque_Sample15_Spectrum035665_scans__20548_RTINSECONDS=3517	emPAI	0.46
FN1	27.76	3	0.9855	221.963		K.QMLCTCLGNGVSCQETAVTQTYGGNSNGEPCVLPFTYNGR.T	P02751	FINC_HUMAN Fibronectin OS=Homo sapiens GN=FN1 PE=1 SV=4	266052	15603	1	1	1	1481.31	4440.92	3	4439.93	0.9855	330	369	0	27.76	14	26	0.035	K	QMLCTCLGNGVSCQETAVTQTYGGNSNGEPCVLPFTYNGR	T					5	130809_HPL_Human_Plaque_Sample11_Spectrum034889_scans__18305_RTINSECONDS=3097	emPAI	0.48
FN1	26.95	3	0.0004	0.0901		K.QMLCTCLGNGVSCQETAVTQTYGGNSNGEPCVLPFTYNGR.T	P02751	FINC_HUMAN Fibronectin OS=Homo sapiens GN=FN1 PE=1 SV=4	266052	18413	1	1	1	1480.99	4439.93	3	4439.93	0.0004	330	369	0	26.95	14	27	0.051	K	QMLCTCLGNGVSCQETAVTQTYGGNSNGEPCVLPFTYNGR	T					7	130806_HPL_Human_Plaque_Control07_Spectrum038953_scans__21658_RTINSECONDS=3507
FN1	25.75	3	0.994	223.877		K.QMLCTCLGNGVSCQETAVTQTYGGNSNGEPCVLPFTYNGR.T	P02751	FINC_HUMAN Fibronectin OS=Homo sapiens GN=FN1 PE=1 SV=4	266052	15620	1	1	1	1481.32	4440.93	3	4439.93	0.994	330	369	0	25.75	14	26	0.058	K	QMLCTCLGNGVSCQETAVTQTYGGNSNGEPCVLPFTYNGR	T					5	130801_HPL_Human_Plaque_Control11_Spectrum034241_scans__18031_RTINSECONDS=3092	emPAI	0.49
FN1	25.7	3	0.9822	221.22		K.QMLCTCLGNGVSCQETAVTQTYGGNSNGEPCVLPFTYNGR.T	P02751	FINC_HUMAN Fibronectin OS=Homo sapiens GN=FN1 PE=1 SV=4	266052	15012	1	1	1	1481.31	4440.92	3	4439.93	0.9822	330	369	0	25.7	14	25	0.053	K	QMLCTCLGNGVSCQETAVTQTYGGNSNGEPCVLPFTYNGR	T					4	130801_HPL_Human_Plaque_Control15_Spectrum033445_scans__17814_RTINSECONDS=3118
FN1	25.3	3	-0.0025	-0.5631		K.QMLCTCLGNGVSCQETAVTQTYGGNSNGEPCVLPFTYNGR.T	P02751	FINC_HUMAN Fibronectin OS=Homo sapiens GN=FN1 PE=1 SV=4	266052	17442	1	1	1	1480.98	4439.93	3	4439.93	-0.0025	330	369	0	25.3	14	26	0.072	K	QMLCTCLGNGVSCQETAVTQTYGGNSNGEPCVLPFTYNGR	T					7	130809_HPL_Human_Plaque_BR2_TR3_15_Spectrum035806_scans__20581_RTINSECONDS=3513
FN1	24.1	3	-0.0025	-0.5631		K.QMLCTCLGNGVSCQETAVTQTYGGNSNGEPCVLPFTYNGR.T	P02751	FINC_HUMAN Fibronectin OS=Homo sapiens GN=FN1 PE=1 SV=4	266052	14997	1	1	1	1480.98	4439.93	3	4439.93	-0.0025	330	369	0	24.1	14	26	0.095	K	QMLCTCLGNGVSCQETAVTQTYGGNSNGEPCVLPFTYNGR	T					7	130809_HPL_Human_Plaque_Sample15_Spectrum035806_scans__20581_RTINSECONDS=3513
FN1	19.43	3	-0.0212	-4.7748		K.QMLCTCLGNGVSCQETAVTQTYGGNSNGEPCVLPFTYNGR.T	P02751	FINC_HUMAN Fibronectin OS=Homo sapiens GN=FN1 PE=1 SV=4	266052	15507	1	1	1	1480.98	4439.91	3	4439.93	-0.0212	330	369	0	19.43	14	25	0.2	K	QMLCTCLGNGVSCQETAVTQTYGGNSNGEPCVLPFTYNGR	T					4	130809_HPL_Human_Plaque_Control15_Spectrum035067_scans__19456_RTINSECONDS=3340
FN1	19.2	3	-0.0007	-0.1577		K.QMLCTCLGNGVSCQETAVTQTYGGNSNGEPCVLPFTYNGR.T	P02751	FINC_HUMAN Fibronectin OS=Homo sapiens GN=FN1 PE=1 SV=4	266052	18906	1	1	1	1480.98	4439.93	3	4439.93	-0.0007	330	369	0	19.2		26	0.3	K	QMLCTCLGNGVSCQETAVTQTYGGNSNGEPCVLPFTYNGR	T					3	130806_HPL_Human_Plaque_Control06_Spectrum037231_scans__18866_RTINSECONDS=3048
FN1	16.23	3	-0.0102	-2.2973		K.QMLCTCLGNGVSCQETAVTQTYGGNSNGEPCVLPFTYNGR.T	P02751	FINC_HUMAN Fibronectin OS=Homo sapiens GN=FN1 PE=1 SV=4	266052	18417	1	1	1	1480.98	4439.92	3	4439.93	-0.0102	330	369	0	16.23		26	0.51	K	QMLCTCLGNGVSCQETAVTQTYGGNSNGEPCVLPFTYNGR	T					3	130806_HPL_Human_Plaque_Sample06_Spectrum036415_scans__18659_RTINSECONDS=3059
FN1	15.54	3	1.0009	225.431		K.QMLCTCLGNGVSCQETAVTQTYGGNSNGEPCVLPFTYNGR.T	P02751	FINC_HUMAN Fibronectin OS=Homo sapiens GN=FN1 PE=1 SV=4	266052	15499	1	1	1	1481.32	4440.93	3	4439.93	1.0009	330	369	0	15.54	13	26	0.64	K	QMLCTCLGNGVSCQETAVTQTYGGNSNGEPCVLPFTYNGR	T					3	130801_HPL_Human_Plaque_Control14_Spectrum033846_scans__17859_RTINSECONDS=3109	emPAI	0.32
FN1	68.34	4	-0.001	-0.2252		K.QMLCTCLGNGVSCQETAVTQTYGGNSNGEPCVLPFTYNGR.T	P02751	FINC_HUMAN Fibronectin OS=Homo sapiens GN=FN1 PE=1 SV=4	266052	18068	1	1	1	1110.99	4439.93	4	4439.93	-0.001	330	369	0	68.34	17	26	3.6e-06	K	QMLCTCLGNGVSCQETAVTQTYGGNSNGEPCVLPFTYNGR	T					20	130801_HPL_Human_Plaque_Control07_Spectrum035837_scans__18351_RTINSECONDS=3040
FN1	68.33	4	-0.001	-0.2252		K.QMLCTCLGNGVSCQETAVTQTYGGNSNGEPCVLPFTYNGR.T	P02751	FINC_HUMAN Fibronectin OS=Homo sapiens GN=FN1 PE=1 SV=4	266052	19085	1	1	1	1110.99	4439.93	4	4439.93	-0.001	330	369	0	68.33	18	26	3.6e-06	K	QMLCTCLGNGVSCQETAVTQTYGGNSNGEPCVLPFTYNGR	T					20	130801_HPL_Human_Plaque_BR1_TR1_07_Spectrum035837_scans__18351_RTINSECONDS=3040
FN1	67.57	4	-0.0025	-0.5631		K.QMLCTCLGNGVSCQETAVTQTYGGNSNGEPCVLPFTYNGR.T	P02751	FINC_HUMAN Fibronectin OS=Homo sapiens GN=FN1 PE=1 SV=4	266052	18684	1	1	1	1110.99	4439.93	4	4439.93	-0.0025	330	369	0	67.57	17	26	4.3e-06	K	QMLCTCLGNGVSCQETAVTQTYGGNSNGEPCVLPFTYNGR	T					18	130806_HPL_Human_Plaque_BR1_TR2_08_Spectrum035675_scans__18295_RTINSECONDS=3043
FN1	62.78	4	0.001	0.2252		K.QMLCTCLGNGVSCQETAVTQTYGGNSNGEPCVLPFTYNGR.T	P02751	FINC_HUMAN Fibronectin OS=Homo sapiens GN=FN1 PE=1 SV=4	266052	18209	1	1	1	1110.99	4439.93	4	4439.93	0.001	330	369	0	62.78	16	27	1.4e-05	K	QMLCTCLGNGVSCQETAVTQTYGGNSNGEPCVLPFTYNGR	T					18	130809_HPL_Human_Plaque_Sample07_Spectrum036199_scans__18474_RTINSECONDS=3049
FN1	62.77	4	0.001	0.2252		K.QMLCTCLGNGVSCQETAVTQTYGGNSNGEPCVLPFTYNGR.T	P02751	FINC_HUMAN Fibronectin OS=Homo sapiens GN=FN1 PE=1 SV=4	266052	19305	1	1	1	1110.99	4439.93	4	4439.93	0.001	330	369	0	62.77	16	27	1.4e-05	K	QMLCTCLGNGVSCQETAVTQTYGGNSNGEPCVLPFTYNGR	T					18	130809_HPL_Human_Plaque_BR2_TR3_07_Spectrum036199_scans__18474_RTINSECONDS=3049
FN1	61.06	4	0.001	0.2252		K.QMLCTCLGNGVSCQETAVTQTYGGNSNGEPCVLPFTYNGR.T	P02751	FINC_HUMAN Fibronectin OS=Homo sapiens GN=FN1 PE=1 SV=4	266052	18256	1	1	1	1110.99	4439.93	4	4439.93	0.001	330	369	0	61.06	16	27	2.1e-05	K	QMLCTCLGNGVSCQETAVTQTYGGNSNGEPCVLPFTYNGR	T					18	130806_HPL_Human_Plaque_Sample07_Spectrum036047_scans__18464_RTINSECONDS=3056
FN1	54.27	4	-0.0025	-0.5631		K.QMLCTCLGNGVSCQETAVTQTYGGNSNGEPCVLPFTYNGR.T	P02751	FINC_HUMAN Fibronectin OS=Homo sapiens GN=FN1 PE=1 SV=4	266052	17517	1	1	1	1110.99	4439.93	4	4439.93	-0.0025	330	369	0	54.27	16	26	9.1e-05	K	QMLCTCLGNGVSCQETAVTQTYGGNSNGEPCVLPFTYNGR	T					17	130806_HPL_Human_Plaque_Control08_Spectrum035675_scans__18295_RTINSECONDS=3043
FN1	53.5	4	0.0019	0.4279		K.QMLCTCLGNGVSCQETAVTQTYGGNSNGEPCVLPFTYNGR.T	P02751	FINC_HUMAN Fibronectin OS=Homo sapiens GN=FN1 PE=1 SV=4	266052	19394	1	1	1	1110.99	4439.94	4	4439.93	0.0019	330	369	0	53.5	16	27	0.00012	K	QMLCTCLGNGVSCQETAVTQTYGGNSNGEPCVLPFTYNGR	T					18	130806_HPL_Human_Plaque_BR1_TR2_07_Spectrum036346_scans__18549_RTINSECONDS=3044
FN1	52.43	4	1.9941	449.128		K.QMLCTCLGNGVSCQETAVTQTYGGNSNGEPCVLPFTYNGR.T	P02751	FINC_HUMAN Fibronectin OS=Homo sapiens GN=FN1 PE=1 SV=4	266052	18228	1	1	1	1111.49	4441.93	4	4439.93	1.9941	330	369	0	52.43	16	26	0.00013	K	QMLCTCLGNGVSCQETAVTQTYGGNSNGEPCVLPFTYNGR	T					20	130801_HPL_Human_Plaque_BR1_TR1_08_Spectrum034887_scans__17997_RTINSECONDS=3041
FN1	52.4	4	1.9941	449.128		K.QMLCTCLGNGVSCQETAVTQTYGGNSNGEPCVLPFTYNGR.T	P02751	FINC_HUMAN Fibronectin OS=Homo sapiens GN=FN1 PE=1 SV=4	266052	17004	1	1	1	1111.49	4441.93	4	4439.93	1.9941	330	369	0	52.4	16	26	0.00013	K	QMLCTCLGNGVSCQETAVTQTYGGNSNGEPCVLPFTYNGR	T					20	130801_HPL_Human_Plaque_Control08_Spectrum034887_scans__17997_RTINSECONDS=3041
FN1	48.01	4	-0.001	-0.2252		K.QMLCTCLGNGVSCQETAVTQTYGGNSNGEPCVLPFTYNGR.T	P02751	FINC_HUMAN Fibronectin OS=Homo sapiens GN=FN1 PE=1 SV=4	266052	19308	1	1	1	1110.99	4439.93	4	4439.93	-0.001	330	369	0	48.01	16	26	0.00039	K	QMLCTCLGNGVSCQETAVTQTYGGNSNGEPCVLPFTYNGR	T					15	130809_HPL_Human_Plaque_BR1_TR3_07_Spectrum036216_scans__18578_RTINSECONDS=3063
FN1	46.14	4	-0.001	-0.2252		K.QMLCTCLGNGVSCQETAVTQTYGGNSNGEPCVLPFTYNGR.T	P02751	FINC_HUMAN Fibronectin OS=Homo sapiens GN=FN1 PE=1 SV=4	266052	18312	1	1	1	1110.99	4439.93	4	4439.93	-0.001	330	369	0	46.14	15	26	0.00059	K	QMLCTCLGNGVSCQETAVTQTYGGNSNGEPCVLPFTYNGR	T					17	130809_HPL_Human_Plaque_Control07_Spectrum036216_scans__18578_RTINSECONDS=3063
FN1	45.99	4	0	0		K.QMLCTCLGNGVSCQETAVTQTYGGNSNGEPCVLPFTYNGR.T	P02751	FINC_HUMAN Fibronectin OS=Homo sapiens GN=FN1 PE=1 SV=4	266052	18826	1	1	1	1110.99	4439.93	4	4439.93	0	330	369	0	45.99	15	26	0.00063	K	QMLCTCLGNGVSCQETAVTQTYGGNSNGEPCVLPFTYNGR	T					15	130801_HPL_Human_Plaque_BR2_TR1_07_Spectrum035179_scans__18067_RTINSECONDS=3041
FN1	44.58	4	0.0019	0.4279		K.QMLCTCLGNGVSCQETAVTQTYGGNSNGEPCVLPFTYNGR.T	P02751	FINC_HUMAN Fibronectin OS=Homo sapiens GN=FN1 PE=1 SV=4	266052	18414	1	1	1	1110.99	4439.94	4	4439.93	0.0019	330	369	0	44.58	15	27	0.00093	K	QMLCTCLGNGVSCQETAVTQTYGGNSNGEPCVLPFTYNGR	T					18	130806_HPL_Human_Plaque_Control07_Spectrum036346_scans__18549_RTINSECONDS=3044
FN1	43.44	4	0	0		K.QMLCTCLGNGVSCQETAVTQTYGGNSNGEPCVLPFTYNGR.T	P02751	FINC_HUMAN Fibronectin OS=Homo sapiens GN=FN1 PE=1 SV=4	266052	17733	1	1	1	1110.99	4439.93	4	4439.93	0	330	369	0	43.44	15	26	0.0011	K	QMLCTCLGNGVSCQETAVTQTYGGNSNGEPCVLPFTYNGR	T					14	130801_HPL_Human_Plaque_Sample07_Spectrum035179_scans__18067_RTINSECONDS=3041
FN1	38.81	4	0.0005	0.1126		K.QMLCTCLGNGVSCQETAVTQTYGGNSNGEPCVLPFTYNGR.T	P02751	FINC_HUMAN Fibronectin OS=Homo sapiens GN=FN1 PE=1 SV=4	266052	18623	1	1	1	1110.99	4439.93	4	4439.93	0.0004	330	369	0	38.81	15	27	0.0034	K	QMLCTCLGNGVSCQETAVTQTYGGNSNGEPCVLPFTYNGR	T					17	130809_HPL_Human_Plaque_BR1_TR3_08_Spectrum035636_scans__18382_RTINSECONDS=3063
FN1	36.36	4	0.0005	0.1126		K.QMLCTCLGNGVSCQETAVTQTYGGNSNGEPCVLPFTYNGR.T	P02751	FINC_HUMAN Fibronectin OS=Homo sapiens GN=FN1 PE=1 SV=4	266052	17489	1	1	1	1110.99	4439.93	4	4439.93	0.0004	330	369	0	36.36	15	27	0.0059	K	QMLCTCLGNGVSCQETAVTQTYGGNSNGEPCVLPFTYNGR	T					16	130809_HPL_Human_Plaque_Control08_Spectrum035636_scans__18382_RTINSECONDS=3063
FN1	34.15	4	0.0024	0.5405		K.QMLCTCLGNGVSCQETAVTQTYGGNSNGEPCVLPFTYNGR.T	P02751	FINC_HUMAN Fibronectin OS=Homo sapiens GN=FN1 PE=1 SV=4	266052	16872	1	1	1	1110.99	4439.94	4	4439.93	0.0024	330	369	0	34.15	15	27	0.01	K	QMLCTCLGNGVSCQETAVTQTYGGNSNGEPCVLPFTYNGR	T					8	130801_HPL_Human_Plaque_BR2_TR1_15_Spectrum034787_scans__20192_RTINSECONDS=3499
FN1	33.41	4	0	0		K.QMLCTCLGNGVSCQETAVTQTYGGNSNGEPCVLPFTYNGR.T	P02751	FINC_HUMAN Fibronectin OS=Homo sapiens GN=FN1 PE=1 SV=4	266052	17445	1	1	1	1110.99	4439.93	4	4439.93	0	330	369	0	33.41	15	26	0.011	K	QMLCTCLGNGVSCQETAVTQTYGGNSNGEPCVLPFTYNGR	T					9	130809_HPL_Human_Plaque_BR2_TR3_15_Spectrum035807_scans__20582_RTINSECONDS=3514	emPAI	0.39
FN1	33.1	4	0.0049	1.1036		K.QMLCTCLGNGVSCQETAVTQTYGGNSNGEPCVLPFTYNGR.T	P02751	FINC_HUMAN Fibronectin OS=Homo sapiens GN=FN1 PE=1 SV=4	266052	17449	1	1	1	1110.99	4439.94	4	4439.93	0.0048	330	369	0	33.1	15	27	0.014	K	QMLCTCLGNGVSCQETAVTQTYGGNSNGEPCVLPFTYNGR	T					9	130806_HPL_Human_Plaque_BR1_TR2_15_Spectrum035843_scans__20571_RTINSECONDS=3516
FN1	32.09	4	0	0		K.QMLCTCLGNGVSCQETAVTQTYGGNSNGEPCVLPFTYNGR.T	P02751	FINC_HUMAN Fibronectin OS=Homo sapiens GN=FN1 PE=1 SV=4	266052	15000	1	1	1	1110.99	4439.93	4	4439.93	0	330	369	0	32.09	15	26	0.015	K	QMLCTCLGNGVSCQETAVTQTYGGNSNGEPCVLPFTYNGR	T					9	130809_HPL_Human_Plaque_Sample15_Spectrum035807_scans__20582_RTINSECONDS=3514	emPAI	0.41
FN1	31.88	4	0.0049	1.1036		K.QMLCTCLGNGVSCQETAVTQTYGGNSNGEPCVLPFTYNGR.T	P02751	FINC_HUMAN Fibronectin OS=Homo sapiens GN=FN1 PE=1 SV=4	266052	17449	1	1	1	1110.99	4439.94	4	4439.93	0.0048	330	369	0	31.88	14	27	0.018	K	QMLCTCLGNGVSCQETAVTQTYGGNSNGEPCVLPFTYNGR	T					9	130806_HPL_Human_Plaque_BR1_TR2_15_Spectrum035843_scans__20571_RTINSECONDS=3516
FN1	31.44	4	0.0024	0.5405		K.QMLCTCLGNGVSCQETAVTQTYGGNSNGEPCVLPFTYNGR.T	P02751	FINC_HUMAN Fibronectin OS=Homo sapiens GN=FN1 PE=1 SV=4	266052	14519	1	1	1	1110.99	4439.94	4	4439.93	0.0024	330	369	0	31.44	14	27	0.019	K	QMLCTCLGNGVSCQETAVTQTYGGNSNGEPCVLPFTYNGR	T					8	130801_HPL_Human_Plaque_Sample15_Spectrum034787_scans__20192_RTINSECONDS=3499
FN1	29.86	4	0.0024	0.5405		K.QMLCTCLGNGVSCQETAVTQTYGGNSNGEPCVLPFTYNGR.T	P02751	FINC_HUMAN Fibronectin OS=Homo sapiens GN=FN1 PE=1 SV=4	266052	17420	1	1	1	1110.99	4439.94	4	4439.93	0.0024	330	369	0	29.86	14	27	0.027	K	QMLCTCLGNGVSCQETAVTQTYGGNSNGEPCVLPFTYNGR	T					9	130809_HPL_Human_Plaque_BR1_TR3_15_Spectrum035914_scans__20597_RTINSECONDS=3515
FN1	29.45	4	0.0044	0.991		K.QMLCTCLGNGVSCQETAVTQTYGGNSNGEPCVLPFTYNGR.T	P02751	FINC_HUMAN Fibronectin OS=Homo sapiens GN=FN1 PE=1 SV=4	266052	15007	1	1	1	1110.99	4439.94	4	4439.93	0.0044	330	369	0	29.45	14	27	0.031	K	QMLCTCLGNGVSCQETAVTQTYGGNSNGEPCVLPFTYNGR	T					9	130801_HPL_Human_Plaque_Control15_Spectrum035279_scans__20369_RTINSECONDS=3508
FN1	28.76	4	0.0024	0.5405		K.QMLCTCLGNGVSCQETAVTQTYGGNSNGEPCVLPFTYNGR.T	P02751	FINC_HUMAN Fibronectin OS=Homo sapiens GN=FN1 PE=1 SV=4	266052	15509	1	1	1	1110.99	4439.94	4	4439.93	0.0024	330	369	0	28.76	14	27	0.035	K	QMLCTCLGNGVSCQETAVTQTYGGNSNGEPCVLPFTYNGR	T					9	130809_HPL_Human_Plaque_Control15_Spectrum035914_scans__20597_RTINSECONDS=3515
FN1	26.7	4	1.0063	226.648		K.QMLCTCLGNGVSCQETAVTQTYGGNSNGEPCVLPFTYNGR.T	P02751	FINC_HUMAN Fibronectin OS=Homo sapiens GN=FN1 PE=1 SV=4	266052	17455	1	1	1	1111.24	4440.94	4	4439.93	1.0063	330	369	0	26.7	14	26	0.052	K	QMLCTCLGNGVSCQETAVTQTYGGNSNGEPCVLPFTYNGR	T					5	130806_HPL_Human_Plaque_BR1_TR2_15_Spectrum033946_scans__18021_RTINSECONDS=3127	emPAI	0.48
FN1	24.85	4	-0.0166	-3.7388		K.QMLCTCLGNGVSCQETAVTQTYGGNSNGEPCVLPFTYNGR.T	P02751	FINC_HUMAN Fibronectin OS=Homo sapiens GN=FN1 PE=1 SV=4	266052	19303	1	1	1	1110.99	4439.92	4	4439.93	-0.0166	330	369	0	24.85	14	26	0.069	K	QMLCTCLGNGVSCQETAVTQTYGGNSNGEPCVLPFTYNGR	T					10	130806_HPL_Human_Plaque_BR2_TR2_07_Spectrum038623_scans__21558_RTINSECONDS=3517
FN1	24.59	4	-0.0073	-1.6442		K.QMLCTCLGNGVSCQETAVTQTYGGNSNGEPCVLPFTYNGR.T	P02751	FINC_HUMAN Fibronectin OS=Homo sapiens GN=FN1 PE=1 SV=4	266052	15252	1	1	1	1110.99	4439.93	4	4439.93	-0.0074	330	369	0	24.59	14	26	0.076	K	QMLCTCLGNGVSCQETAVTQTYGGNSNGEPCVLPFTYNGR	T					8	130806_HPL_Human_Plaque_Sample15_Spectrum035666_scans__20549_RTINSECONDS=3517
FN1	22.1	4	1.9907	448.363		K.QMLCTCLGNGVSCQETAVTQTYGGNSNGEPCVLPFTYNGR.T	P02751	FINC_HUMAN Fibronectin OS=Homo sapiens GN=FN1 PE=1 SV=4	266052	15518	1	1	1	1111.49	4441.92	4	4439.93	1.9907	330	369	0	22.1	14	26	0.13	K	QMLCTCLGNGVSCQETAVTQTYGGNSNGEPCVLPFTYNGR	T					5	130809_HPL_Human_Plaque_Control15_Spectrum034022_scans__18027_RTINSECONDS=3122
FN1	20.8	4	-0.002	-0.4505		K.QMLCTCLGNGVSCQETAVTQTYGGNSNGEPCVLPFTYNGR.T	P02751	FINC_HUMAN Fibronectin OS=Homo sapiens GN=FN1 PE=1 SV=4	266052	17276	1	1	1	1110.99	4439.93	4	4439.93	-0.002	330	369	0	20.8	14	26	0.2	K	QMLCTCLGNGVSCQETAVTQTYGGNSNGEPCVLPFTYNGR	T					8	130809_HPL_Human_Plaque_Sample08_Spectrum035769_scans__18343_RTINSECONDS=3050
FN1	20.5	4	-0.0166	-3.7388		K.QMLCTCLGNGVSCQETAVTQTYGGNSNGEPCVLPFTYNGR.T	P02751	FINC_HUMAN Fibronectin OS=Homo sapiens GN=FN1 PE=1 SV=4	266052	18254	1	1	1	1110.99	4439.92	4	4439.93	-0.0166	330	369	0	20.5	14	26	0.19	K	QMLCTCLGNGVSCQETAVTQTYGGNSNGEPCVLPFTYNGR	T					6	130806_HPL_Human_Plaque_Sample07_Spectrum038623_scans__21558_RTINSECONDS=3517
FN1	33.5	4	1.0253	205.629	Oxidation (M)	K.TQ#GN#KQM#LCTCLGNGVSCQETAVTQTYGGNSNGEPCVLPFTYNGR.T	P02751	FINC_HUMAN Fibronectin OS=Homo sapiens GN=FN1 PE=1 SV=4	266052	20159	1	1	1	1247.8	4987.19	4	4986.16	1.0253	325	369	1	33.5	15	25	0.0089	K	TQGNKQMLCTCLGNGVSCQETAVTQTYGGNSNGEPCVLPFTYNGR	T		Oxidation (M); 2 Deamidated (NQ)	0.020200100000000000000000000000000000000000000.0		8	130809_HPL_Human_Plaque_BR2_TR3_06_Spectrum034866_scans__16239_RTINSECONDS=2674	emPAI	0.73
FN1	33.5	4	1.0253	205.629	2 Deamidated (NQ)	K.TQ#GN#KQM#LCTCLGNGVSCQETAVTQTYGGNSNGEPCVLPFTYNGR.T	P02751	FINC_HUMAN Fibronectin OS=Homo sapiens GN=FN1 PE=1 SV=4	266052	20159	1	1	1	1247.8	4987.19	4	4986.16	1.0253	325	369	1	33.5	15	25	0.0089	K	TQGNKQMLCTCLGNGVSCQETAVTQTYGGNSNGEPCVLPFTYNGR	T		Oxidation (M); 2 Deamidated (NQ)	0.020200100000000000000000000000000000000000000.0		8	130809_HPL_Human_Plaque_BR2_TR3_06_Spectrum034866_scans__16239_RTINSECONDS=2674	emPAI	0.73
FN1	35.98	4	2.0216	405.522	Oxidation (M)	K.TQ#GNKQM#LCTCLGNGVSCQETAVTQTYGGNSNGEPCVLPFTYNGR.T	P02751	FINC_HUMAN Fibronectin OS=Homo sapiens GN=FN1 PE=1 SV=4	266052	20002	1	1	1	1247.81	4987.2	4	4985.18	2.0216	325	369	1	35.98	16	26	0.0055	K	TQGNKQMLCTCLGNGVSCQETAVTQTYGGNSNGEPCVLPFTYNGR	T		Oxidation (M); Deamidated (NQ)	0.020000100000000000000000000000000000000000000.0		7	130806_HPL_Human_Plaque_BR2_TR2_06_Spectrum034477_scans__16187_RTINSECONDS=2692	emPAI	0.91
FN1	35.98	4	2.0216	405.522	Deamidated (NQ)	K.TQ#GNKQM#LCTCLGNGVSCQETAVTQTYGGNSNGEPCVLPFTYNGR.T	P02751	FINC_HUMAN Fibronectin OS=Homo sapiens GN=FN1 PE=1 SV=4	266052	20002	1	1	1	1247.81	4987.2	4	4985.18	2.0216	325	369	1	35.98	16	26	0.0055	K	TQGNKQMLCTCLGNGVSCQETAVTQTYGGNSNGEPCVLPFTYNGR	T		Oxidation (M); Deamidated (NQ)	0.020000100000000000000000000000000000000000000.0		7	130806_HPL_Human_Plaque_BR2_TR2_06_Spectrum034477_scans__16187_RTINSECONDS=2692	emPAI	0.91
FN1	32.5	4	1.0211	204.827	Oxidation (M)	K.TQ#GNKQM#LCTCLGNGVSCQETAVTQTYGGNSNGEPCVLPFTYNGR.T	P02751	FINC_HUMAN Fibronectin OS=Homo sapiens GN=FN1 PE=1 SV=4	266052	20248	1	1	1	1247.56	4986.2	4	4985.18	1.0211	325	369	1	32.5	15	26	0.013	K	TQGNKQMLCTCLGNGVSCQETAVTQTYGGNSNGEPCVLPFTYNGR	T		Oxidation (M); Deamidated (NQ)	0.020000100000000000000000000000000000000000000.0		7	130801_HPL_Human_Plaque_BR1_TR1_06_Spectrum034611_scans__16107_RTINSECONDS=2676	emPAI	0.91
FN1	32.5	4	1.0211	204.827	Deamidated (NQ)	K.TQ#GNKQM#LCTCLGNGVSCQETAVTQTYGGNSNGEPCVLPFTYNGR.T	P02751	FINC_HUMAN Fibronectin OS=Homo sapiens GN=FN1 PE=1 SV=4	266052	20248	1	1	1	1247.56	4986.2	4	4985.18	1.0211	325	369	1	32.5	15	26	0.013	K	TQGNKQMLCTCLGNGVSCQETAVTQTYGGNSNGEPCVLPFTYNGR	T		Oxidation (M); Deamidated (NQ)	0.020000100000000000000000000000000000000000000.0		7	130801_HPL_Human_Plaque_BR1_TR1_06_Spectrum034611_scans__16107_RTINSECONDS=2676	emPAI	0.91
FN1	33.85	4	2.0216	405.522	Oxidation (M)	K.TQGNKQM#LCTCLGNGVSCQETAVTQTYGGNSN#GEPCVLPFTYNGR.T	P02751	FINC_HUMAN Fibronectin OS=Homo sapiens GN=FN1 PE=1 SV=4	266052	18964	1	1	1	1247.81	4987.2	4	4985.18	2.0216	325	369	1	33.85	16	26	0.009	K	TQGNKQMLCTCLGNGVSCQETAVTQTYGGNSNGEPCVLPFTYNGR	T		Oxidation (M); Deamidated (NQ)	0.000000100000000000000000000000020000000000000.0		7	130806_HPL_Human_Plaque_Sample06_Spectrum034477_scans__16187_RTINSECONDS=2692	emPAI	0.88
FN1	33.85	4	2.0216	405.522	Deamidated (NQ)	K.TQGNKQM#LCTCLGNGVSCQETAVTQTYGGNSN#GEPCVLPFTYNGR.T	P02751	FINC_HUMAN Fibronectin OS=Homo sapiens GN=FN1 PE=1 SV=4	266052	18964	1	1	1	1247.81	4987.2	4	4985.18	2.0216	325	369	1	33.85	16	26	0.009	K	TQGNKQMLCTCLGNGVSCQETAVTQTYGGNSNGEPCVLPFTYNGR	T		Oxidation (M); Deamidated (NQ)	0.000000100000000000000000000000020000000000000.0		7	130806_HPL_Human_Plaque_Sample06_Spectrum034477_scans__16187_RTINSECONDS=2692	emPAI	0.88
FN1	33.5	4	2.0094	403.075	Oxidation (M)	K.TQGNKQM#LCTCLGNGVSCQETAVTQTYGGNSN#GEPCVLPFTYNGR.T	P02751	FINC_HUMAN Fibronectin OS=Homo sapiens GN=FN1 PE=1 SV=4	266052	18940	1	1	1	1247.8	4987.19	4	4985.18	2.0094	325	369	1	33.5	15	25	0.0089	K	TQGNKQMLCTCLGNGVSCQETAVTQTYGGNSNGEPCVLPFTYNGR	T		Oxidation (M); Deamidated (NQ)	0.000000100000000000000000000000020000000000000.0		8	130809_HPL_Human_Plaque_Sample06_Spectrum034866_scans__16239_RTINSECONDS=2674	emPAI	0.65
FN1	33.5	4	2.0094	403.075	Deamidated (NQ)	K.TQGNKQM#LCTCLGNGVSCQETAVTQTYGGNSN#GEPCVLPFTYNGR.T	P02751	FINC_HUMAN Fibronectin OS=Homo sapiens GN=FN1 PE=1 SV=4	266052	18940	1	1	1	1247.8	4987.19	4	4985.18	2.0094	325	369	1	33.5	15	25	0.0089	K	TQGNKQMLCTCLGNGVSCQETAVTQTYGGNSNGEPCVLPFTYNGR	T		Oxidation (M); Deamidated (NQ)	0.000000100000000000000000000000020000000000000.0		8	130809_HPL_Human_Plaque_Sample06_Spectrum034866_scans__16239_RTINSECONDS=2674	emPAI	0.65
FN1	25.65	4	2.0245	406.104	Oxidation (M)	K.TQGNKQM#LCTCLGNGVSCQETAVTQTYGGNSN#GEPCVLPFTYNGR.T	P02751	FINC_HUMAN Fibronectin OS=Homo sapiens GN=FN1 PE=1 SV=4	266052	18428	1	1	1	1247.81	4987.2	4	4985.18	2.0245	325	369	1	25.65	14	26	0.062	K	TQGNKQMLCTCLGNGVSCQETAVTQTYGGNSNGEPCVLPFTYNGR	T		Oxidation (M); Deamidated (NQ)	0.000000100000000000000000000000020000000000000.0		7	130801_HPL_Human_Plaque_Sample06_Spectrum033847_scans__15872_RTINSECONDS=2682	emPAI	0.67
[truncated: 1,179 more rows]

## Sheet: All_Peptides_with_N#GR
GS	Score	cZ	Err	ppm	PTM	Pep	prot_acc	prot_desc	prot_mass	pep_query	pep_rank	pep_isbold	pep_isunique	pep_exp_mz	pep_exp_mr	pep_exp_z	pep_calc_mr	pep_delta	pep_start	pep_end	pep_miss	pep_score	pep_homol	pep_ident	pep_expect	pep_res_before	pep_seq	pep_res_after	pep_frame	pep_var_mod	pep_var_mod_pos	pep_summed_mod_pos	pep_num_match	pep_scan_title
[truncated: 4,194 more rows]

[truncated: 26 more sheets: % NRG deamidation, Table summary (numbers), A2M, APOD, DUSP3, EMILIN1, F9, FBN1, FBN1_pep1_pep2, FBN1_pep3, FBN1_pep4, FGG, FN1, HAPLN1, HSPA1B, HSPA5, LAMC1, LOXL1, PLEC, PLEK …]
